# Supplementary material for: Translocation of Foliar Absorbed Zn in Sunflower (Helianthus annuus) Leaves
Source: Front Plant Sci. 2022 Mar 2;13:757048. doi: 10.3389/fpls.2022.757048 (PMC8924476; doi:10.3389/fpls.2022.757048)
Supplement: Supplementary file 2 [file Data_Sheet_1.XLSX]

## Sheet: Sheet1
Additional file 1: List of the FPKM value of the genes in the sample libraries
gene ID	FPKM									Gene name	Gene chromosome	Gene start	Gene end	Gene strand	Gene length	Gene biotype	Gene description	Tf family
	L0a	L0b	L0c	L1a	L1b	L1c	L2a	L2b	L2c
110873772	5750.48	1572.85	5700.21	5623.5	1620.71	1824.04	2294.01	8050.27	3657.39	LOC110873772	NC_035440.1	142794015	142795241	-	513	protein_coding	metallothionein-like protein type 2	-
110942186	8756.02	7767.58	8690.6	8036.31	8099.01	10420.5	5841.31	4239.89	4736.22	LOC110942186	NC_035437.1	209025185	209026834	-	703	protein_coding	photosystem II 10 kDa polypeptide%2C chloroplastic-like	-
110936478	3242.22	2541.52	3271	5856.11	6495.15	8923.48	2152.51	1771.05	2188.63	LOC110936478	NC_035436.1	72850220	72851505	-	650	protein_coding	photosystem I reaction center subunit N%2C chloroplastic	-
110889449	2437.29	2293.55	2386.71	4183.37	5259.13	11583.2	2969.32	967.312	3076.46	LOC110889449	NC_035443.1	22146809	22148469	+	782	protein_coding	ribulose bisphosphate carboxylase small chain%2C chloroplastic	-
110924718	3167.25	3760	3237.33	6081.92	8207.43	4907.98	1524.51	1996.23	1648.35	LOC110924718	NC_035434.1	152552636	152556373	-	2439	protein_coding	phenylalanine ammonia-lyase	-
110891322	3043.75	2523.55	3007.27	1656.08	1660.4	1315.56	6320.43	5249.51	2913.87	LOC110891322	NC_035443.1	158180529	158181673	-	634	protein_coding	metallothionein-like protein 1	-
110879131	2876.09	1711.02	2957.19	4482.39	4734.04	5821.31	1830.4	1418.34	1535.09	LOC110879131	NC_035441.1	167194603	167196261	-	1143	protein_coding	oxygen-evolving enhancer protein 1%2C chloroplastic	-
110864611	5950.81	5491.68	5914.44	707.179	628.372	1046.72	1600.1	1339.73	1316.28	LOC110864611	NC_035438.1	10325393	10326010	+	618	protein_coding	calvin cycle protein CP12-2%2C chloroplastic-like	-
110929588	4230.22	3654.15	4332.04	3680.87	3494.47	5574.3	1333.65	1335.38	1377.52	LOC110929588	NC_035435.1	105056059	105058249	-	1027	protein_coding	chlorophyll a-b binding protein 36%2C chloroplastic	-
110889424	914.862	779.05	887.163	2920.13	4828.23	16455.6	1166.15	87.127	3092.11	LOC110889424	NC_035443.1	20608669	20610357	+	806	protein_coding	ribulose bisphosphate carboxylase small chain%2C chloroplastic-like	-
110915413	4262.85	4269.61	4276.18	3620.25	3468.73	4421.94	2567.12	1909.18	2345	LOC110915413	NC_035448.1	179091390	179093640	-	1459	protein_coding	fructose-bisphosphate aldolase 1%2C chloroplastic-like	-
110867528	1521.96	1215.26	1460.37	1951.31	1422.42	1031.39	2359.18	3567.91	1827.36	LOC110867528	NC_035433.1	63881059	63881972	+	576	lncRNA	uncharacterized LOC110867528	-
110890423	2739.13	2120.54	2789.23	3664.92	3931.27	5646.64	1654.69	1149.4	1684.11	LOC110890423	NC_035443.1	99408446	99410037	+	887	protein_coding	oxygen-evolving enhancer protein 3-2%2C chloroplastic-like	-
110872247	1511.93	1553.28	1492.66	3050.53	4991.15	4227.1	1992.82	1736.14	1952.9	LOC110872247	NC_035440.1	27230891	27232680	+	1159	protein_coding	phosphoprotein ECPP44	-
110868858	2213.94	1978.2	2272.58	4592.41	4741.76	6627.07	2294.17	1712.99	2259.37	LOC110868858	NC_035439.1	85975562	85978409	+	1577	protein_coding	ribulose bisphosphate carboxylase/oxygenase activase%2C chloroplastic-like	AAA
110879586	1176.47	1031.06	1274.78	1279.25	573.537	838.287	1065.31	1873.48	1387.72	LOC110879586	NC_035441.1	185989338	185990460	+	604	protein_coding	thioredoxin H-type 1-like	-
110872479	4248.58	3685.95	4237.16	2772.6	2855.79	3820.02	1993.68	1599.38	1657.1	LOC110872479	NC_035440.1	39896500	39898170	-	1004	protein_coding	chlorophyll a-b binding protein 6A%2C chloroplastic	-
110865288	2209.95	1942.96	2285.25	3077.21	3333.22	4763.18	1271.36	990.173	1385.25	LOC110865288	NC_035433.1	47269923	47271361	-	683	protein_coding	photosystem II reaction center W protein%2C chloroplastic-like	-
110929744	3144.54	3220.27	3129.28	2362.11	2197.4	3412.2	1777.99	1435.4	1710.37	LOC110929744	NC_035435.1	114555315	114559695	-	946	protein_coding	cytochrome b6-f complex iron-sulfur subunit%2C chloroplastic-like	-
110889451	1075.43	942.273	1103.71	2226.77	3536.98	11325	1052.8	224.402	2035.21	LOC110889451	NC_035443.1	22100689	22102314	+	855	protein_coding	ribulose bisphosphate carboxylase small chain%2C chloroplastic-like	-
110911785	1829.89	1594.5	1774.2	3277.07	3841.49	5419.77	1541.25	1053.25	1594.56	LOC110911785	NC_035447.1	66493008	66494079	-	584	protein_coding	photosystem I reaction center subunit psaK%2C chloroplastic-like	-
110883815	2601.81	3376.45	2502.47	3973.27	4646.3	4802.14	1328.14	2203.85	1362.08	LOC110883815	NC_035442.1	4755899	4756678	-	688	protein_coding	uncharacterized LOC110883815	-
110912658	3045.76	2507.3	3096.32	2517.14	2701.28	3319.39	1573.64	1287.1	1361.48	LOC110912658	NC_035447.1	137063494	137065644	+	981	protein_coding	photosystem I chlorophyll a/b-binding protein 3-1%2C chloroplastic	-
110873832	3070.2	2088.25	3118.77	2567.45	2771.33	3056.4	1825.2	1393.91	1353.57	LOC110873832	NC_035440.1	148566521	148569081	-	1058	protein_coding	chlorophyll a-b binding protein P4%2C chloroplastic	-
110873481	2700.32	2399.03	2830.5	2564.52	2567.94	3811.09	1472	1059.19	1365.93	LOC110873481	NC_035440.1	111617561	111619705	+	929	protein_coding	photosystem I reaction center subunit XI%2C chloroplastic-like	-
110864434	3635.71	3916.58	3656.49	1427.21	1507.4	3168.79	1381.94	604.525	1485.97	LOC110864434	NC_035433.1	39808258	39810110	+	1116	protein_coding	chlorophyll a-b binding protein CP29.1%2C chloroplastic-like	-
110899840	1218.71	2021.01	1192.52	1756.56	1308.18	1635.34	3511.85	3611.61	1180.22	LOC110899840	NC_035445.1	173851980	173852725	+	625	protein_coding	non-specific lipid-transfer protein	-
110877950	2016.5	1474.44	2080.82	3051.34	2606.26	4295.57	1189.29	1134.12	1122.26	LOC110877950	NC_035441.1	94151735	94156686	+	1718	protein_coding	ribulose bisphosphate carboxylase/oxygenase activase%2C chloroplastic-like	AAA
110889561	2211.72	1973.56	2231.07	2822.14	3130.1	3484.16	1691.82	993.651	1224.71	LOC110889561	NC_035443.1	27022911	27024297	+	735	protein_coding	photosystem I reaction center subunit IV A%2C chloroplastic-like	-
110873544	982.406	302.305	996.77	2543.63	2125.43	1787.25	528.39	926.933	655.733	LOC110873544	NC_035440.1	117211427	117213156	-	620	protein_coding	photosystem II 10 kDa polypeptide%2C chloroplastic-like	-
110920125	2804.3	2584.96	2769.66	1898.62	2181.54	2622.22	1949.93	1589.51	1917.11	LOC110920125	NC_035448.1	157519526	157523195	+	1812	protein_coding	uncharacterized LOC110920125	-
110899468	3012.2	2604.01	2999.3	2036.31	2033.72	2491.23	1672.49	1165.3	1408.11	LOC110899468	NC_035445.1	154645364	154648705	-	1465	protein_coding	fructose-bisphosphate aldolase 1%2C chloroplastic	-
110926335	2799.96	2261.05	2803.99	1934.12	2194.35	2974.72	1228.81	999.348	1243.53	LOC110926335	NC_035449.1	170391571	170393591	+	864	protein_coding	photosystem I reaction center subunit III%2C chloroplastic	-
110889542	2716.69	2389.57	2850.15	2340.65	1980.93	3381.71	1464.3	1216.97	1265.98	LOC110889542	NC_035443.1	25746045	25748821	+	1110	protein_coding	chlorophyll a-b binding protein CP26%2C chloroplastic-like	-
110917531	1161.91	1565.61	1207.62	2085.23	3311.66	2912.67	616.864	605.443	634.747	LOC110917531	NC_035448.1	150712812	150714201	-	787	protein_coding	late embryogenesis abundant protein Lea14-A-like	-
110938274	1350.36	853.155	1416.73	3214.5	3158.24	4318.24	965.945	792.083	1049.51	LOC110938274	NC_035436.1	178704822	178706399	-	679	protein_coding	photosystem I subunit O	-
110889745	2824.06	2002.98	2823.95	2168.24	2330.41	2573.56	1501.47	1211.49	1126.13	LOC110889745	NC_035443.1	39834975	39836435	-	1070	protein_coding	photosystem I chlorophyll a/b-binding protein 3-1%2C chloroplastic-like	-
110877033	1274.41	999.742	1295.4	2889.25	3274.13	3877.68	745.01	544.706	895.22	LOC110877033	NC_035441.1	3724310	3724843	+	534	protein_coding	uncharacterized LOC110877033	-
110864906	1933.34	1365.67	1911.08	2521.68	2440.51	3800.46	1014.01	687.49	1005.68	LOC110864906	NC_035438.1	20860126	20862077	-	1032	protein_coding	oxygen-evolving enhancer protein 2%2C chloroplastic	-
110923257	3692.67	2396.72	3737.58	1220.33	1267.36	1540.47	1683.3	1564.21	1329.27	LOC110923257	NC_035449.1	177995886	177996840	-	955	protein_coding	chlorophyll a-b binding protein of LHCII type 1-like	-
110883307	1902.97	1211.8	1840.88	2624.48	2616.24	3439.47	1146.61	753.629	1143.28	LOC110883307	NC_035442.1	226148255	226148692	-	356	protein_coding	photosystem I reaction center subunit VI%2C chloroplastic-like	-
110880210	2057.7	2204.95	2093.99	2935.94	2771.18	1865.61	1420.83	2008.55	1082.82	LOC110880210	NC_035441.1	206836961	206838691	+	1132	protein_coding	inorganic pyrophosphatase 2-like	-
110909904	1909.95	1061.86	1920.42	2601.81	2603.24	3741.82	1008.36	963.005	950.874	LOC110909904	NC_035447.1	2754373	2755738	+	1029	protein_coding	chlorophyll a-b binding protein CP29.1%2C chloroplastic-like	-
110936970	1857.95	1590.44	1872.74	1988.66	2301.75	2894.18	996.308	637.086	1100.22	LOC110936970	NC_035436.1	122164713	122167583	-	577	protein_coding	photosystem I reaction center subunit psaK%2C chloroplastic-like	-
110939598	1465.55	1586.54	1461.84	2457.58	2404.84	2423.9	672.418	1894.1	785.263	LOC110939598	NC_035437.1	1732429	1734195	-	1305	protein_coding	1-aminocyclopropane-1-carboxylate oxidase 1-like	2OG-FeII_Oxy
110941719	1537.71	1958.37	1494.25	1373.33	1446.45	2693.39	1205.24	4398.57	1226.08	LOC110941719	NC_035433.1	1174666	1175702	+	627	protein_coding	non-specific lipid-transfer protein 1-like	-
110894458	1793.3	1235.73	1844.01	2319.5	2393.69	2851.08	1078.73	951.129	985.695	LOC110894458	NC_035444.1	32488070	32492623	+	879	protein_coding	photosystem I reaction center subunit XI%2C chloroplastic%2C transcript variant X1	-
110937284	2236.37	1371.14	2267.62	2531.17	2701.35	3875.66	1457.34	1080.09	1546.15	LOC110937284	NC_035436.1	141359861	141360883	+	1023	protein_coding	chlorophyll a-b binding protein of LHCII type 1-like	-
110926405	1987.24	1419.44	1974.48	2186.6	2427.41	3643.92	1243.9	639.91	1221.58	LOC110926405	NC_035449.1	22773347	22775052	-	1000	protein_coding	chlorophyll a-b binding protein%2C chloroplastic-like	-
110925218	1474.03	1583.6	1514.57	2608.34	2631.52	3912.43	935.309	552.514	1021.09	LOC110925218	NC_035434.1	155927426	155930208	+	1000	protein_coding	photosystem II 22 kDa protein%2C chloroplastic-like	-
110922544	1001.76	928.169	1028.41	1734.41	2433.77	7414.98	865.787	55.0544	1373.58	LOC110922544	NC_035449.1	53559209	53561665	-	1372	protein_coding	carbonic anhydrase-like%2C transcript variant X2	-
110872088	2581.55	1847.53	2639.64	1666.33	1876.74	2200.83	1622.88	1214.08	1527.4	LOC110872088	NC_035433.1	91983595	91984507	-	913	protein_coding	chlorophyll a-b binding protein of LHCII type 1-like	-
110944637	1482.08	1069.86	1523.06	2045.33	2163.51	2789.4	894.063	435.125	828.297	LOC110944637	NC_035433.1	23482070	23485311	+	921	protein_coding	oxygen-evolving enhancer protein 3-2%2C chloroplastic-like	-
110912848	2286.64	1462.03	2319.35	1982.45	1990.66	2199.36	1378.57	1591.93	1128.99	LOC110912848	NC_035447.1	150785536	150786908	-	1026	protein_coding	chlorophyll a-b binding protein 13%2C chloroplastic	-
110889201	1799.49	1828.47	1828.52	1424.53	2013.6	4830.29	800.751	407.184	1181.15	LOC110889201	NC_035443.1	7612448	7613136	-	689	protein_coding	plastocyanin-like	-
110920787	1398.98	1310.96	1397.75	1855.34	1900.8	4882.14	914.815	555.839	1131.47	LOC110920787	NC_035449.1	138396870	138402811	-	1460	protein_coding	glyceraldehyde-3-phosphate dehydrogenase A%2C chloroplastic	-
110886508	671.792	687.342	692.236	2798.75	3338.07	4742.24	1523.48	674.624	1665.18	LOC110886508	NC_035442.1	223560867	223563331	-	1653	protein_coding	ribulose bisphosphate carboxylase/oxygenase activase%2C chloroplastic-like	AAA
110873590	712.706	642.761	696.38	795.703	1218.22	702.91	838.91	731.036	797.725	LOC110873590	NC_035440.1	122583405	122584860	-	630	protein_coding	protein translation factor SUI1 homolog 2-like	SUI1
110885196	1938.8	987.637	1948.86	1918.95	2056.79	2269.91	1037.49	1388.32	1077.86	LOC110885196	NC_035442.1	117086822	117088021	+	1006	protein_coding	chlorophyll a-b binding protein CP24%2C chloroplastic-like	-
110897679	592.771	688.786	578.943	469.557	273.647	620.215	631.874	732.021	616.595	LOC110897679	NC_035445.1	34567473	34569778	-	952	protein_coding	60S ribosomal protein L10-like	-
110936357	2174.68	2173.27	2184.31	506.914	446.227	462.941	1002.69	941.643	733.094	LOC110936357	NC_035436.1	62404183	62404717	-	535	protein_coding	calvin cycle protein CP12-2%2C chloroplastic-like	-
110872274	2659.26	2845.11	2686.44	1517.31	1157.44	1362.1	991.006	857.346	784.849	LOC110872274	NC_035440.1	28487653	28490889	+	1860	protein_coding	catalase	Catalase
110868209	718.362	1097.42	715.741	1627.74	2287.54	3188.3	2370.19	2166.12	2091.02	LOC110868209	NC_035439.1	54863323	54863837	+	515	protein_coding	non-specific lipid-transfer protein 2-like	-
110889370	2039.1	1873.34	2059.13	1854.43	1564.65	2196.63	909.145	783.884	821.062	LOC110889370	NC_035443.1	17593622	17600962	-	1854	protein_coding	serine hydroxymethyltransferase 1%2C mitochondrial%2C transcript variant X4	SHMT
110865283	1260.26	1037.7	1323.74	1982.65	2337.46	3607.09	889.727	533.726	863.16	LOC110865283	NC_035433.1	47267531	47268692	+	680	protein_coding	photosystem II reaction center W protein%2C chloroplastic-like	-
110912668	1587.88	1381.08	1587.77	1814.64	1632.66	2879.83	824.549	407.152	795.578	LOC110912668	NC_035447.1	137863749	137867797	-	1554	protein_coding	glyceraldehyde-3-phosphate dehydrogenase B%2C chloroplastic-like	-
110873548	1123.18	705.75	1168.86	2088.81	2204.42	3058.48	828.544	876.688	969.874	LOC110873548	NC_035440.1	117571184	117571786	-	603	protein_coding	photosystem I reaction center subunit V%2C chloroplastic-like	-
110890327	2461.4	2001.84	2473.07	66.4414	128.23	129.845	1243.77	875.756	1474.95	LOC110890327	NC_035443.1	89045871	89048074	+	1272	protein_coding	thiamine thiazole synthase%2C chloroplastic-like	-
110921833	2541.84	2429.18	2560.77	1227.64	968.49	1075.54	1356.97	1273.54	850.563	LOC110921833	NC_035449.1	107425926	107428732	-	839	protein_coding	thioredoxin F-type%2C chloroplastic-like	-
110911893	188.932	299.572	174.435	1015.61	985.133	1715.49	379.528	421.643	469.953	LOC110911893	NC_035447.1	74077578	74079956	+	748	protein_coding	allene oxide cyclase%2C chloroplastic-like	-
110894815	1299.11	991.499	1316.73	2112.71	2294.78	3272.26	918.432	602.897	906.582	LOC110894815	NC_035444.1	55465948	55467789	+	911	protein_coding	photosystem I reaction center subunit III%2C chloroplastic	-
110894225	1550.34	1475.09	1553.92	1428.28	1487.87	1814.92	954.833	708.494	756.268	LOC110894225	NC_035444.1	19738357	19740239	-	761	protein_coding	photosystem I reaction center subunit VI%2C chloroplastic-like	-
110909022	2553.68	2199.32	2576.03	1141.28	1040.02	2130.09	1243.75	708.699	964.815	LOC110909022	NC_035446.1	106504726	106506978	+	1446	protein_coding	fructose-bisphosphate aldolase 1%2C chloroplastic-like	-
110905049	560.925	841.182	566.876	476.909	1282.19	1320.28	779.352	495.411	871.8	LOC110905049	NC_035446.1	171121008	171121859	-	852	protein_coding	21 kDa protein-like	-
110930697	636.352	1013.8	610.185	689.89	450.517	154.901	1557	2390.92	405.082	LOC110930697	NC_035435.1	157116716	157117683	+	590	protein_coding	non-specific lipid-transfer protein-like	-
110941030	1003.3	972.193	1103.34	1493.54	1933.53	3045.31	790.069	527.956	845.382	LOC110941030	NC_035437.1	138497303	138498015	-	713	protein_coding	plastocyanin	-
110942861	684.474	850.937	686.664	572.578	332.254	959.552	546.569	671.646	537.608	LOC110942861	NC_035433.1	6004947	6007102	+	941	protein_coding	glutathione S-transferase-like	GST_N
110924637	838.722	807.349	816.065	1725.61	2238.81	3566.89	616.151	215.63	751.544	LOC110924637	NC_035434.1	151517693	151518269	-	577	protein_coding	photosystem II 5 kDa protein%2C chloroplastic-like	-
110885080	901.809	781.296	881.16	1535.16	1765.57	2792.26	729.279	553.015	797.323	LOC110885080	NC_035442.1	106131481	106132116	-	636	protein_coding	ferredoxin-like	Fer2
110889325	300.462	294.26	291.894	298.913	92.8312	337.274	3.58484	90.2552	6.44862	LOC110889325	NC_035443.1	14735103	14737824	+	1257	protein_coding	mannose/glucose-specific lectin-like	-
110916050	164.79	175.783	166.219	346.961	313.998	343.084	324.555	1721.86	151.984	LOC110916050	NC_035448.1	44929420	44930706	+	695	protein_coding	dormancy-associated protein 2-like	-
110941805	1317.09	921.117	1301.75	1526.77	1930.29	2494.83	559.413	475.517	660.252	LOC110941805	NC_035437.1	192053317	192055081	+	1018	protein_coding	chlorophyll a-b binding protein P4%2C chloroplastic-like	-
110920884	1496.91	1487.16	1516.47	1223.02	1264.97	1620.94	844.296	735.782	823.274	LOC110920884	NC_035449.1	4093765	4094625	+	861	protein_coding	photosystem I reaction center subunit II%2C chloroplastic-like	-
110904492	685.527	720.36	662.96	1766.3	2133.22	2118.44	409.011	264.624	457.415	LOC110904492	NC_035446.1	154781351	154783807	+	1608	protein_coding	S-adenosylmethionine synthase 2%2C transcript variant X1	-
110872272	1783.71	794.39	1809.98	713.726	219.588	283.879	1672.12	3122.67	887.823	LOC110872272	NC_035440.1	28476033	28481637	+	1907	protein_coding	catalase-like%2C transcript variant X2	Catalase
110889450	730.823	688.778	766.476	1098.68	1473.61	3676.79	785.43	348.822	1022.38	LOC110889450	NC_035443.1	22129367	22131135	+	907	protein_coding	ribulose bisphosphate carboxylase small chain%2C chloroplastic	-
110868758	1062.3	920.259	1082.4	1427.95	1680.09	2922.53	747.524	450.182	811.155	LOC110868758	NC_035439.1	81888329	81890307	-	1295	protein_coding	oxygen-evolving enhancer protein 1%2C chloroplastic-like	-
110935819	957.739	826.422	969.811	1443.57	1512.21	2301.8	626.25	352.146	575.371	LOC110935819	NC_035436.1	21099063	21101111	+	1077	protein_coding	oxygen-evolving enhancer protein 2%2C chloroplastic-like	-
110940865	1341.15	1206.4	1385.13	1402.45	1292.12	1864.98	662.293	660.797	674.278	LOC110940865	NC_035437.1	126070505	126073727	+	1661	protein_coding	glyceraldehyde-3-phosphate dehydrogenase B%2C chloroplastic	-
110942895	895.401	1092.61	889.597	572.577	936.971	381.006	1402.18	1431.12	1351.92	LOC110942895	NC_035437.1	54051099	54051557	-	459	protein_coding	uncharacterized LOC110942895	-
110884614	440.724	821.779	465.979	1368.17	2441.48	2875.43	1299.5	186.559	3249.21	LOC110884614	NC_035442.1	65902600	65904235	+	1511	protein_coding	proline-rich protein 4-like	-
110884853	1668.76	1429.08	1693.32	1411.28	1277.36	1715.15	799.908	633.205	685.418	LOC110884853	NC_035442.1	89938493	89941435	-	1406	protein_coding	magnesium-protoporphyrin IX monomethyl ester [oxidative] cyclase%2C chloroplastic	-
110886998	1083.54	662.173	1112.23	351.01	358.278	279.545	875.978	1228.42	820.772	LOC110886998	NC_035442.1	245519146	245521585	-	1360	protein_coding	thiol protease aleurain-like	Peptidase_C1
110916020	213.707	317.474	233.691	430.081	393.815	565.672	437.509	1585.6	183.484	LOC110916020	NC_035448.1	45086516	45087418	+	613	protein_coding	abscisic acid and environmental stress-inducible protein-like	-
110865147	1576.65	1086.34	1647.17	1000.81	1057.62	1229.97	819.399	739.479	717.812	LOC110865147	NC_035438.1	31557837	31559766	+	1073	protein_coding	chlorophyll a-b binding protein%2C chloroplastic	-
110928439	840.936	931.919	866.387	1425.98	1699.02	2608.04	664.014	406.244	657.339	LOC110928439	NC_035435.1	844714	845230	+	517	protein_coding	uncharacterized LOC110928439	-
110873654	898.224	506.197	883.915	1646.35	1962.27	2745.52	676.695	523.402	686.176	LOC110873654	NC_035440.1	127522294	127523737	+	970	protein_coding	chlorophyll a-b binding protein 3%2C chloroplastic-like	-
110915542	996.133	1262.11	1018.38	1126.2	1478.27	2605.69	710.809	344.037	863.135	LOC110915542	NC_035448.1	94276539	94277276	-	738	protein_coding	ferredoxin-like	Fer2
110867513	548.746	868.199	555.535	502.187	222.525	161.455	1209.01	2232.66	499.899	LOC110867513	NC_035433.1	63827771	63828609	+	479	protein_coding	metallothionein-like protein type 2	-
110921515	723.886	557.844	694.426	677.793	382.274	389.13	479.428	723.913	602.168	LOC110921515	NC_035449.1	12111193	12113181	-	554	protein_coding	acyl-CoA-binding protein	-
110891529	741.656	920.698	740.664	414.952	177.234	311.069	686.973	638.491	551.998	LOC110891529	NC_035443.1	168265193	168265883	+	691	protein_coding	calmodulin-like protein 5	-
110912106	1586.26	1395.3	1596.48	833.723	855.089	1498.28	857.936	598.979	818.271	LOC110912106	NC_035447.1	90612211	90616854	+	1473	protein_coding	ferredoxin--NADP reductase%2C leaf-type isozyme%2C chloroplastic-like	NAD_binding_1
110879235	786.596	938.841	797.156	697.38	586.525	673.642	781.397	897.114	756.24	LOC110879235	NC_035441.1	173073191	173074997	-	1319	protein_coding	NAC domain-containing protein 2-like	NAM
110895694	1548.95	1399.82	1574.89	471.802	721.005	543.628	869.196	695.503	672.511	LOC110895694	NC_035444.1	119796538	119797242	+	705	protein_coding	nodulin-related protein 1-like	-
110899054	859.772	664.489	861.715	1235.82	1478.49	2038.37	570.779	397.359	574.524	LOC110899054	NC_035445.1	127530666	127531667	-	749	protein_coding	photosystem I reaction center subunit IV A%2C chloroplastic-like	-
110910794	1282.16	1154.13	1294.02	1249.55	1081.74	1867.22	635.81	518.459	685.286	LOC110910794	NC_035447.1	24213710	24216547	+	1466	protein_coding	ATP synthase gamma chain%2C chloroplastic%2C transcript variant X1	-
110865167	1176.63	1073.1	1195.1	1388.58	1399.82	1882.51	665.373	521.069	688.89	LOC110865167	NC_035438.1	32367462	32368268	-	807	protein_coding	photosystem II core complex proteins psbY%2C chloroplastic-like	-
110877175	704.661	835.602	702.286	543.56	752.815	347.891	1080.88	1123.06	1040.75	LOC110877175	NC_035441.1	15297157	15298084	+	928	protein_coding	NDR1/HIN1-like protein 3	-
110895839	1090.11	1045.91	1121.67	850.774	843.046	1192.41	954.933	786.166	840.601	LOC110895839	NC_035444.1	140112806	140114808	+	1497	protein_coding	serine--glyoxylate aminotransferase	Aminotran_5
110918636	727.028	768.492	715.822	756.016	947.735	1065.55	941.356	661.756	778.135	LOC110918636	NC_035434.1	95633674	95635594	-	784	protein_coding	histone H3.3	Histone
novel.466	567.339	1077.84	575.753	538.959	1078.04	741.491	1427.72	1395.74	812.823	-	NC_035435.1	21452482	21453047	+	485	-	- && - && -	-
110869956	871.742	982.189	876.693	951.615	1434.5	1218.18	571.714	503.78	411.34	LOC110869956	NC_035433.1	81438609	81439396	-	788	protein_coding	calcium-binding allergen Ole e 8-like	-
110864403	316.536	440.357	318.894	528.008	553.024	634.696	270.809	385.186	257.947	LOC110864403	NC_035438.1	4494122	4496856	+	989	protein_coding	probable phospholipid hydroperoxide glutathione peroxidase%2C transcript variant X1	GSHPx
110937282	1218.67	685.761	1247.27	1011.7	1272.89	1968.74	669.424	429.329	1011.18	LOC110937282	NC_035436.1	141357291	141358218	-	928	protein_coding	chlorophyll a-b binding protein of LHCII type 1-like	-
110866574	689.339	819.408	696.516	349.373	660.431	408.52	883.801	774.977	1036.61	LOC110866574	NC_035433.1	56771369	56773653	-	913	protein_coding	protein EARLY RESPONSIVE TO DEHYDRATION 15-like	-
110865394	576.229	858.617	562.618	590.709	606.058	823.167	516.642	613.803	475.914	LOC110865394	NC_035438.1	43018570	43020768	+	992	protein_coding	probable glutathione S-transferase	GST_C
110917722	1172.51	951.306	1137.33	1086.16	866.582	1029.51	435.019	533.809	391.291	LOC110917722	NC_035434.1	86171642	86176646	-	1271	protein_coding	ribulose-phosphate 3-epimerase%2C chloroplastic%2C transcript variant X2	-
110878548	840.074	521.125	858.798	898.371	813.347	1210.4	596.426	486.04	507.905	LOC110878548	NC_035441.1	138722717	138726680	+	1613	protein_coding	peroxisomal (S)-2-hydroxy-acid oxidase GLO1-like%2C transcript variant X1	FMN_dh
110937574	801.985	853.508	774.913	863.916	959.388	1558.76	471.677	264.355	491.121	LOC110937574	NC_035436.1	156175488	156178250	-	750	protein_coding	protein CURVATURE THYLAKOID 1A%2C chloroplastic-like	-
110889979	450.727	646.69	467.724	808.04	660.683	761.068	459.229	638.705	427.696	LOC110889979	NC_035443.1	60257293	60258474	+	1182	protein_coding	protein EXORDIUM-like 2	-
110908638	799.845	897.547	814.858	396.735	104.448	89.0002	373.916	616.505	295.075	LOC110908638	NC_035446.1	79451303	79454599	+	1250	protein_coding	probable aldo-keto reductase 4	Aldo_ket_red
110937652	580.736	630.721	601.376	792.124	1031.15	1046.57	598.286	475.32	516.243	LOC110937652	NC_035436.1	159451079	159453119	-	1096	protein_coding	remorin-like%2C transcript variant X1	-
110936586	913.828	768.493	948.719	462.528	511.547	376.603	609.364	741.662	702.758	LOC110936586	NC_035436.1	81195466	81198043	-	1651	protein_coding	polyubiquitin-like	ubiquitin
110942808	564.254	695.309	551.543	497.359	323.096	677.962	528.046	555.527	446.666	LOC110942808	NC_035433.1	5947523	5949472	+	795	protein_coding	glutathione S-transferase-like	GST_N
110939630	1326.61	1124.55	1340.14	961.159	912.8	1500.15	588.863	395.214	526.21	LOC110939630	NC_035437.1	2341537	2343003	-	1395	protein_coding	ATP synthase gamma chain%2C chloroplastic-like	-
110908157	1319.23	1329.1	1331.2	366.041	178.197	332.618	193.487	847.658	207.093	LOC110908157	NC_035446.1	25110140	25112752	-	662	protein_coding	snakin-2-like	-
110918963	1059.9	1154.36	1048.79	563.23	648.776	569.34	855.93	779.803	628.535	LOC110918963	NC_035434.1	100742296	100744967	-	1062	protein_coding	L-ascorbate peroxidase%2C cytosolic	-
110940642	174.056	217.688	179.34	596.431	645.546	1185.95	235.453	317.756	302.044	LOC110940642	NC_035437.1	102998114	103000556	+	1264	protein_coding	putative glucose-6-phosphate 1-epimerase	Aldose_epim
110912864	1236.57	675.709	1262	222.242	214.479	312.432	1484.41	949.235	1557.63	LOC110912864	NC_035447.1	152421165	152423237	-	1380	protein_coding	thiamine thiazole synthase%2C chloroplastic-like	-
110885446	948.938	783.829	956.434	414.234	367.722	383.174	490.088	725.817	578.803	LOC110885446	NC_035442.1	144268531	144269322	-	792	protein_coding	peptidyl-prolyl cis-trans isomerase	Pro_isomerase
110904916	1078.17	1086.78	1125.02	843.012	808.472	1323.48	616.171	461.826	582.933	LOC110904916	NC_035446.1	168158950	168161694	+	1361	protein_coding	sedoheptulose-1%2C7-bisphosphatase%2C chloroplastic-like	-
110936276	870.853	916.39	869.822	1013.66	994.645	1399.07	574.472	387.102	522.876	LOC110936276	NC_035436.1	55637433	55639249	+	1095	protein_coding	uncharacterized LOC110936276	-
110890438	319.127	442.749	329.876	630.427	691.769	620.663	425.226	516.553	505.122	LOC110890438	NC_035443.1	102150129	102151994	+	977	protein_coding	REF/SRPP-like protein At3g05500	-
110912729	515.602	535.568	539.012	533.793	361.899	395.741	352.577	652.816	509.737	LOC110912729	NC_035447.1	144286235	144289337	+	2194	protein_coding	heat shock cognate 70 kDa protein 2	HSP70
110873651	820.453	1075.09	774.489	403.57	531.434	321.113	993.888	873.964	760.304	LOC110873651	NC_035440.1	127295693	127296364	+	672	protein_coding	calcium-binding protein PBP1-like	-
novel.2798	224.733	389.85	229.923	422.883	290.931	199.448	405.907	596.031	277.866	-	NC_035443.1	72824419	72825787	-	711	-	- && - && -	-
110915064	820.046	773.305	851.986	233.011	184.641	226.426	324.494	470.693	319.031	LOC110915064	NC_035448.1	29321178	29322901	-	1117	protein_coding	polyubiquitin	ubiquitin
110938042	348.483	387.372	368.737	643.407	476.434	591.571	299.819	248.348	263.528	LOC110938042	NC_035436.1	173328537	173330751	-	965	protein_coding	protein TIFY 10A-like	Zim
110920661	1144.05	1300.74	1177.55	463.265	308.975	293.79	345.232	724.174	323.46	LOC110920661	NC_035449.1	87690767	87691555	-	789	protein_coding	peptidyl-prolyl cis-trans isomerase	Pro_isomerase
110940699	973.92	915.944	956.785	839.317	814.442	1524.02	570.887	402.404	520.762	LOC110940699	NC_035437.1	111155533	111159402	+	1357	protein_coding	phosphoglycolate phosphatase 1B%2C chloroplastic-like	-
110937495	1804.57	1749.24	1836.85	495.87	359.623	402.573	781.435	653.358	511.89	LOC110937495	NC_035436.1	152169807	152173242	+	2249	protein_coding	granule-bound starch synthase 1%2C chloroplastic/amyloplastic%2C transcript variant X1	Glycos_transf_1
110910438	793.764	596.926	773.124	767.948	969.049	1325.26	455.698	302.779	452.971	LOC110910438	NC_035447.1	14153163	14156536	+	654	protein_coding	photosystem I reaction center subunit IV A%2C chloroplastic-like	-
110873528	769.276	660.012	766.292	1489.61	1453.63	1497.63	680.591	729.771	631.133	LOC110873528	NC_035440.1	116628665	116630721	+	1798	protein_coding	cytochrome P450 82G1-like	p450
110936782	572.267	801.468	574.205	401.548	606.545	319.252	782.908	630.912	808.099	LOC110936782	NC_035436.1	103879114	103880274	-	891	protein_coding	auxin-induced protein 22D-like	-
110926390	390.344	390.595	392.984	771.002	909.068	836.579	528.749	606.674	575.349	LOC110926390	NC_035449.1	195668597	195669929	-	1333	protein_coding	protein SRC2-like	C2
110929362	573.223	801.005	605.621	461.924	530.699	440.665	928.238	878.412	870.673	LOC110929362	NC_035435.1	82477141	82478299	-	1159	protein_coding	ethylene-responsive transcription factor ERF109-like	AP2
110865084	1561.52	1498.74	1595.58	658.41	516.015	659.25	696.037	393.748	601.624	LOC110865084	NC_035438.1	29060880	29066252	-	3465	protein_coding	glycine dehydrogenase (decarboxylating) A%2C mitochondrial-like	-
110926488	177.027	235.335	198.34	507.816	451.192	443.47	410.925	437.031	304.783	LOC110926488	NC_035449.1	141001591	141002777	+	1026	protein_coding	expansin-like A1	-
110898416	404.723	382.855	421.608	1167.52	1517.53	2259	326.884	116.02	322.524	LOC110898416	NC_035445.1	90686435	90687035	+	601	protein_coding	photosystem II 5 kDa protein%2C chloroplastic-like	-
110930828	593.865	661.861	616.348	515.36	557.979	564.559	556.3	579.531	569.104	LOC110930828	NC_035435.1	160704162	160705720	+	840	protein_coding	calmodulin-7	-
110879340	1129.63	1183.68	1135.51	300.266	144.454	156.277	473.896	636.972	375.169	LOC110879340	NC_035441.1	176414981	176417512	-	1592	protein_coding	UV-B-induced protein At3g17800%2C chloroplastic-like%2C transcript variant X2	-
110918737	412.643	254.019	430.763	275.187	203.08	162.62	254.832	478.856	331.553	LOC110918737	NC_035448.1	106905020	106907053	+	1213	protein_coding	polyubiquitin	ubiquitin
110913231	6.21705	25.4869	8.62328	537.616	1734.46	5882.37	77.6921	0.150389	1227.71	LOC110913231	NC_035447.1	15009220	15009549	+	330	protein_coding	glycine-rich protein 23-like	-
110893704	315.723	451.245	309.186	947.943	795.074	909.199	386.16	299.472	258.253	LOC110893704	NC_035444.1	1050665	1051739	+	788	protein_coding	protein TIFY 11e-like	Zim
110879883	480.921	383.379	508.685	547.977	424.783	485.92	363.416	672.347	471.614	LOC110879883	NC_035441.1	198929116	198931830	+	1397	protein_coding	glyceraldehyde-3-phosphate dehydrogenase%2C cytosolic-like	-
110873368	1261.62	1383.6	1293.25	445.272	436.845	403.35	482.408	453.117	474.981	LOC110873368	NC_035440.1	103460536	103464655	+	1813	protein_coding	trans-cinnamate 4-monooxygenase	p450
110898900	933.948	1040.78	944.573	497.251	472.151	701.455	543.159	335.22	425.337	LOC110898900	NC_035445.1	115999044	116001867	+	982	protein_coding	cytochrome b6-f complex iron-sulfur subunit%2C chloroplastic-like	-
110885981	569.734	575.538	536.328	32.6289	23.7882	24.1148	118.644	108.015	105.689	LOC110885981	NC_035442.1	194014961	194015964	+	867	protein_coding	glycine-rich RNA-binding protein-like%2C transcript variant X1	RRM_1
110885081	545.171	582.064	554.05	796.362	890.376	1522.42	394.827	269.102	419.561	LOC110885081	NC_035442.1	106267899	106268561	-	663	protein_coding	ferredoxin-like	Fer2
110904555	297.408	303.292	314.904	721.909	440.368	473.62	216.36	341.981	187.517	LOC110904555	NC_035446.1	157655880	157658754	+	1557	protein_coding	dnaJ protein homolog	DnaJ_C
110864941	40.7679	37.7232	42.6218	551.218	695.087	783.668	127.42	74.7574	104.411	LOC110864941	NC_035438.1	22809336	22812224	-	1341	protein_coding	inositol oxygenase 2-like	-
110893709	452.209	564.109	443.674	534.282	436.813	446.76	692.205	683.621	742.563	LOC110893709	NC_035444.1	1179189	1180884	+	1696	protein_coding	protein ANTAGONIST OF LIKE HETEROCHROMATIN PROTEIN 1-like	-
110942165	645.697	485.659	702.358	984.537	1035.71	1287.82	496.339	318.239	355.958	LOC110942165	NC_035437.1	208530531	208531158	-	628	protein_coding	photosystem I reaction center subunit V%2C chloroplastic-like	-
110931189	702.247	798.737	691.913	432.635	278.964	490.391	478.387	422.038	351.506	LOC110931189	NC_035435.1	12226229	12226609	-	381	protein_coding	uncharacterized LOC110931189	-
110938016	563.891	594.699	598.795	505.768	788.877	627.803	315.347	344.882	294.276	LOC110938016	NC_035436.1	172316304	172319452	+	690	protein_coding	calmodulin-7	-
110899036	858.264	918.602	888.897	657.471	588.006	1427.53	409.591	252.794	436.287	LOC110899036	NC_035445.1	127039005	127042916	-	1782	protein_coding	phosphoglycerate kinase 3%2C cytosolic-like	-
110897523	1097.13	1003.76	1116.02	572.302	493.408	802.695	584.272	439.995	505.69	LOC110897523	NC_035445.1	19300085	19304102	+	1408	protein_coding	peroxisomal (S)-2-hydroxy-acid oxidase GLO1-like%2C transcript variant X2	FMN_dh
110923487	317.428	497.803	332.631	523.73	762.588	411.348	870.087	843.133	795.673	LOC110923487	NC_035449.1	195760505	195761314	-	810	protein_coding	uncharacterized LOC110923487	-
110910566	402.224	477.416	435.856	200.379	136.609	227.896	398.184	527.598	475.533	LOC110910566	NC_035447.1	16994535	16996706	-	1092	protein_coding	extradiol ring-cleavage dioxygenase-like	-
novel.2458	701.61	966.028	710.204	657.823	845.293	686.371	645.642	1461.05	527.017	-	NC_035442.1	68217221	68224590	-	896	-	- && O65660.1 RecName: Full=PLAT domain-containing protein 1; Short=AtPLAT1; Short=PLAT domain protein 1; Flags: Precursor && PF01477:PLAT/LH2 domain	-
110899839	182.906	264.979	187.109	186.008	302.109	569.636	1235.33	1634.73	200.134	LOC110899839	NC_035445.1	173838991	173846277	+	642	protein_coding	non-specific lipid-transfer protein-like	-
110894991	408.825	185.748	404.409	844.365	974.806	1339.05	198.137	284.775	271.99	LOC110894991	NC_035444.1	65965697	65967484	+	1054	protein_coding	chlorophyll a-b binding protein 6A%2C chloroplastic-like	-
110921199	1014.87	1801	1045.97	292.567	459.96	419.19	863.762	584.674	481.68	LOC110921199	NC_035449.1	199841468	199843070	+	1169	protein_coding	probable xyloglucan endotransglucosylase/hydrolase protein 6	-
110894450	342.483	535.112	334.837	484.476	376.904	350.698	579.755	592.045	571.876	LOC110894450	NC_035444.1	32122957	32124978	+	1107	protein_coding	uncharacterized protein At4g22758-like	-
110899613	158.846	37.4654	164.118	71.5324	37.412	22.1932	54.5748	385.157	102.222	LOC110899613	NC_035445.1	161250072	161251025	-	857	protein_coding	23 kDa jasmonate-induced protein-like	-
110898552	867.441	962.641	884.363	653.009	552.048	833.847	491.726	392.963	368.641	LOC110898552	NC_035445.1	97560456	97561334	-	879	protein_coding	ATP synthase subunit b'%2C chloroplastic	-
110872748	558.02	774.831	568.022	612.168	719.363	640.11	952.42	710.312	946.924	LOC110872748	NC_035440.1	55665360	55666594	-	739	protein_coding	uncharacterized LOC110872748	-
110907954	800.686	788.472	830.051	613.126	560.794	527.28	432.82	400.353	336.17	LOC110907954	NC_035446.1	5027880	5030179	+	836	protein_coding	UPF0047 protein C4A8.02c%2C transcript variant X1	-
110871636	717.406	603.938	747.61	879.206	744.627	1182.03	567.371	500.306	491.396	LOC110871636	NC_035440.1	1729800	1738865	+	1901	protein_coding	glutamate--glyoxylate aminotransferase 2%2C transcript variant X2	Aminotran_1_2
110941174	1143.85	864.874	1126.19	193.915	176.782	134.929	746.025	707.999	503.083	LOC110941174	NC_035437.1	149989682	149992254	-	1549	protein_coding	S-adenosylmethionine synthase 5	-
110921324	531.457	602.095	526.346	380.919	486.46	296.531	667.988	589.603	605.691	LOC110921324	NC_035449.1	172943211	172943937	-	727	protein_coding	zinc finger A20 and AN1 domain-containing stress-associated protein 5-like	zf-AN1
110915711	565.807	509.856	551.169	657.836	722.505	556.524	170.091	257.062	155.47	LOC110915711	NC_035448.1	71780391	71781436	-	1046	protein_coding	protein SRC2 homolog	C2
110868577	661.109	703.712	674.418	736.198	487.347	578.331	314.13	303.763	232.272	LOC110868577	NC_035439.1	73975266	73977746	-	1433	protein_coding	glycerophosphodiester phosphodiesterase GDPD1%2C chloroplastic	-
110944847	383.825	416.662	375.554	735.498	656.056	553.631	431.623	341.089	294.298	LOC110944847	NC_035438.1	61679152	61679442	+	291	protein_coding	uncharacterized protein At1g15400-like	-
110937491	512.796	306.285	515.345	892.791	904.653	1244.59	237.776	135.224	240.514	LOC110937491	NC_035436.1	152124535	152126389	+	821	protein_coding	protein CURVATURE THYLAKOID 1B%2C chloroplastic-like	-
110941033	1016.43	775.162	1003.78	158.298	141.957	192.144	431.667	512.998	304.493	LOC110941033	NC_035437.1	138555247	138557925	+	1170	protein_coding	thioredoxin-like protein CDSP32%2C chloroplastic	-
110942108	1063.64	1038.06	1067.82	439.35	487.929	302.809	583.203	510.749	487.766	LOC110942108	NC_035437.1	207006708	207011855	-	1997	protein_coding	GDP-L-galactose phosphorylase 1-like	-
110897294	262.301	193.119	251.155	572.581	1100.66	548.262	392.809	460.871	493.901	LOC110897294	NC_035445.1	1412482	1413291	+	810	protein_coding	chaperone protein dnaJ 11%2C chloroplastic-like	DnaJ
110928874	479.065	540.005	446.679	629.364	764.567	907.521	489.594	403.687	527.881	LOC110928874	NC_035435.1	32185777	32186406	+	559	protein_coding	UPF0057 membrane protein At2g24040-like	-
110889417	155.625	228.611	160.823	656.118	459.362	967.093	182.613	176.961	142.027	LOC110889417	NC_035443.1	20475611	20477371	+	1050	protein_coding	allene oxide cyclase%2C chloroplastic-like	-
110930761	355.356	400.328	355.69	202.775	157.657	103.7	358.236	536.325	474.224	LOC110930761	NC_035435.1	158279596	158280465	+	766	protein_coding	zinc finger AN1 domain-containing stress-associated protein 12	zf-AN1
110872140	282.26	212.299	273.736	441.805	260.993	290.305	109.07	312.28	230.889	LOC110872140	NC_035440.1	22516131	22518774	+	1635	protein_coding	S-adenosylmethionine decarboxylase proenzyme-like	SAM_decarbox
110915638	854.805	638.817	862.25	577.58	528.857	907.619	410.812	373.581	389.924	LOC110915638	NC_035448.1	185731599	185735131	+	2542	protein_coding	transketolase%2C chloroplastic-like	-
110881211	0	0.757922	0.560615	169.704	684.437	1967.61	407.484	0.153174	1097.54	LOC110881211	NC_035442.1	69322685	69323008	-	324	protein_coding	putative cell wall protein	-
110869515	185.911	338.97	183.657	492.721	591.585	468.163	452.094	538.351	368.134	LOC110869515	NC_035440.1	14196212	14196631	-	420	protein_coding	uncharacterized LOC110869515	-
110921272	729.212	745.748	709.964	760.43	556.257	858.559	499.21	293.268	404.955	LOC110921272	NC_035449.1	36620121	36623802	-	1642	protein_coding	glycerate dehydrogenase	2-Hacid_dh_C
110898513	4.80863	8.57232	4.65413	91.8372	297.501	333.351	273.438	28.5941	249.428	LOC110898513	NC_035445.1	95645329	95649532	+	1418	protein_coding	uncharacterized LOC110898513	-
110873410	165.172	207.814	168.131	176.709	60.5632	126.07	197.559	318.398	186.45	LOC110873410	NC_035440.1	105795697	105797927	+	883	protein_coding	60S ribosomal protein L10-like	-
110872783	833.864	952.003	848.341	401.321	359.099	366.091	409.624	381.546	301.907	LOC110872783	NC_035440.1	57762951	57765323	+	1138	protein_coding	peptide methionine sulfoxide reductase-like	PMSR
110879253	556.95	692.729	554.335	420.224	460.492	328.137	655.294	688.624	707.612	LOC110879253	NC_035441.1	173550378	173551695	+	1318	protein_coding	probable galacturonosyltransferase-like 10	Glyco_transf_8
novel.4486	119.425	137.351	116.435	158.774	139.049	111.77	1317.08	2326.2	466.385	-	NC_035449.1	140685712	140686829	+	767	-	- && P82353.1 RecName: Full=Non-specific lipid-transfer protein 2; Short=LTP 2 && -	-
110920947	1117.59	1252.43	1113.69	279.379	202.482	261.764	395.081	390.934	394.739	LOC110920947	NC_035449.1	138179439	138183128	+	2386	protein_coding	ATP-dependent zinc metalloprotease FTSH 2%2C chloroplastic	AAA
110885954	146.332	164.989	142.188	779.292	940.443	852.612	263.737	354.004	365.907	LOC110885954	NC_035442.1	192520971	192526366	+	2675	protein_coding	C2 domain-containing protein At1g53590-like%2C transcript variant X1	C2
110938696	557.149	654.926	526.61	101.311	116.868	67.9901	476.081	490.106	453.225	LOC110938696	NC_035437.1	55823959	55824576	-	506	lncRNA	uncharacterized LOC110938696	-
110910278	653.608	791.672	662.517	530.325	553.619	1045.76	397.051	213.486	417.786	LOC110910278	NC_035447.1	10866890	10871834	+	832	protein_coding	chloroplast stem-loop binding protein of 41 kDa a%2C chloroplastic	-
110930394	914.197	1724.76	944.91	103.982	86.6468	98.0992	411.258	364.426	484.592	LOC110930394	NC_035435.1	143355952	143356703	-	752	protein_coding	early light-induced protein 2%2C chloroplastic-like	-
110930805	944.084	930.978	961.941	388.556	437.616	673.8	851.908	551.725	773.213	LOC110930805	NC_035435.1	160034492	160035372	+	632	protein_coding	S-norcoclaurine synthase 1-like	-
110915405	517.227	582.463	533.705	440.464	598.999	486.279	514.111	463.873	342.548	LOC110915405	NC_035448.1	178858640	178860028	+	810	protein_coding	histone H1-like	-
110922706	462.2	576.793	453.86	253.861	324.421	218.927	556.047	530.583	494.51	LOC110922706	NC_035449.1	94995442	94996205	+	764	protein_coding	ethylene-responsive transcription factor 4-like	AP2
110894934	377.849	350.506	378.022	278.015	295.704	295.515	301.396	357.765	338.378	LOC110894934	NC_035444.1	63609085	63611486	+	1039	protein_coding	actin-depolymerizing factor 1-like	Cofilin_ADF
110864418	536.104	614.76	558.218	265.563	424.132	193.293	797.899	601.448	698.007	LOC110864418	NC_035438.1	4709893	4710766	-	874	protein_coding	probable E3 ubiquitin-protein ligase RHA1A	-
110908559	346.057	400.22	343.805	476.154	822.137	460.207	754.456	465.011	620.361	LOC110908559	NC_035446.1	70830233	70832141	+	1909	protein_coding	UDP-glucuronate 4-epimerase 6-like	-
110935586	360.66	316.74	370.26	398.927	321.03	328.661	310.551	350.729	333.01	LOC110935586	NC_035436.1	7111847	7114947	+	477	lncRNA	uncharacterized LOC110935586	-
110893694	162.092	157.26	167.745	833.018	348.485	962.234	136.55	119.742	124.872	LOC110893694	NC_035444.1	856092	858795	+	1364	protein_coding	artemisinic aldehyde Delta(11(13)) reductase	Oxidored_FMN
110878217	559.3	701.408	581.063	370.084	221.221	199.549	536.843	601.104	390.811	LOC110878217	NC_035441.1	120750552	120753581	-	1990	protein_coding	oxalate--CoA ligase	AMP-binding
110894087	449.301	280.748	485.003	502.058	724.005	316.718	512.099	764.863	676.822	LOC110894087	NC_035444.1	16577314	16580194	-	1054	protein_coding	stem-specific protein TSJT1-like	-
110868632	280.303	96.5666	277.606	203.267	88.5298	87.8038	165.854	371.782	243.985	LOC110868632	NC_035439.1	76660699	76662893	-	747	protein_coding	glycine-rich protein A3-like	-
110940307	261.346	327.994	266.253	198.607	150.428	195.237	358.974	461.751	330.916	LOC110940307	NC_035437.1	57944280	57947073	-	1039	protein_coding	tetraspanin-8-like	Tetraspannin
110939621	280.782	304.024	280.658	474.463	417.857	339.512	390.492	339.311	524.42	LOC110939621	NC_035437.1	2206403	2208615	-	1632	protein_coding	5'-adenylylsulfate reductase 3%2C chloroplastic-like	-
110940775	1037.29	1149.33	1040.71	385.808	302.581	355.186	473.137	383.493	348.922	LOC110940775	NC_035437.1	119685109	119688856	+	1320	protein_coding	uncharacterized oxidoreductase At1g06690%2C chloroplastic	Aldo_ket_red
110909316	614.907	590.184	605.111	686.567	577.503	916.825	425.314	329.3	385.225	LOC110909316	NC_035446.1	122387015	122391104	+	1371	protein_coding	malate dehydrogenase%2C glyoxysomal	-
110910763	612.755	692.97	649.19	580.559	715.647	1459.26	444.023	199.069	530.685	LOC110910763	NC_035447.1	23054933	23057749	+	1519	protein_coding	aminomethyltransferase%2C mitochondrial	GCV_T
110923857	526.365	604.192	502.317	331.339	383.539	197.611	464.038	526.525	477.247	LOC110923857	NC_035449.1	29858335	29859363	+	1029	protein_coding	F-box protein At4g18380-like	-
110898132	497.53	684.774	490.141	405.889	607.672	560.895	415.356	356.911	407.198	LOC110898132	NC_035445.1	76205512	76209615	+	934	protein_coding	ricin B-like lectin R40G3	-
110903701	674.609	867.216	688.3	358.486	324.561	181.097	677.234	524.919	384.894	LOC110903701	NC_035446.1	127459305	127461029	+	929	protein_coding	stress enhanced protein 2%2C chloroplastic	-
110910786	334.046	272.796	325.618	804.616	848.163	694.764	353.146	380.121	287.437	LOC110910786	NC_035447.1	23919396	23922043	-	2090	protein_coding	GDP-L-galactose phosphorylase 2-like	-
110886132	740.521	968.362	718.708	198.714	207.736	150.408	494.78	320.04	160.581	LOC110886132	NC_035442.1	204204132	204204833	+	702	protein_coding	nodulin-related protein 1-like	-
110874462	150.819	138.805	152.407	435.972	652.845	586.439	189.054	316.492	237.821	LOC110874462	NC_035433.1	109441441	109444043	+	843	protein_coding	annexin A7-like%2C transcript variant X2	-
110899830	52.0189	100.203	58.8563	109.584	187.312	316.211	748.004	487.321	237.93	LOC110899830	NC_035445.1	173586900	173587641	+	609	protein_coding	non-specific lipid-transfer protein-like	-
110873580	379.443	374.069	368.292	532.002	804.128	814.768	139.466	161.253	161.905	LOC110873580	NC_035433.1	105422794	105428844	-	1256	protein_coding	uncharacterized LOC110873580	-
110915108	179.917	131.81	189.298	981.721	1260.91	1232.57	121.452	169.273	196.49	LOC110915108	NC_035448.1	5667449	5669322	-	925	protein_coding	chaperone protein dnaJ 8%2C chloroplastic-like	DnaJ
110878276	308.356	421.035	313.39	842.495	855.576	768.518	361.743	359.53	376.39	LOC110878276	NC_035441.1	125587015	125593539	+	2778	protein_coding	NADPH--cytochrome P450 reductase-like	NAD_binding_1
110894697	143.032	202.584	152.433	516.759	355.074	657.516	283.133	378.816	345.381	LOC110894697	NC_035444.1	44730240	44734731	-	2071	protein_coding	4-coumarate--CoA ligase-like 5	AMP-binding
110895419	417.765	488.09	419.973	348.332	210.176	266.486	239.932	227.53	158.059	LOC110895419	NC_035444.1	95044435	95047638	-	1069	protein_coding	uncharacterized LOC110895419%2C transcript variant X2	Usp
110880208	703.827	808.764	717.714	582.123	354.402	269.674	308.309	248.009	149.598	LOC110880208	NC_035441.1	206825786	206827971	+	1116	protein_coding	inorganic pyrophosphatase 2-like	-
110912447	212.959	273.966	223.182	540.261	594.4	514.93	155.384	149.157	176.537	LOC110912447	NC_035447.1	114488479	114492797	-	1096	protein_coding	soluble inorganic pyrophosphatase 4-like	Pyrophosphatase
110898878	653.718	608.066	693.073	502.755	553.756	773.302	395.239	305.032	354.12	LOC110898878	NC_035445.1	113900541	113902184	+	745	protein_coding	thioredoxin 1-like	-
110926001	282.849	284.087	271.097	250.882	300.615	264.779	233.285	267.834	243.316	LOC110926001	NC_035449.1	210017110	210023269	+	867	transcribed_pseudogene	ADP-ribosylation factor-like	Arf
110904141	950.426	929.202	978.726	405.835	259.94	199.918	413.944	428.871	331.408	LOC110904141	NC_035446.1	143609537	143612406	+	1504	protein_coding	glycerophosphodiester phosphodiesterase GDPD1%2C chloroplastic-like	-
110913012	231.763	122.522	244.356	809.819	904.303	1569.48	212.119	225.228	269.171	LOC110913012	NC_035447.1	168923905	168928307	+	1646	protein_coding	ribulose bisphosphate carboxylase/oxygenase activase%2C chloroplastic-like	AAA
110911705	745.842	443.481	743.081	468.346	642.394	961.618	282.779	336.401	470.934	LOC110911705	NC_035447.1	62787038	62787953	-	916	protein_coding	chlorophyll a-b binding protein of LHCII type 1-like	-
110895032	288.868	322.497	289.659	448.8	444.978	415.142	422.17	424.765	340.52	LOC110895032	NC_035444.1	68607878	68608845	-	968	protein_coding	probable CCR4-associated factor 1 homolog 9	CAF1
110930294	839.8	715.678	828.033	605.54	586.432	687.636	440.504	283.597	346.857	LOC110930294	NC_035435.1	138907344	138911759	-	1355	protein_coding	PGR5-like protein 1A%2C chloroplastic	-
110889530	249.299	338.366	247.569	257.851	282.712	332.773	299.622	377.138	318.174	LOC110889530	NC_035443.1	25424439	25427970	-	776	protein_coding	cytochrome c	-
110864820	395.566	454.03	413.37	543.632	667.189	1378.94	362.229	143.769	371.7	LOC110864820	NC_035438.1	17526189	17528756	+	776	protein_coding	protein CURVATURE THYLAKOID 1A%2C chloroplastic-like	-
110935723	863.797	577.778	873.427	20.9976	21.9589	30.5252	105.501	111.586	82.3411	LOC110935723	NC_035436.1	14951372	14955639	+	1111	protein_coding	uncharacterized LOC110935723	-
110885341	321.728	375	334.572	340.877	321.6	463.371	234.099	285.736	199.88	LOC110885341	NC_035442.1	132348835	132350383	-	1468	protein_coding	3-oxo-Delta(4%2C5)-steroid 5-beta-reductase-like	Epimerase
110868526	400.812	398.281	394.306	270.039	255.841	215.912	259.496	442.3	257.53	LOC110868526	NC_035439.1	71792286	71795104	+	1686	protein_coding	elongation factor 1-alpha	GTP_EFTU
110885862	286.901	276.065	286.462	705.985	764.603	824.814	176.03	212.342	214.094	LOC110885862	NC_035442.1	188095834	188100057	-	2017	protein_coding	sodium/calcium exchanger NCL-like	Na_Ca_ex
110916500	509.504	582.615	529.402	233.437	320.024	111.008	623.764	629.122	672.232	LOC110916500	NC_035448.1	26118812	26121180	-	2279	protein_coding	zinc finger CCCH domain-containing protein 29-like	-
110883824	655.732	622.086	645.991	558.501	590.051	1062.83	397.284	245.791	393.693	LOC110883824	NC_035442.1	5120828	5121819	-	992	protein_coding	ATP synthase delta chain%2C chloroplastic-like	-
110930115	610.818	496.314	624.302	566.648	605.42	1098.05	378.405	259.298	383.429	LOC110930115	NC_035435.1	133032842	133037462	+	1517	protein_coding	phosphoribulokinase%2C chloroplastic-like	-
110878732	165.402	222.454	169.025	502.178	564.932	561.583	295.43	255.011	285.975	LOC110878732	NC_035441.1	149412632	149415647	-	672	protein_coding	uncharacterized LOC110878732	-
110919224	315.279	399.939	310.501	250.22	548.354	646.249	472.319	217.42	480.23	LOC110919224	NC_035434.1	104805348	104807079	+	756	protein_coding	pollen-specific protein C13-like	-
110932466	281.326	366.706	291.92	306.632	495.04	287.711	468.079	511.277	421.284	LOC110932466	NC_035435.1	147235127	147235798	-	672	protein_coding	calmodulin-binding protein 25-like	-
110864527	415.447	471.409	423.338	506.548	706.121	1633.45	357.779	136.263	401.632	LOC110864527	NC_035438.1	7708843	7710687	+	747	protein_coding	glycine cleavage system H protein%2C mitochondrial	-
110930894	348.88	338.8	348.481	511.147	512.817	579.488	245.059	289.253	244.41	LOC110930894	NC_035435.1	162380356	162383964	+	536	protein_coding	cysteine proteinase inhibitor A	-
110874608	463.916	498.428	441.909	114.902	148.081	108.464	572.05	600.046	500.565	LOC110874608	NC_035441.1	133387779	133388384	+	606	protein_coding	calcium-binding protein CML38-like	-
110910892	447.18	452.673	450.913	250.024	250.87	254.531	314.38	362.388	360.406	LOC110910892	NC_035447.1	26150748	26153402	-	1692	protein_coding	polyubiquitin%2C transcript variant X1	ubiquitin
110940101	724.2	750.017	705.023	440.729	512.909	795.492	417.332	221.627	361.505	LOC110940101	NC_035437.1	37339342	37339968	-	627	protein_coding	uncharacterized LOC110940101	-
110879665	289.45	344.112	277.344	319.889	518.094	462.974	362.638	231.91	382.61	LOC110879665	NC_035441.1	189136199	189138369	-	694	protein_coding	protein SPIRAL1-like 2	-
110900225	221.913	395.341	233.887	313.522	944.732	415.269	394.578	243.009	527.127	LOC110900225	NC_035445.1	190988798	190991574	-	1160	protein_coding	auxin-responsive protein IAA14-like	-
110871998	207.747	263.989	206.731	113.767	124.806	114.198	420.559	404.074	432.647	LOC110871998	NC_035440.1	15895088	15897883	+	1303	protein_coding	sarcoplasmic reticulum histidine-rich calcium-binding protein%2C transcript variant X2	-
110884468	935.691	893.967	964.001	266.481	139.158	186.689	246.864	349.021	159.75	LOC110884468	NC_035442.1	51064620	51069538	-	1775	protein_coding	sulfoquinovosyl transferase SQD2-like	Glycos_transf_1
110930236	429.055	300.339	453.593	573.836	764.664	1103.18	290.622	214.314	349.135	LOC110930236	NC_035435.1	137252701	137253479	-	779	protein_coding	photosystem I reaction center subunit II%2C chloroplastic-like	-
110941795	844.118	836.489	860.543	327.237	330.425	511.177	400.155	257.003	361.831	LOC110941795	NC_035437.1	191752691	191754404	+	1714	protein_coding	geranylgeranyl diphosphate reductase%2C chloroplastic	Pyr_redox_2
110878439	441.569	414.394	449.878	363.115	401.326	394.646	322.392	304.625	265.128	LOC110878439	NC_035441.1	133744506	133747220	-	1564	protein_coding	B2 protein	-
110924399	389.514	458.233	399.656	424.997	651.454	664.768	398.011	202.113	450.344	LOC110924399	NC_035434.1	149686638	149704820	+	1448	protein_coding	S-adenosylmethionine synthase 3%2C transcript variant X2	-
novel.149	307.064	417.38	327.116	917.834	1364.72	783.133	516.445	729.861	571.003	-	NC_035433.1	40825457	40826233	-	586	-	- && - && -	-
110937837	235.526	166.768	215.555	46.9695	54.2753	13.8302	263.773	280.405	148.256	LOC110937837	NC_035436.1	167354097	167356201	-	723	protein_coding	dormancy-associated protein homolog 1-like%2C transcript variant X2	-
110922164	563.952	710.008	524.316	158.868	107.647	83.5396	359.234	418.887	209.574	LOC110922164	NC_035449.1	44585929	44586594	+	529	lncRNA	uncharacterized LOC110922164	-
110920576	229.864	283.232	232.217	197.443	364.295	324.417	268.309	193.611	278.786	LOC110920576	NC_035449.1	196298094	196300247	+	577	lncRNA	uncharacterized LOC110920576	-
110904816	646.65	550.496	671.303	363.862	304.713	216.26	285.754	370.891	255.547	LOC110904816	NC_035446.1	165079219	165080156	-	938	protein_coding	wound-induced protein 1-like	-
110873594	378.479	426.886	390.777	231.146	205.321	239.619	355.265	477.819	231.763	LOC110873594	NC_035433.1	105565315	105567737	-	731	protein_coding	nucleoside diphosphate kinase	NDK
110943279	236.796	358.304	235.947	262.007	417.391	190.704	581.043	498.24	477.536	LOC110943279	NC_035437.1	115446124	115446453	+	330	protein_coding	uncharacterized LOC110943279	-
110928902	67.077	22.2232	60.8204	278.994	206.467	132.572	67.4972	48.4308	73.2807	LOC110928902	NC_035435.1	35557737	35558582	-	663	protein_coding	EG45-like domain containing protein	-
110864745	556.198	528.714	556.659	319.879	281.908	412.221	333.546	272.106	253.117	LOC110864745	NC_035438.1	14798675	14800693	-	1021	protein_coding	peroxisomal membrane protein 11C-like%2C transcript variant X2	-
110918147	271.157	291.622	261.993	537.942	642.72	583.573	209.066	228.845	176.908	LOC110918147	NC_035448.1	23140696	23145188	-	1345	protein_coding	choline-phosphate cytidylyltransferase 2-like	CTP_transf_2
110926207	161.35	198.519	155.547	89.2938	26.9131	95.4114	189.914	273.704	175.196	LOC110926207	NC_035434.1	160528516	160530898	-	963	protein_coding	NADPH-dependent aldehyde reductase-like protein%2C chloroplastic	adh_short
110916173	504.818	545.619	519.753	372.473	443.381	167.584	551.771	869.424	529.915	LOC110916173	NC_035448.1	13931720	13935332	-	1369	protein_coding	cysteine proteinase 15A-like	Peptidase_C1
110921533	472.216	517.147	502.257	621.907	646.689	993.677	320.927	255.833	363.524	LOC110921533	NC_035449.1	22530576	22531401	+	826	protein_coding	photosystem II core complex proteins psbY%2C chloroplastic-like	-
novel.1165	194.308	194.31	182.673	342.251	226.039	96.329	403.252	635.377	198.714	-	NC_035437.1	40128686	40129998	-	527	-	- && - && PF01439:Metallothionein	-
110878659	250.509	350.271	258.413	287.725	266.428	147.331	563.377	529.511	581.287	LOC110878659	NC_035441.1	145949169	145951028	-	944	protein_coding	nudix hydrolase 17%2C mitochondrial-like	NUDIX
110865976	545.203	566.223	573.413	366.678	297.984	367.879	283.491	401.915	307.951	LOC110865976	NC_035438.1	101049379	101054643	+	1107	protein_coding	triosephosphate isomerase%2C cytosolic-like	-
110880136	395.383	408.433	393.584	242.486	259.965	186.466	449.874	432.215	416.151	LOC110880136	NC_035441.1	205064764	205065708	+	945	protein_coding	ESCRT-related protein CHMP1A	ESCRT-III
110942831	304.278	375.73	290.945	271.797	133.263	323.886	250.708	297.824	223.724	LOC110942831	NC_035433.1	5966408	5968493	+	940	protein_coding	glutathione S-transferase APIC-like	GST_N
110877966	106.228	108.076	103.534	244.313	368.042	312.389	214.363	336.328	294.27	LOC110877966	NC_035441.1	96146411	96149602	+	1031	protein_coding	stem-specific protein TSJT1	-
110908056	920.468	1052.59	918.622	172.625	120.879	160.147	314.166	294.983	374.023	LOC110908056	NC_035446.1	14535713	14539300	-	2439	protein_coding	ATP-dependent zinc metalloprotease FTSH%2C chloroplastic-like	AAA
110926201	205.905	150.425	208.901	119.511	90.9774	201.24	133.391	362.568	110.816	LOC110926201	NC_035449.1	63753359	63754333	+	975	protein_coding	14 kDa proline-rich protein DC2.15-like	-
110903754	403.209	517.29	400.714	201.357	396.127	189.805	652.795	575.361	637.158	LOC110903754	NC_035446.1	129247519	129248600	-	1082	protein_coding	probable CCR4-associated factor 1 homolog 11	CAF1
110889730	717.817	734.477	711.446	412.525	304.364	189.011	354.512	364.652	336.892	LOC110889730	NC_035443.1	38771887	38779069	+	1795	protein_coding	sulfoquinovosyl transferase SQD2-like	Glycos_transf_1
110872728	398.011	471.919	402.235	247.281	314.894	193.648	532.351	473.875	504.814	LOC110872728	NC_035440.1	54790603	54792666	-	2064	protein_coding	zinc finger CCCH domain-containing protein 29-like	-
110895765	513.195	564.32	495.823	113.396	28.2414	89.9092	332.401	393.652	220.825	LOC110895765	NC_035444.1	129570999	129572674	-	1676	protein_coding	UDP-glycosyltransferase 71E1-like	UDPGT
110909243	70.9851	79.6585	71.5042	278.221	81.7872	205.806	84.2856	149.114	99.8065	LOC110909243	NC_035446.1	119194139	119195829	+	1304	protein_coding	mannitol dehydrogenase-like	ADH_N
110912129	267.105	334.538	266.221	204.335	91.9496	275.991	182.419	248.067	230.072	LOC110912129	NC_035447.1	92033611	92038029	-	1320	protein_coding	probable aldo-keto reductase 2	Aldo_ket_red
110894489	753.948	664.582	784.218	391.069	338.237	326.551	303.925	270.466	177.47	LOC110894489	NC_035444.1	33620879	33623052	-	1385	protein_coding	uncharacterized LOC110894489%2C transcript variant X2	-
110899837	50.5779	72.2197	41.6379	68.8066	150.325	467.41	745.157	286.448	272.837	LOC110899837	NC_035445.1	173801611	173802351	-	618	protein_coding	non-specific lipid-transfer protein-like	-
110865090	203.56	202.793	201.214	252.666	323.635	236.763	162.394	236.078	119.622	LOC110865090	NC_035438.1	29319407	29321095	-	798	protein_coding	translationally-controlled tumor protein homolog	-
110915495	222.592	92.3063	224.928	311.708	322.186	275.298	195.86	272.25	169.16	LOC110915495	NC_035448.1	181568672	181572227	+	842	protein_coding	thiosulfate sulfurtransferase 16%2C chloroplastic	Rhodanese
110927314	248.153	270.345	242.793	222.598	307.004	317.47	262.198	296.077	251.029	LOC110927314	NC_035434.1	177950312	177954395	-	498	protein_coding	small EDRK-rich factor 2-like	-
110939906	372.069	435.857	361.918	293.219	231.294	342.522	247.239	365.38	363.789	LOC110939906	NC_035437.1	21037605	21040800	+	1024	protein_coding	L-ascorbate peroxidase%2C cytosolic-like	-
110893905	156.92	219.449	149.835	241.215	450.649	632.134	449.358	345.855	577.394	LOC110893905	NC_035444.1	7371073	7371843	-	771	protein_coding	uncharacterized LOC110893905	-
110880030	217.853	275.899	222.509	367.259	411.223	426.02	279.771	216.3	220.449	LOC110880030	NC_035441.1	202245349	202247887	+	1437	protein_coding	probable WRKY transcription factor 40	WRKY
110895124	438.109	581.764	425.916	124.576	191.445	76.2633	761.718	658.024	516.295	LOC110895124	NC_035444.1	73167384	73168078	-	695	protein_coding	putative calcium-binding protein CML23	-
110916399	55.5984	15.4882	51.802	60.2467	54.1655	55.2239	2.36722	39.3762	17.8563	LOC110916399	NC_035448.1	7093639	7094337	-	547	protein_coding	light-regulated protein	-
110878680	126.926	155.303	121.981	453.364	170.688	358.037	194.487	206.852	109.56	LOC110878680	NC_035441.1	146741755	146744508	+	1363	protein_coding	heat shock factor protein HSF24-like	HSF_DNA-bind
110895806	101.487	101.592	103.62	485.965	547.397	401.612	163.766	136.454	157.575	LOC110895806	NC_035444.1	133460101	133462757	-	1996	protein_coding	proline dehydrogenase 2%2C mitochondrial-like	-
110890483	141.81	194.736	138.514	247.941	160.85	177.837	183.574	285.339	254.877	LOC110890483	NC_035443.1	106122398	106124276	+	994	protein_coding	REF/SRPP-like protein At3g05500	-
110879757	150.512	152.487	159.642	696.69	666.783	559.032	382.783	390.05	368.568	LOC110879757	NC_035441.1	193672055	193673688	-	1145	protein_coding	transcription factor MYB1R1-like	Myb_DNA-binding
110931492	281.23	398.302	267.688	304.601	564.879	266.562	557.813	403.796	468.687	LOC110931492	NC_035433.1	130377575	130377904	+	330	protein_coding	heavy metal-associated isoprenylated plant protein 47-like	-
110927352	521.699	711.354	534.971	469.098	377.027	390.08	346.507	259.486	279.571	LOC110927352	NC_035434.1	178702985	178703764	-	700	protein_coding	protein PROTON GRADIENT REGULATION 5%2C chloroplastic-like	-
110923143	507.339	472.647	522.732	487.463	499.802	959.241	495.138	248.506	477.444	LOC110923143	NC_035434.1	139228945	139233051	-	1501	protein_coding	phosphoribulokinase%2C chloroplastic	-
110884480	291.682	166.814	312.088	412.897	489.371	720.449	215.484	101.934	218.93	LOC110884480	NC_035442.1	51812785	51814473	-	686	protein_coding	photosystem I reaction center subunit IV A%2C chloroplastic-like	-
110928450	409.379	481.022	411.834	190.765	340.34	115.262	557.893	568.198	609.63	LOC110928450	NC_035435.1	1645808	1647337	-	1530	protein_coding	protein ANTAGONIST OF LIKE HETEROCHROMATIN PROTEIN 1-like	-
110865490	690.833	867.73	694.503	225.14	204.416	338.205	415.767	281.301	366.708	LOC110865490	NC_035433.1	50397498	50400186	+	1139	protein_coding	probable pyridoxal 5'-phosphate synthase subunit PDX1	-
110899597	320.169	325.35	307.011	68.2169	62.7641	88.5861	132.82	147.42	97.2425	LOC110899597	NC_035445.1	160227593	160230890	-	948	protein_coding	probable phospholipid hydroperoxide glutathione peroxidase	GSHPx
110930278	592.256	1157.62	600.62	69.6158	84.642	129.186	472.109	237.783	531.919	LOC110930278	NC_035435.1	138551234	138552033	+	800	protein_coding	early light-induced protein 1%2C chloroplastic-like	-
110880480	180.507	292.457	208.136	476.099	547.192	436.859	131.948	136.833	130.131	LOC110880480	NC_035433.1	139280146	139288144	+	2557	protein_coding	nucleolar protein 58-like%2C transcript variant X2	-
110865178	57.1016	74.2122	52.3098	372.326	104.762	394.099	168.426	157.828	79.0056	LOC110865178	NC_035438.1	33379381	33380787	+	838	protein_coding	protein TIFY 9-like	Zim
novel.2010	598.611	720.068	593.222	407.825	505.374	790.414	323.82	165.297	354.336	-	NC_035441.1	156983498	156985799	+	1004	-	- && - && -	-
110930996	166.272	223.881	173.726	545.506	953.918	795.527	105.749	98.8097	167.266	LOC110930996	NC_035435.1	165097274	165099634	-	1775	protein_coding	3-ketoacyl-CoA synthase 11-like	-
110889926	426.305	575.476	401.891	201.648	274.761	122.206	481.739	512.943	394.562	LOC110889926	NC_035443.1	54676260	54677123	-	864	protein_coding	calcium-binding protein PBP1-like	-
110930384	245.948	232.363	242.785	365.269	308.511	624.053	137.379	149.186	139.909	LOC110930384	NC_035435.1	143141607	143144133	-	1818	protein_coding	uncharacterized LOC110930384	START
110889801	87.6783	87.0703	87.4299	266.108	345.458	2515.22	162.917	40.7503	297.613	LOC110889801	NC_035443.1	45072612	45073601	+	777	protein_coding	ribulose bisphosphate carboxylase small chain 4%2C chloroplastic-like%2C transcript variant X1	-
110886564	364.927	276.66	354.788	497.117	552.809	742.707	238.418	157.129	208.552	LOC110886564	NC_035442.1	226145705	226147950	+	1469	protein_coding	rop guanine nucleotide exchange factor 12-like	DUF315
110915173	103.198	124.946	111.736	463.815	1015.94	474.932	366.094	449.194	470.861	LOC110915173	NC_035448.1	172757612	172758574	+	880	pseudogene	PF00407:Pathogenesis-related protein Bet v I family	-
110931501	253.436	381.001	254.478	311.939	592.349	297.286	579.159	380.636	394.692	LOC110931501	NC_035433.1	130407904	130408233	-	330	protein_coding	heavy metal-associated isoprenylated plant protein 47-like	-
110865666	11.2927	32.9589	10.6443	132.967	29.3268	260.797	5.77673	35.3685	4.0925	LOC110865666	NC_035433.1	51692476	51693088	-	529	protein_coding	glu S.griseus protease inhibitor-like	-
110889419	142.411	156.981	146.293	312.139	353.375	541.013	111.299	147.028	178.728	LOC110889419	NC_035443.1	20507377	20511241	-	1122	protein_coding	14-3-3-like protein	-
110930392	692.017	1253.66	699.727	37.0291	37.1793	41.8994	357.493	202.453	424.822	LOC110930392	NC_035435.1	143331855	143332610	-	756	protein_coding	early light-induced protein 2%2C chloroplastic-like	-
110890817	436.244	415.216	430.865	390.662	199.249	119.346	359.892	513.045	217.018	LOC110890817	NC_035443.1	130878677	130879665	-	989	protein_coding	uncharacterized LOC110890817	-
110899780	328.198	342.764	325.428	272.21	331.875	334.88	317.73	302.605	309.285	LOC110899780	NC_035445.1	170918759	170920853	-	811	protein_coding	calmodulin-7	-
110903710	179.644	262.534	178.664	144.663	120.998	100.69	358.399	325.536	388.104	LOC110903710	NC_035446.1	127991541	127994748	-	1791	protein_coding	heavy metal-associated isoprenylated plant protein 34-like	HMA
110937953	120.155	168.558	107.218	254.304	153.365	377.916	159.076	176.747	164.291	LOC110937953	NC_035436.1	170178373	170180947	+	912	protein_coding	protein EARLY RESPONSIVE TO DEHYDRATION 15	-
110920642	653.463	663.847	650.825	348.108	320.184	303.231	343.597	353.563	260.692	LOC110920642	NC_035449.1	131078648	131081506	+	1248	protein_coding	chaperone protein dnaJ C76%2C chloroplastic	DnaJ
110884054	345.949	403.012	363.222	267.203	358.653	264.837	380.119	334.435	353.279	LOC110884054	NC_035442.1	17335513	17336580	+	1068	protein_coding	zinc finger protein ZAT10-like	-
110893874	366.927	566.633	372.301	270.961	415.168	207.264	534.499	411.774	500.987	LOC110893874	NC_035444.1	6375313	6376426	+	1114	protein_coding	calmodulin-like protein 3	-
110885766	246.815	269.608	242.109	221.18	221.735	217.02	180.31	353.647	207.662	LOC110885766	NC_035442.1	176568429	176571642	-	1573	protein_coding	ADP%2CATP carrier protein 1%2C mitochondrial-like%2C transcript variant X1	Mito_carr
110878629	312.617	359.127	288.875	149.935	154.453	100.291	301.528	375.767	346.167	LOC110878629	NC_035441.1	144214959	144215810	-	852	protein_coding	calmodulin-binding protein 25	-
110878425	459.547	488.239	451.503	100.907	125.936	76.0182	468.446	485.863	472.329	LOC110878425	NC_035441.1	133327831	133328530	+	700	protein_coding	calcium-binding protein CML38-like	-
110890022	210.867	266.648	207.932	547.58	595.949	733.492	502.741	289.511	353.465	LOC110890022	NC_035443.1	63390974	63396257	+	2289	protein_coding	ABC transporter G family member 11-like	ABC2_membrane
110866430	438.883	435.416	434.936	500.117	465.838	881.266	315.073	198.25	348.38	LOC110866430	NC_035433.1	56051103	56054750	-	1504	protein_coding	chloroplast stem-loop binding protein of 41 kDa b%2C chloroplastic-like	Epimerase
110873074	520.651	514.315	511.725	338.801	204.857	188.766	302.815	704.224	214.947	LOC110873074	NC_035440.1	85368270	85370269	+	1348	protein_coding	cysteine proteinase 15A-like	Peptidase_C1
110908640	74.5709	43.4777	74.2505	115.789	16.4092	23.4369	41.256	120.236	63.1326	LOC110908640	NC_035446.1	79506177	79508418	+	1268	protein_coding	probable aldo-keto reductase 4	Aldo_ket_red
110909244	75.2002	92.18	84.6647	217.513	60.7472	235.206	64.5094	97.6501	68.6967	LOC110909244	NC_035446.1	119119484	119121217	+	1328	protein_coding	mannitol dehydrogenase-like	ADH_N
110925797	273.309	312.275	282.014	335.177	199.426	350.845	336.521	380.012	382.527	LOC110925797	NC_035449.1	51820952	51824227	+	1432	protein_coding	NAC domain-containing protein 2-like	NAM
110909278	350.119	380.049	360.418	224.699	357.726	168.57	384.707	283.983	345.215	LOC110909278	NC_035446.1	120616982	120618677	+	1249	protein_coding	nudix hydrolase 17%2C mitochondrial-like	NUDIX
110929539	54.178	34.5741	53.5478	199.721	214.817	127.725	93.0077	178.036	72.408	LOC110929539	NC_035435.1	101408557	101410188	-	744	protein_coding	dormancy-associated protein homolog 3-like	-
110893917	543.22	403.014	533.926	320.45	272.591	372.786	255.209	268.638	257.117	LOC110893917	NC_035444.1	7680896	7688222	-	2545	protein_coding	pyrophosphate-energized vacuolar membrane proton pump 1	-
110912540	670.247	508.535	662.948	18.172	3.33363	8.98927	129.023	125.196	68.8097	LOC110912540	NC_035447.1	121694849	121699855	-	949	protein_coding	CBS domain-containing protein CBSX1%2C chloroplastic-like	CBS
110924034	262.909	310.556	273.229	215.472	243.215	215.166	196.516	198.131	166.259	LOC110924034	NC_035449.1	17967382	17969365	+	1297	protein_coding	alpha-1%2C4-glucan-protein synthase [UDP-forming] 2-like	-
110899517	183.435	243.537	177.182	177.877	145.892	113.939	335.777	339.381	267.409	LOC110899517	NC_035445.1	156679683	156682533	-	1603	protein_coding	B2 protein-like	-
110928814	239.463	214.654	235.956	526.484	646.408	775.149	276.99	288.288	305.016	LOC110928814	NC_035435.1	26856567	26861114	-	1837	protein_coding	NADP-dependent glyceraldehyde-3-phosphate dehydrogenase	Aldedh
110915568	271.728	97.855	265.57	667.712	795.287	1359.52	93.6414	34.9161	166.02	LOC110915568	NC_035448.1	96463174	96464563	-	958	protein_coding	chlorophyll a-b binding protein CP24 10A%2C chloroplastic-like	-
110899555	143.303	141.394	145.844	214.47	298.914	214.348	148.022	147.949	121.087	LOC110899555	NC_035445.1	158202404	158204898	-	795	protein_coding	ubiquitin-conjugating enzyme E2 28-like	UQ_con
110890748	509.186	681.603	498.406	333.381	370.909	389.729	335.704	263.407	302.158	LOC110890748	NC_035443.1	126643373	126644978	-	673	protein_coding	protein PROTON GRADIENT REGULATION 5%2C chloroplastic-like	-
110865063	210.816	261.079	204.999	283.874	446.802	335.15	320.131	290.922	281.534	LOC110865063	NC_035438.1	28305057	28307748	+	1029	protein_coding	ethylene-responsive transcription factor RAP2-3	AP2
110868094	580.729	577.036	582.334	321.617	261.083	310.026	272.98	258.291	226.808	LOC110868094	NC_035433.1	69048051	69052568	-	1335	protein_coding	uncharacterized LOC110868094	-
110867824	546.476	483.098	579.476	294.531	296.925	322.963	459.451	421.729	471.364	LOC110867824	NC_035439.1	17664131	17667617	-	1314	protein_coding	8-hydroxygeraniol dehydrogenase-like	ADH_N
110894551	182.446	139.648	184.951	579.057	787.362	623.647	199.958	256.171	243.858	LOC110894551	NC_035444.1	36999909	37002631	-	1700	protein_coding	S-adenosylmethionine decarboxylase proenzyme-like%2C transcript variant X2	SAM_decarbox
110911678	213.824	226.534	221.338	237.015	239.583	264.939	245.581	293.515	243.832	LOC110911678	NC_035447.1	61126247	61127082	+	758	protein_coding	eukaryotic translation initiation factor 1A	-
110899556	205.811	204.694	212.359	223.949	257.81	207.709	168.455	169.603	134.417	LOC110899556	NC_035445.1	158188442	158191851	-	745	protein_coding	ubiquitin-conjugating enzyme E2 28-like	UQ_con
110922715	301.356	334.553	305.657	166.282	197.838	159.302	364.231	324.148	321.766	LOC110922715	NC_035449.1	98107544	98108226	+	683	protein_coding	glutaredoxin-C9-like	-
110915529	210.553	244.12	218.334	214.296	239.122	292.413	240.43	159.636	242.808	LOC110915529	NC_035448.1	182675281	182676914	-	891	protein_coding	HMG1/2-like protein	HMG_box
110905077	124.866	230.447	144.247	174.838	232.663	72.8671	636.985	503.042	489.515	LOC110905077	NC_035446.1	172145760	172146567	+	808	protein_coding	dehydration-responsive element-binding protein 1D-like	AP2
110897890	156.069	126.637	162.741	635.989	716.151	665.999	304.444	310.488	463.472	LOC110897890	NC_035445.1	54143607	54145245	-	1163	protein_coding	aquaporin PIP1-3-like	-
110891132	204.178	213.059	189.838	94.8431	155.794	130.381	179.573	199.72	185.306	LOC110891132	NC_035443.1	149175713	149176761	+	576	protein_coding	dehydrin HIRD11-like	-
110865704	8.27269	11.8823	8.66692	69.18	25.5131	99.671	14.3062	65.5377	15.1245	LOC110865704	NC_035433.1	51929400	51929979	-	496	lncRNA	uncharacterized LOC110865704	-
110888820	264.867	214.567	242.186	120.457	161.434	165.235	206.324	239.625	269.017	LOC110888820	NC_035443.1	149177988	149178290	+	303	protein_coding	dehydrin HIRD11-like	-
110930590	426.508	413.023	438.202	276.781	238.707	293.015	267.599	309.323	234.04	LOC110930590	NC_035435.1	151601467	151605659	-	2552	protein_coding	elongation factor G-2%2C chloroplastic	GTP_EFTU
110898131	321.599	388.648	332.146	243.424	329.554	274.806	308.93	297.922	264.4	LOC110898131	NC_035445.1	76195867	76199999	+	986	protein_coding	ricin B-like lectin R40G3	-
110895113	484.011	460.348	463.409	111.015	110.281	126.802	290.798	318.643	299.441	LOC110895113	NC_035444.1	72891354	72894871	+	1372	protein_coding	glyceraldehyde-3-phosphate dehydrogenase%2C cytosolic-like%2C transcript variant X1	-
110915343	616.524	576.524	543.782	175.953	172.247	348.45	198.333	496.628	192.741	LOC110915343	NC_035448.1	64606741	64609223	+	1013	protein_coding	ferritin-3%2C chloroplastic-like	Ferritin
110864554	374.78	478.918	392.75	296.077	298.115	298.24	330.672	332.185	328.074	LOC110864554	NC_035438.1	8255684	8258025	-	2342	protein_coding	transcription factor MYC2-like	HLH
110890038	321.543	394.034	329.266	118.213	146.739	80.5524	428.711	418.831	476.92	LOC110890038	NC_035443.1	64512368	64514520	+	1862	protein_coding	scarecrow-like protein 21	GRAS
110894021	112.218	143.125	114.526	604.224	273.987	1001	23.0886	38.9127	14.6283	LOC110894021	NC_035444.1	13874496	13877422	+	1005	protein_coding	transcription factor bHLH35-like	HLH
110941468	280.513	271.066	268.469	276.085	301.73	235.478	282.303	181.111	239.165	LOC110941468	NC_035437.1	172354915	172356747	+	1654	lncRNA	uncharacterized LOC110941468	-
110927128	141.807	124.061	142.881	300.066	303.301	306.317	119.122	133.153	100.078	LOC110927128	NC_035434.1	170587986	170591824	-	817	protein_coding	ubiquitin-conjugating enzyme E2 2-like%2C transcript variant X1	UQ_con
110877284	353.848	358.911	343.122	191.135	159.248	247.802	145.381	328.86	184.308	LOC110877284	NC_035441.1	24715351	24716417	-	787	protein_coding	stellacyanin-like	Cu_bind_like
110941801	388.195	412.755	385.395	422.516	392.425	591.221	247.722	174.663	203.1	LOC110941801	NC_035437.1	192013004	192014445	+	824	protein_coding	photosynthetic NDH subunit of subcomplex B 4%2C chloroplastic	-
110881967	208.475	248.913	196.548	220.361	289.556	341.869	249.043	243.572	204.701	LOC110881967	NC_035433.1	144729246	144733110	-	532	protein_coding	uncharacterized protein At2g23090-like	-
110928734	80.476	152.651	80.0834	254.762	421.739	803.331	109.747	973.383	173.525	LOC110928734	NC_035435.1	20110602	20112203	-	1001	protein_coding	endochitinase EP3-like	-
110877554	162.544	308.644	152.751	380.407	478.173	381.109	564.686	335.984	534.13	LOC110877554	NC_035441.1	52654249	52656306	+	1639	protein_coding	patatin-like protein 3	-
110894104	193.338	246.654	205.865	487.192	579.028	1210.04	215.532	102.501	256.38	LOC110894104	NC_035444.1	17059847	17065428	+	1637	protein_coding	glutamine synthetase%2C chloroplastic-like	-
110930715	46.78	12.9246	48.5749	180.37	172.305	207.785	25.4921	10.4481	59.8724	LOC110930715	NC_035435.1	157385201	157387031	-	703	protein_coding	phylloplanin-like	-
110918399	25.5719	34.313	25.9859	257.561	324.189	768.643	149.449	97.6475	210.043	LOC110918399	NC_035448.1	122933346	122935684	+	925	protein_coding	uncharacterized LOC110918399	-
110882571	657.246	782.684	642.275	138.57	108.421	100.466	233.379	167.665	171.759	LOC110882571	NC_035433.1	146446475	146450131	+	1028	protein_coding	uncharacterized LOC110882571	-
110879256	180.349	203.065	185.714	240.968	318.429	274.656	325.128	344.934	241.409	LOC110879256	NC_035441.1	173578452	173592519	+	624	protein_coding	uncharacterized LOC110879256	-
110914990	202.339	197.366	202.668	135.501	143.166	142.422	146.618	142.495	161.304	LOC110914990	NC_035448.1	130964738	130968367	+	1359	lncRNA	uncharacterized LOC110914990%2C transcript variant X4	-
110895460	17.3074	21.1595	20.7598	63.4612	139.236	77.4301	392.182	41.1056	280.648	LOC110895460	NC_035444.1	99180075	99182045	-	1677	protein_coding	tubulin alpha chain-like%2C transcript variant X1	Tubulin
110909343	657.666	727.28	678.011	246.734	184.928	199.491	169.624	187.218	135.783	LOC110909343	NC_035446.1	123556936	123559896	-	782	protein_coding	acyl carrier protein 1%2C chloroplastic-like	PP-binding
110911082	369.571	347.438	412.034	210.09	198.212	142.958	327.114	361.322	340.451	LOC110911082	NC_035447.1	34229460	34231988	+	1597	transcribed_pseudogene	polyubiquitin-like	ubiquitin
110868121	295.815	302.317	307.41	403.831	447.729	466.397	406.554	318.285	545.512	LOC110868121	NC_035439.1	45869772	45873295	-	1812	protein_coding	inositol-3-phosphate synthase	-
110894586	593.663	594.677	590.629	377.364	373.656	454.411	270.078	156.415	204.365	LOC110894586	NC_035444.1	39201153	39205255	-	1404	protein_coding	phytoene synthase 2%2C chloroplastic	-
110879833	577.378	794.138	574.265	129.53	116.975	148.858	383.915	231.04	315.137	LOC110879833	NC_035441.1	197301134	197301754	+	621	protein_coding	probable pyridoxal 5'-phosphate synthase subunit PDX1	-
110930929	384.24	434.392	386.815	231.949	134.575	219.448	314.801	362.776	306.056	LOC110930929	NC_035435.1	163240038	163241938	-	1901	protein_coding	anthocyanidin 3-O-glucosyltransferase 2-like	UDPGT
110940424	449.159	523.873	445.317	73.0906	114.021	90.3261	385.625	621.701	454.546	LOC110940424	NC_035437.1	76366911	76370516	+	1772	protein_coding	low-temperature-induced cysteine proteinase-like	Peptidase_C1
110869129	222.905	309.982	225.061	220.502	254.57	72.7948	431.79	538.988	416.567	LOC110869129	NC_035433.1	75207824	75209798	-	1340	protein_coding	probable protein phosphatase 2C 25	PP2C
110915618	111.652	86.3524	100.204	188.588	319.307	165.385	167.041	261.261	263.922	LOC110915618	NC_035448.1	185296011	185297095	-	942	protein_coding	uncharacterized LOC110915618	-
110925227	242.389	255.462	240.137	742.997	669.39	678.7	251.871	265.555	218.201	LOC110925227	NC_035434.1	155939227	155943514	-	1123	protein_coding	photosystem II 22 kDa protein%2C chloroplastic-like	-
110904892	385.468	392.563	386.144	263.642	369.436	173.879	373.269	344.28	396.243	LOC110904892	NC_035446.1	167651694	167654043	-	2211	protein_coding	zinc finger CCCH domain-containing protein 29	-
110915330	643.632	598.641	652.561	194.376	131.276	455.883	159.409	176.115	110.258	LOC110915330	NC_035448.1	176942402	176945756	+	1274	protein_coding	putative glucose-6-phosphate 1-epimerase	Aldose_epim
110880536	139.243	191.707	150.298	113.85	98.4669	153.717	14.5373	58.1363	34.27	LOC110880536	NC_035433.1	139408676	139409931	-	595	protein_coding	dehydrin HIRD11-like	-
110886581	565.126	646.059	570.403	172.487	139.077	209.052	210.957	338.108	222.029	LOC110886581	NC_035442.1	227229770	227233304	-	1549	protein_coding	shikimate O-hydroxycinnamoyltransferase-like	-
110886706	620.389	608.962	647.646	402.575	286.206	225.28	209.423	175.618	151.598	LOC110886706	NC_035442.1	232179108	232181736	-	1177	protein_coding	SPX domain-containing protein 1-like	SPX
110893893	607.641	665.782	599.731	119.174	117.101	106.634	249.029	289.417	192.358	LOC110893893	NC_035444.1	6853642	6860309	-	1901	protein_coding	bifunctional purple acid phosphatase 26-like	Metallophos
110912059	573.434	569.479	597.081	237.735	179.334	292.77	186.102	240.698	144.497	LOC110912059	NC_035447.1	86739860	86744974	+	1300	protein_coding	phosphoglycerate mutase-like protein	-
110908804	53.545	75.5295	60.1296	316.694	260.83	268.497	236.706	237.086	260.747	LOC110908804	NC_035446.1	90904719	90908367	+	1598	protein_coding	glucan endo-1%2C3-beta-glucosidase 14-like	Glyco_hydro_17
110873401	212.317	279.05	211.618	106.212	88.218	90.4509	346.028	400.146	404.245	LOC110873401	NC_035440.1	105146350	105149152	-	1751	protein_coding	scarecrow-like transcription factor PAT1	GRAS
110918635	289.562	116.898	293.373	618.085	745.084	597.524	315.703	300.626	411.496	LOC110918635	NC_035448.1	116154883	116161095	+	1669	protein_coding	1-deoxy-D-xylulose 5-phosphate reductoisomerase%2C chloroplastic-like	-
110865725	296.175	372.074	290.193	214.832	303.204	132.609	392.904	402.387	358.389	LOC110865725	NC_035438.1	73304874	73305549	-	676	protein_coding	uncharacterized LOC110865725	-
110889378	233.469	220.33	226.292	260.555	227.592	297.222	186.767	154.724	266.151	LOC110889378	NC_035443.1	17939442	17945338	-	2941	transcribed_pseudogene	nascent polypeptide-associated complex subunit alpha-like protein 1	-
110930273	552.286	1050.81	562.02	77.4013	45.5273	78.7239	244.898	192.203	261.374	LOC110930273	NC_035435.1	138436860	138437606	+	747	protein_coding	early light-induced protein 2%2C chloroplastic-like	-
110899417	357.055	280.233	346.709	514.857	446.935	494.326	236.589	199.14	188.167	LOC110899417	NC_035445.1	150340251	150344760	+	1268	protein_coding	PGR5-like protein 1A%2C chloroplastic	-
110889779	444.481	928.274	454.008	341.648	427.296	1069.1	117.544	178	226.162	LOC110889779	NC_035443.1	42874156	42876242	-	2008	protein_coding	polyphenol oxidase I%2C chloroplastic-like	-
110904017	321.515	381.04	323.788	275.086	325.607	225.693	300.424	317.733	273.746	LOC110904017	NC_035446.1	139498029	139498744	+	716	protein_coding	probable calcium-binding protein CML45	-
110912815	247.961	326.134	238.734	202.779	286.203	170.909	310.953	263.703	185.484	LOC110912815	NC_035447.1	147659408	147660746	+	842	protein_coding	heavy metal-associated isoprenylated plant protein 39-like	HMA
110893673	192.344	265.315	186.523	210.122	127.235	133.938	291.389	296.421	244.886	LOC110893673	NC_035444.1	426747	429672	-	1029	protein_coding	vacuolar protein sorting-associated protein 2 homolog 1-like	ESCRT-III
110873089	224.959	269.185	216.085	226.467	212.326	316.502	216.59	204.422	232.62	LOC110873089	NC_035440.1	87063843	87066090	+	798	protein_coding	peptide methionine sulfoxide reductase B5-like	-
110941928	450.212	387.781	428.824	243.596	229.727	363.096	248.638	242.641	222.868	LOC110941928	NC_035437.1	198508059	198512189	-	1308	protein_coding	ACT domain-containing protein DS12%2C chloroplastic-like	-
110884260	300.366	325.239	298.744	191.86	211.694	152.369	458.609	433.904	364.994	LOC110884260	NC_035442.1	36117813	36120008	-	1078	protein_coding	stress-related protein-like	-
110880264	183.397	254.401	181.566	164.823	96.4262	130.824	380.835	412.541	421.072	LOC110880264	NC_035441.1	208036921	208041122	+	3308	protein_coding	linoleate 13S-lipoxygenase 3-1%2C chloroplastic	-
110890116	531.952	510.363	541.245	131.537	103.851	86.5553	204.374	298.587	195.316	LOC110890116	NC_035443.1	70325356	70329775	+	2918	protein_coding	elongation factor 2	GTP_EFTU
110941164	222.961	267.251	232.743	267.527	328.125	316.265	312.431	282.404	281.125	LOC110941164	NC_035437.1	149449536	149451732	-	872	protein_coding	universal stress protein PHOS32	Usp
110921672	290.093	276.664	282.248	294.191	237.556	227.419	258.005	246.566	206.847	LOC110921672	NC_035449.1	9587875	9588409	+	535	protein_coding	probable steroid-binding protein 3	-
110883409	234.65	259.441	236.212	483.497	270.287	473.064	267.123	294.264	252.173	LOC110883409	NC_035442.1	231425340	231426839	+	1500	protein_coding	putative UPF0481 protein At3g02645	-
110900204	221.213	216.415	213.313	363.682	511.499	447.195	120.003	139.249	120.752	LOC110900204	NC_035445.1	190712150	190717001	+	994	protein_coding	cysteine proteinase inhibitor 12-like	-
novel.2260	196.898	302.568	200.354	119.836	191.439	68.7382	582.863	540.8	473.081	-	NC_035442.1	40679831	40709774	+	825	-	- && - && -	-
110894470	275.723	385.377	274.519	393.778	541.576	585.537	144.32	138.712	71.8565	LOC110894470	NC_035444.1	33050720	33052062	+	1161	protein_coding	early nodulin-like protein 2	Cu_bind_like
110889351	238.389	350.616	256.305	148.454	221.18	138.527	473.933	421.53	436.361	LOC110889351	NC_035443.1	17078317	17079268	+	952	protein_coding	probable calcium-binding protein CML23	-
110868285	348.835	321.941	355.966	200.904	193.215	213.144	235.864	196.558	244.395	LOC110868285	NC_035439.1	59703523	59706098	-	1598	protein_coding	S-adenosylmethionine synthase 2-like	-
110886282	253.354	281.526	253.699	385.07	402.046	941.036	172.825	67.997	226.207	LOC110886282	NC_035442.1	213217891	213221740	-	1767	protein_coding	glutamine synthetase%2C chloroplastic	-
110898692	662.804	611.257	679.15	376.401	257.947	269.718	192.552	208.901	157.567	LOC110898692	NC_035445.1	102696450	102702397	-	2585	protein_coding	uncharacterized protein ycf45	-
110889925	323.411	577.864	336.818	106.557	163.776	76.7156	429.527	366.377	345.784	LOC110889925	NC_035443.1	54671257	54671915	-	659	protein_coding	calcium-binding protein PBP1-like	-
110911789	315.285	325.071	319.311	296.028	411.843	383.494	157.976	155.283	176.417	LOC110911789	NC_035447.1	66514258	66518757	-	2498	protein_coding	CSC1-like protein ERD4	-
110885200	582.635	672.006	605.216	205.222	180.631	326.847	242.375	198.34	228.8	LOC110885200	NC_035442.1	117269489	117271198	+	1710	protein_coding	elongation factor TuA%2C chloroplastic-like	GTP_EFTU
110873716	595.226	579.59	601.037	171.425	119.323	177.895	212.064	258.16	191.412	LOC110873716	NC_035440.1	135002314	135010277	+	3255	protein_coding	ATP-dependent Clp protease ATP-binding subunit ClpA homolog CD4B%2C chloroplastic-like	Clp_N
110908072	493.054	503.971	477.112	85.5697	102.284	136.34	218.25	228.817	263.715	LOC110908072	NC_035446.1	15829376	15834405	+	1076	protein_coding	triosephosphate isomerase%2C cytosolic	-
110877181	271.088	229.073	270.329	253.488	278.12	445.491	348.151	193.964	353.451	LOC110877181	NC_035441.1	15462133	15463862	-	938	protein_coding	NDR1/HIN1-like protein 1	-
110908403	323.478	357.601	324.076	256.362	267.233	309.772	240.654	244.235	200.206	LOC110908403	NC_035446.1	52860349	52863677	-	851	protein_coding	uncharacterized LOC110908403	-
110925820	168.957	237.017	169.456	394.029	234.808	267.258	154.749	195.104	172.54	LOC110925820	NC_035434.1	157970829	157974948	-	1630	protein_coding	dnaJ protein homolog	DnaJ_C
110903735	267.27	272.774	267.005	246.877	282.455	259.237	216.824	203.945	229.942	LOC110903735	NC_035446.1	128558248	128560914	+	1654	protein_coding	actin-7	Actin
110867915	233.76	293.071	249.221	287.703	364.807	378.925	271.394	213.973	303.702	LOC110867915	NC_035439.1	26571254	26574981	+	809	protein_coding	superoxide dismutase [Cu-Zn]-like	-
110936681	61.0978	99.9057	55.8063	234.017	298.161	467.138	122.783	117.181	183.783	LOC110936681	NC_035436.1	90852560	90854103	+	958	protein_coding	glutathione S-transferase T1-like%2C transcript variant X1	GST_N
110930017	348.194	424.12	346.866	145.845	218.949	78.0047	412.513	430.751	414.816	LOC110930017	NC_035435.1	129011872	129013247	+	1376	protein_coding	protein SRC2-like	C2
110941671	511.202	412.922	526.811	172.64	126.912	171.837	215.039	293.817	196.466	LOC110941671	NC_035437.1	185297722	185303249	-	3150	protein_coding	ATP-dependent Clp protease ATP-binding subunit ClpA homolog CD4B%2C chloroplastic%2C transcript variant X1	Clp_N
110889111	68.0433	60.5621	65.6374	315.514	618.802	174.497	356.964	444.645	445.566	LOC110889111	NC_035443.1	2792182	2793288	+	666	protein_coding	dormancy-associated protein homolog 3-like%2C transcript variant X2	-
110901636	226.681	284.383	242.666	181.552	262.347	268.785	330.363	159.914	259.195	LOC110901636	NC_035445.1	139207564	139207941	-	378	protein_coding	rapid alkalinization factor-like	-
110868037	399.708	470.385	402.672	254.029	235.654	298.021	287.231	243.18	248.55	LOC110868037	NC_035439.1	39234366	39236726	-	790	protein_coding	soluble inorganic pyrophosphatase%2C transcript variant X1	Pyrophosphatase
110930634	31.6015	41.1483	30.0775	203.27	187.761	387.6	126.864	89.7378	112.956	LOC110930634	NC_035435.1	155110546	155111901	+	928	protein_coding	uncharacterized LOC110930634	-
110911033	276.78	315.398	278.861	400.567	383	329.924	229.516	255.977	185.38	LOC110911033	NC_035447.1	32096123	32099144	+	1324	protein_coding	uncharacterized protein ycf36	-
110879292	82.2074	62.3114	96.0352	389.303	423.65	1100.46	87.343	36.1061	123.37	LOC110879292	NC_035441.1	174950311	174953266	+	1068	protein_coding	carbonic anhydrase 2-like	-
110884929	227.092	227.259	237.732	175.533	183.363	234.658	220.05	305.368	192.481	LOC110884929	NC_035442.1	96640213	96642589	+	503	protein_coding	cytochrome b-c1 complex subunit 8-like	-
110895635	662.722	593.589	675.206	73.4522	61.8327	61.0954	197.552	228.006	201.367	LOC110895635	NC_035444.1	115372719	115377767	-	2265	protein_coding	zeaxanthin epoxidase%2C chloroplastic-like	FHA
110872681	195.227	226.556	190.495	379.621	493.319	428.21	195.655	232.538	211.271	LOC110872681	NC_035440.1	51149633	51153459	-	2099	protein_coding	phosphoinositide phospholipase C 2-like	PI-PLC-X
110877325	550.826	388.646	581.245	52.4431	49.336	58.0414	198.858	215.138	187.385	LOC110877325	NC_035433.1	125963776	125966971	-	1830	protein_coding	adenosylhomocysteinase 1-like	-
110940910	339.465	321.749	342.544	225.359	319.215	325.503	271.684	209.433	289.252	LOC110940910	NC_035437.1	129274121	129281625	-	2009	protein_coding	synaptotagmin-2-like	C2
110883775	154.851	222.869	155.552	213.928	189.557	167.331	204.917	164.164	228.028	LOC110883775	NC_035442.1	1894272	1895645	+	1374	protein_coding	mitochondrial uncoupling protein 5-like	Mito_carr
110926816	77.7902	297.343	142.248	12.808	19.7909	16.0069	11.2326	15.5463	15.7714	TRNAS-UGA	NW_019009932.1	25253	25335	+	83	tRNA	tRNA-Ser	-
110940013	220.693	232.61	220.971	266.804	143.662	152.563	156.118	194.093	189.153	LOC110940013	NC_035437.1	30018206	30021176	+	2189	protein_coding	heat shock cognate 70 kDa protein 2-like	HSP70
110872597	391.746	345.005	359.534	241.676	298.591	340.791	273.694	296.465	268.695	LOC110872597	NC_035440.1	46604069	46606684	-	760	protein_coding	thioredoxin F-type%2C chloroplastic-like	-
110920885	180.983	139.802	176.782	303.672	360.108	217.438	276.746	273.383	252.818	LOC110920885	NC_035449.1	49085428	49086823	+	1396	protein_coding	protein JINGUBANG-like	-
110911542	111.328	148.741	113.028	536.612	459.298	564.54	62.9513	103.888	88.9067	LOC110911542	NC_035447.1	55153571	55156453	-	2883	protein_coding	arginine decarboxylase-like	-
110869655	211.13	227.19	208.489	235.123	283.015	250.396	230.435	243.301	235.717	LOC110869655	NC_035433.1	78850501	78853524	-	902	protein_coding	SUMO-conjugating enzyme UBC9%2C transcript variant X1	UQ_con
110908787	78.8421	71.1397	72.6659	119.465	83.8075	102.407	263.961	248.31	188.59	LOC110908787	NC_035446.1	89611790	89613203	+	1184	protein_coding	allene oxide cyclase%2C chloroplastic-like	-
110923540	290.083	278.881	298.129	346.848	220.545	141.432	144.352	338.903	74.6589	LOC110923540	NC_035449.1	2867643	2870686	-	1723	protein_coding	methionine gamma-lyase-like	Cys_Met_Meta_PP
110867935	252.012	253.356	257.482	154.467	160.51	178.528	170.574	116.325	221.478	LOC110867935	NC_035439.1	28451771	28454819	-	1797	protein_coding	uncharacterized LOC110867935%2C transcript variant X3	-
110927241	200.394	255.914	208.25	176.415	348.449	351.034	346.69	154.809	389.461	LOC110927241	NC_035434.1	174977496	174982586	-	1240	protein_coding	chitinase-like protein 1	-
110917148	87.1138	78.836	86.5638	513.16	251.028	353.11	93.1066	231.938	101.623	LOC110917148	NC_035448.1	64170656	64174409	-	2006	protein_coding	NADP-dependent malic enzyme-like	Malic_M
110910110	823.157	968.179	818.948	53.5192	38.4192	12.6497	321.266	171.663	277.627	LOC110910110	NC_035447.1	7391655	7393052	-	597	protein_coding	protein SENESCENCE-ASSOCIATED GENE 21%2C mitochondrial-like	-
110889607	249.912	252.346	248.503	179.578	95.4213	109.435	204.266	259.373	169.632	LOC110889607	NC_035443.1	31026325	31028141	-	1476	protein_coding	cytochrome b561 and DOMON domain-containing protein At5g35735-like	Cytochrom_B561
110893708	347.354	378.708	360.843	304.138	254.911	323.763	238.256	209.05	168.368	LOC110893708	NC_035444.1	1152489	1155794	-	895	protein_coding	uncharacterized LOC110893708%2C transcript variant X1	Glyoxalase
110923172	651.199	636.299	618.696	114.876	89.9507	72.5682	328.605	318.435	298.016	LOC110923172	NC_035449.1	169801242	169807318	-	1931	protein_coding	carotenoid 9%2C10(9'%2C10')-cleavage dioxygenase 1-like	RPE65
110880175	332.623	294.693	343.427	182.563	201.84	303.915	427.253	262.431	431.15	LOC110880175	NC_035441.1	205931528	205932679	-	976	protein_coding	aquaporin TIP2-1-like	-
110877373	597.101	620.309	618.606	217.303	115.164	68.4029	196.363	217.898	120.804	LOC110877373	NC_035441.1	32888598	32891819	+	1700	protein_coding	SPX domain-containing protein 1-like	SPX
110926056	68.1981	87.3542	64.348	346.556	242.007	483.275	71.0683	50.7283	60.5748	LOC110926056	NC_035449.1	197362631	197364877	+	1083	protein_coding	protein TIFY 6A-like	Zim
110865455	135.305	152.912	124.077	129.356	132.421	123.625	167.65	208.739	170.581	LOC110865455	NC_035438.1	46923233	46925102	+	1461	protein_coding	serine/threonine-protein kinase RIPK-like	Pkinase_Tyr
110865087	598.045	596.097	638.55	243.444	160.676	241.104	227.51	274.253	179.523	LOC110865087	NC_035438.1	29219942	29222359	+	1819	protein_coding	UDP-sulfoquinovose synthase%2C chloroplastic	Epimerase
110904321	272.844	246.967	269.485	116.219	82.755	70.0474	149.175	300.586	130.932	LOC110904321	NC_035446.1	149707887	149710426	-	1710	protein_coding	elongation factor 1-alpha	GTP_EFTU
110939555	98.598	126.796	98.6682	102.678	126.714	201.7	91.9667	239.493	117.148	LOC110939555	NC_035437.1	83362	84595	-	459	protein_coding	probable stress-associated endoplasmic reticulum protein	-
110894449	532.297	604.921	506.162	242.689	140.289	157.196	176.422	151.118	103.607	LOC110894449	NC_035444.1	32061487	32064739	-	778	protein_coding	protein C2-DOMAIN ABA-RELATED 7-like	C2
110884397	392.487	397.402	391.282	167.344	161.131	110.368	243.945	347.883	206.929	LOC110884397	NC_035442.1	46043753	46047653	-	1027	protein_coding	prosaposin	-
110921215	2.79316	8.47627	2.41606	156.485	245.783	132.093	4.299	2.25764	2.08943	LOC110921215	NC_035449.1	56378126	56380684	+	1253	protein_coding	glucuronokinase 1-like	GHMP_kinases
110912922	268.186	290.698	266.785	361.314	384.22	395.534	184.74	212.718	164.829	LOC110912922	NC_035447.1	160450017	160452231	-	891	protein_coding	peptide methionine sulfoxide reductase B1%2C chloroplastic%2C transcript variant X1	-
110868945	141.741	145.45	148.037	261.528	399.888	231.909	350.244	357.337	428.593	LOC110868945	NC_035439.1	88671541	88673268	-	1728	protein_coding	nematode resistance protein-like HSPRO2	-
110915187	625.215	608.236	631.855	312.744	243.849	411.035	204.909	148.483	82.2638	LOC110915187	NC_035448.1	673999	675230	+	1232	protein_coding	flavonol 4'-sulfotransferase-like	Sulfotransfer_1
110893940	229.847	265.022	229.82	76.5734	29.2769	72.4416	222.579	268.452	174.403	LOC110893940	NC_035444.1	9104195	9105651	-	1278	protein_coding	NAC domain-containing protein 2-like	NAM
110889204	144.744	48.3313	147.548	174.393	60.6838	75.6256	144.167	268.626	197.477	LOC110889204	NC_035443.1	7674122	7676429	-	785	protein_coding	copper transport protein CCH-like	HMA
110929839	382.091	383.413	377.458	276.78	230.313	363.661	211.158	207.37	186.665	LOC110929839	NC_035435.1	120811665	120813829	-	807	protein_coding	thioredoxin 1-like	-
110912991	313.518	339.857	304.403	103.213	163.315	51.8208	414.748	418.194	417.961	LOC110912991	NC_035447.1	167657721	167659713	+	1993	protein_coding	zinc finger CCCH domain-containing protein 29-like	-
110923061	103.977	149.454	103.227	289.863	226.788	271.484	137.506	145.496	134.214	LOC110923061	NC_035449.1	68364593	68366225	+	1098	protein_coding	GEM-like protein 5	GRAM
110930386	486.049	882.596	522.678	39.1411	32.5269	51.461	204.132	124.752	269.44	LOC110930386	NC_035435.1	143235616	143236380	-	765	protein_coding	early light-induced protein 2%2C chloroplastic-like	-
110878207	320.53	312.222	303.251	92.7347	170.323	114.967	342.189	251.387	300.519	LOC110878207	NC_035441.1	120010418	120012639	-	933	protein_coding	remorin-like	-
110909803	273.445	274.543	279.747	192.311	211.232	220.317	211.84	205.169	204.78	LOC110909803	NC_035447.1	478080	481545	-	1678	protein_coding	actin-7	Actin
110884435	366.633	403.454	368.376	196.121	150.274	147.94	131.467	243.016	150.86	LOC110884435	NC_035442.1	48383316	48389113	+	1936	protein_coding	2%2C3-bisphosphoglycerate-independent phosphoglycerate mutase-like	-
110904547	233.008	294.407	233.467	270.154	226.192	281.783	283.11	230.85	240.513	LOC110904547	NC_035446.1	157321644	157325266	+	2382	protein_coding	uncharacterized LOC110904547	-
110904614	273.772	293.52	271.934	256.512	252.457	420.98	206.608	238.998	156.354	LOC110904614	NC_035446.1	158887413	158890526	+	635	protein_coding	uncharacterized LOC110904614	-
110878562	188.909	161.621	189.668	110.344	168.293	39.2897	289.654	337.796	185.563	LOC110878562	NC_035441.1	139476512	139478546	-	1018	protein_coding	plasma membrane-associated cation-binding protein 1-like	-
110872925	217.096	236.118	217.697	315.011	371.727	305.225	261.13	161.283	199.293	LOC110872925	NC_035440.1	70962296	70975649	-	1345	protein_coding	purple acid phosphatase 8-like%2C transcript variant X2	Metallophos
110915567	263.576	273.12	253.826	69.9772	59.6968	31.7406	240.736	354.57	277.196	LOC110915567	NC_035448.1	128513065	128515097	-	1758	protein_coding	heat stress transcription factor A-4c-like	HSF_DNA-bind
110903848	110.593	134.845	119.858	453.121	575.218	545.565	133.976	139.844	158.88	LOC110903848	NC_035446.1	133489547	133491941	-	1471	protein_coding	zinc finger protein CONSTANS-LIKE 2-like	CCT
110915885	203.07	217.342	208.07	191.713	134.957	115.711	133.335	195.748	102.175	LOC110915885	NC_035448.1	13984702	13987154	+	646	protein_coding	thioredoxin H1-like	-
110921748	416.399	452.103	415.07	258.53	256.853	277.538	233.934	159.622	195.832	LOC110921748	NC_035449.1	4163344	4165691	+	906	protein_coding	uncharacterized LOC110921748	-
novel.2329	202.134	315.945	231.366	127.213	125.842	139.982	126.533	89.3502	60.8762	-	NC_035442.1	149822688	149835521	+	526	-	- && - && -	-
110919696	525.086	480.972	534.163	108.071	94.7668	74.159	104.575	175.217	82.4604	LOC110919696	NC_035434.1	109962694	109967389	-	1734	protein_coding	phospho-2-dehydro-3-deoxyheptonate aldolase 1%2C chloroplastic-like	-
110899408	7.56952	16.5649	6.52038	98.059	397.216	646.949	450.767	10.4543	1002.77	LOC110899408	NC_035445.1	149779234	149780820	+	845	protein_coding	major allergen Pru ar 1-like	-
110913937	147.925	144.784	156.487	221.87	290.187	136.7	250.419	427.332	229.511	LOC110913937	NC_035447.1	84131327	84132325	+	999	protein_coding	uncharacterized LOC110913937	-
110871569	200.906	218.658	199.039	186.992	265.784	260.772	176.658	260.028	281.879	LOC110871569	NC_035440.1	121201	125788	+	1378	protein_coding	glyceraldehyde-3-phosphate dehydrogenase%2C cytosolic-like	-
110908794	204.728	172.144	217.085	453.825	430.305	649.176	175.382	200.759	211.172	LOC110908794	NC_035434.1	3890985	3893429	-	1194	protein_coding	aquaporin PIP2-2-like	-
110904661	195.773	213.219	221.144	166.848	191.792	185.943	157.591	183.492	134.335	LOC110904661	NC_035446.1	160539221	160539666	-	446	protein_coding	ubiquitin-like protein 5	-
110865321	564.099	614.641	581.598	223.08	166.515	299.4	248.334	150.642	184.723	LOC110865321	NC_035438.1	39439789	39443329	-	1441	protein_coding	fructose-1%2C6-bisphosphatase%2C chloroplastic-like	-
110908881	211.513	195.875	220.917	326.943	305.558	515.238	207.14	203.41	184.795	LOC110908881	NC_035446.1	97759401	97763635	+	1338	protein_coding	50S ribosomal protein L1%2C chloroplastic	-
110872849	364.835	413.914	379.637	171.437	158.963	131.383	262.899	306.969	195.5	LOC110872849	NC_035440.1	63209906	63217993	+	1214	protein_coding	purple acid phosphatase 8-like	Metallophos
110935591	310.769	314.231	326.5	294.644	299.585	434.477	227.083	153.055	195.009	LOC110935591	NC_035436.1	7450793	7457409	+	726	protein_coding	protein CURVATURE THYLAKOID 1C%2C chloroplastic	-
110939071	93.3495	160.038	80.3404	207.969	270.915	177.8	97.2811	160.55	83.4818	LOC110939071	NC_035437.1	145125306	145125865	+	468	lncRNA	uncharacterized LOC110939071	-
110936388	252.078	274.978	239.827	184.677	249.237	297.256	220.333	184.764	220.569	LOC110936388	NC_035436.1	64554021	64555844	+	693	protein_coding	histone H3.3	Histone
110895281	216.075	168.019	226.905	330.349	366.846	771.567	244.522	169.089	279.895	LOC110895281	NC_035444.1	84037364	84040775	-	1577	protein_coding	peroxisomal (S)-2-hydroxy-acid oxidase GLO1%2C transcript variant X1	FMN_dh
110872970	223.165	242.966	220.501	179.072	201.26	180.691	194.745	226.928	180.061	LOC110872970	NC_035440.1	74544224	74545964	+	779	protein_coding	cytochrome b5-like	-
110920697	206.909	225.103	216.476	106.418	110.778	76.0078	189.914	323.59	222.595	LOC110920697	NC_035449.1	16182767	16184916	+	1161	protein_coding	binding partner of ACD11 1-like	RRM_1
110899410	136.698	110.087	129.127	404.235	292.485	204.801	179.501	229.157	154.232	LOC110899410	NC_035445.1	149808727	149813711	-	1673	protein_coding	probable protein phosphatase 2C 34%2C transcript variant X4	PP2C
110879169	14.0669	18.605	13.7251	15.0971	101.039	74.5902	289.576	19.8674	225.794	LOC110879169	NC_035441.1	169965209	169972033	+	1244	protein_coding	expansin-A1-like%2C transcript variant X3	-
110920618	104.504	159.186	105.402	170.035	164.269	123.274	351.18	366.949	353.266	LOC110920618	NC_035449.1	120473164	120475706	+	1447	protein_coding	protein EARLY-RESPONSIVE TO DEHYDRATION 7%2C chloroplastic-like	-
110873674	478.209	398.207	478.097	227.188	192.186	106.776	250.61	268.934	184.745	LOC110873674	NC_035440.1	129844522	129849528	+	1573	protein_coding	uncharacterized LOC110873674	Mpv17_PMP22
110871647	142.873	19.8112	141.142	109.697	19.1191	23.4176	43.9721	215.879	123.837	LOC110871647	NC_035440.1	1984533	1985598	+	1066	protein_coding	glycine-rich cell wall structural protein 2-like	-
110873138	661.748	225.46	672.071	86.2541	65.5548	39.4852	195.427	381.309	221.497	LOC110873138	NC_035440.1	90476435	90479266	+	1948	protein_coding	probable carotenoid cleavage dioxygenase 4%2C chloroplastic	RPE65
110878023	194.871	256.899	203.504	94.345	108.943	29.1923	611.797	743.515	359.553	LOC110878023	NC_035441.1	104155716	104159352	-	1739	protein_coding	vacuolar-processing enzyme-like	-
110919330	460.01	535.939	444.573	236.236	210.694	297.037	219.597	157.708	174.419	LOC110919330	NC_035434.1	106018590	106028645	+	855	protein_coding	NAD(P)H-quinone oxidoreductase subunit M%2C chloroplastic	-
110908550	20.6926	19.0542	24.1086	82.3965	7.00038	19.5324	17.2126	125.292	33.1964	LOC110908550	NC_035446.1	69780019	69783487	-	1321	protein_coding	probable aldo-keto reductase 4	Aldo_ket_red
110915799	190.104	194.701	182.778	274.193	220.608	286.583	134.93	76.0897	96.1276	LOC110915799	NC_035448.1	117538949	117539852	+	904	protein_coding	ethylene-responsive transcription factor 11-like	AP2
110898069	243.086	253.869	239.097	87.1173	125.719	105.136	186.135	61.6677	160.956	LOC110898069	NC_035445.1	72388229	72392981	+	1686	protein_coding	UDP-D-apiose/UDP-D-xylose synthase 2	Epimerase
110925740	152.859	151.402	155.256	195.324	199.624	184.773	118.025	175.317	129.572	LOC110925740	NC_035434.1	157790763	157795096	+	1611	protein_coding	dnaJ protein homolog	DnaJ_C
110865716	342.058	354.446	332.951	168.012	150.366	200.641	139.65	306.127	153.696	LOC110865716	NC_035438.1	72392116	72396820	+	1669	protein_coding	enolase 1-like	-
110889623	212.454	239.012	211.558	162.72	131.263	107.209	205.661	212.504	164.973	LOC110889623	NC_035443.1	31888342	31890272	-	1536	protein_coding	cytochrome b561 and DOMON domain-containing protein At5g35735-like	Cytochrom_B561
110927277	109.803	95.8697	113.248	344.61	507.719	578.035	182.665	41.099	170.558	LOC110927277	NC_035434.1	176338629	176341264	+	1891	protein_coding	UDP-glucuronate 4-epimerase 6-like	-
110869203	222.78	167.126	221.258	268.96	220.561	272.273	176.396	451.273	215.67	LOC110869203	NC_035439.1	99968104	99973553	+	1516	protein_coding	calreticulin-3	-
110871018	17.041	4.68964	16.2578	162.276	119.706	73.4857	55.2717	22.8613	42.5388	LOC110871018	NC_035433.1	87004557	87005069	-	432	protein_coding	glu S.griseus protease inhibitor-like	-
110929439	366.665	277.686	357.191	73.6016	106.953	77.2077	190.309	97.8229	157.862	LOC110929439	NC_035435.1	89383938	89386596	+	1661	protein_coding	tubulin alpha-2 chain	Tubulin
110865896	417.446	513.177	419.574	216.645	227.705	152.103	201.211	266.92	218.603	LOC110865896	NC_035433.1	53414635	53418347	-	1866	protein_coding	cytochrome P450 98A3-like	p450
110941290	441.595	510.147	454.836	205.819	284.076	327.928	298.782	244.596	319.675	LOC110941290	NC_035437.1	160366120	160376880	+	1763	protein_coding	phospho-2-dehydro-3-deoxyheptonate aldolase 1%2C chloroplastic-like	-
110911707	233.473	98.5629	244.273	468.819	511.145	765.13	115.566	92.2104	173.867	LOC110911707	NC_035447.1	62882383	62883368	+	986	protein_coding	chlorophyll a-b binding protein of LHCII type 1-like	-
110926278	485.338	463.064	494.513	135.186	104.401	133.465	197.684	187.846	159.222	LOC110926278	NC_035449.1	123030463	123035624	-	1391	protein_coding	uncharacterized LOC110926278	-
110895508	260.693	336.332	263.951	157.086	180.13	191.023	220.103	296.526	281.297	LOC110895508	NC_035444.1	104854268	104858021	+	1555	protein_coding	monodehydroascorbate reductase	Pyr_redox_2
110890800	299.038	302.086	303.137	200.959	250.42	207.73	264.512	276.585	230.832	LOC110890800	NC_035443.1	129681522	129683773	+	1197	protein_coding	B-box zinc finger protein 24-like	zf-B_box
110880301	209.197	202.604	213.027	311.882	443.574	281.824	136.355	131.657	165.367	LOC110880301	NC_035441.1	208555798	208557002	-	1086	protein_coding	ethylene-responsive transcription factor RAP2-12-like	AP2
110873114	141.706	150.905	122.753	49.3429	51.5167	56.5037	144.19	141.201	164.684	LOC110873114	NC_035433.1	101465662	101466281	+	620	protein_coding	glutaredoxin-C9-like	-
110904306	489.272	467.017	488.853	310.026	220.605	221.339	247.373	222.812	219.556	LOC110904306	NC_035446.1	149245324	149250545	-	2594	protein_coding	4-hydroxy-3-methylbut-2-en-1-yl diphosphate synthase (ferredoxin)%2C chloroplastic	-
110900140	406.281	359.058	404.176	47.2316	74.43	180.381	221.454	79.0186	179.892	LOC110900140	NC_035445.1	187860831	187868457	-	1513	protein_coding	GDP-mannose 3%2C5-epimerase 2-like	Epimerase
110940085	538.559	463.277	550.95	5.12339	6.41168	9.40702	86.1958	55.6324	62.8189	LOC110940085	NC_035437.1	35900080	35908621	+	2951	protein_coding	alpha-glucan phosphorylase%2C H isozyme%2C transcript variant X1	-
110909796	87.8117	81.2345	108.414	90.7842	59.454	79.1561	142.809	129.079	118.037	LOC110909796	NC_035447.1	322557	325048	+	659	protein_coding	glutaredoxin	-
110918023	242.068	206.718	231.728	9.42887	11.3024	6.59668	75.0234	97.6724	88.2721	LOC110918023	NC_035448.1	36595594	36596518	-	689	protein_coding	glycine-rich RNA-binding protein-like	RRM_1
110920574	180.296	172.983	171.518	166.545	173.681	155.506	160.791	119.942	193.506	LOC110920574	NC_035449.1	196294837	196297961	+	1322	protein_coding	uncharacterized LOC110920574%2C transcript variant X5	-
110904982	514.238	568.894	524.635	255.139	160.888	136.634	321.262	395.054	196.476	LOC110904982	NC_035446.1	169726693	169729180	+	1609	protein_coding	4-hydroxy-3-methylbut-2-enyl diphosphate reductase%2C chloroplastic-like	-
110884130	296.519	328.963	300.779	178.024	213.154	503.132	251.455	135.9	229.27	LOC110884130	NC_035442.1	26028059	26028616	-	558	protein_coding	outer envelope membrane protein 7-like	-
110912020	73.6807	85.9807	71.7953	294.207	227.473	314.845	89.2232	108.713	86.3853	LOC110912020	NC_035447.1	84421073	84424822	-	1900	protein_coding	mitogen-activated protein kinase 9-like	Pkinase
110937006	343.035	552.165	345.69	86.1971	185.337	73.7	309.218	320.547	250.761	LOC110937006	NC_035436.1	123630654	123637955	-	1704	protein_coding	VAN3-binding protein-like%2C transcript variant X2	-
110940088	92.3376	44.2953	87.7114	1.32904	0.171136	0.393388	15.5166	9.84194	19.969	LOC110940088	NC_035437.1	35985839	35988051	-	711	protein_coding	uncharacterized LOC110940088	-
110927047	189.423	212.247	212.213	213.634	209.307	250.367	148.691	110.456	154.095	LOC110927047	NC_035434.1	165469876	165471630	-	1006	protein_coding	aquaporin TIP1-1-like	-
110883802	464.819	539.496	490.511	145.348	93.7866	116.639	96.1709	157.732	100.326	LOC110883802	NC_035442.1	3726655	3731222	-	1913	protein_coding	phospho-2-dehydro-3-deoxyheptonate aldolase 1%2C chloroplastic-like	-
110904998	233.763	223.701	255.567	212.774	158.459	184.678	207.368	214.241	234.034	LOC110904998	NC_035446.1	170009509	170010603	-	1095	protein_coding	ethylene-responsive transcription factor 2-like	AP2
110931011	156.363	46.4157	142.905	86.4418	32.0411	21.3502	48.5314	210.22	85.566	LOC110931011	NC_035435.1	165500354	165501475	+	619	protein_coding	thioredoxin H2-like	-
110915603	307.885	370.793	321.732	237.076	287.004	462.084	191.484	145.528	149.754	LOC110915603	NC_035448.1	184822904	184828636	-	1759	protein_coding	UTP--glucose-1-phosphate uridylyltransferase	-
110921271	169.342	210.61	169.915	190.649	147.121	202.541	229.344	221.683	191.329	LOC110921271	NC_035449.1	162816090	162817220	+	1131	protein_coding	ethylene-responsive transcription factor 4-like	AP2
110900085	490.04	512.906	483.7	205.725	142.32	88.5237	192.078	198.218	124.344	LOC110900085	NC_035445.1	185163564	185165523	+	1173	protein_coding	SPX domain-containing protein 3-like	SPX
110896104	319.488	377.088	342.416	166.781	168.617	180.966	181.896	169.827	148.716	LOC110896104	NC_035444.1	161487436	161489115	-	801	protein_coding	uncharacterized LOC110896104	-
110884044	134.531	159.73	132.043	315.49	403.311	521.779	163.728	143.229	165.962	LOC110884044	NC_035442.1	16854970	16856815	-	658	protein_coding	photosystem II reaction center W protein%2C chloroplastic-like	-
110915698	168.273	183.542	169.676	172.814	207.396	173.61	207.713	224.437	172.582	LOC110915698	NC_035448.1	187761831	187762412	+	582	protein_coding	ubiquitin-like protein 5	ubiquitin
110865866	204.931	160.131	212.801	280.23	333.24	815.973	108.617	66.4328	106.889	LOC110865866	NC_035438.1	88536460	88539170	+	886	protein_coding	protein CURVATURE THYLAKOID 1B%2C chloroplastic	-
110903666	207.51	174.886	215.407	205.131	239.343	218.727	226.47	354.307	221.924	LOC110903666	NC_035446.1	125808106	125814502	+	2062	protein_coding	aspartic proteinase A1-like%2C transcript variant X1	Asp
110878761	427.39	367.187	418.641	289.783	265.215	343.834	189.696	119.805	166.128	LOC110878761	NC_035441.1	150849332	150851997	+	1425	protein_coding	protochlorophyllide reductase-like	adh_short
110915213	171.554	193.147	182.049	211.302	238.745	249.988	187.554	223.966	156.628	LOC110915213	NC_035448.1	70074491	70076356	+	739	protein_coding	macrophage migration inhibitory factor homolog%2C transcript variant X1	MIF
110886439	197.285	145.12	196.558	222.535	157.006	175.366	364.429	336.637	309.592	LOC110886439	NC_035442.1	220811616	220813665	-	1388	protein_coding	ethylene-responsive transcription factor RAP2-12	AP2
110937001	290.33	291.211	314.106	287.401	310.524	490.181	225.03	170.652	215.758	LOC110937001	NC_035436.1	123464568	123468403	-	1384	protein_coding	2-methyl-6-phytyl-1%2C4-hydroquinone methyltransferase%2C chloroplastic-like	Methyltransf_11
110942041	121.383	116.709	117.715	42.5847	35.4146	58.884	125.398	143.975	145.106	LOC110942041	NC_035437.1	204755385	204759903	+	950	protein_coding	NAD(P)H dehydrogenase (quinone) FQR1-like	FMN_red
110873392	172.12	196.046	178.937	204.544	274.61	162.971	277.582	238.717	235.204	LOC110873392	NC_035433.1	103307688	103308561	+	874	protein_coding	zinc finger A20 and AN1 domain-containing stress-associated protein 5-like	zf-AN1
110922604	249.335	355.189	242.819	106.461	168.122	120.654	261.479	197.606	276.219	LOC110922604	NC_035449.1	2812423	2813289	+	765	protein_coding	homeobox-leucine zipper protein ATHB-7-like	Homeobox
110941541	146.018	161.368	142.507	120.172	200.061	186.763	327.242	194.431	320.104	LOC110941541	NC_035437.1	178795018	178796613	+	1179	protein_coding	histone H1-like	-
110878424	204.555	256.301	196.947	83.8713	76.986	75.9937	307.511	241.962	192.65	LOC110878424	NC_035441.1	133305638	133306432	+	795	protein_coding	calcium-binding protein CML38-like	-
110898184	260.532	298.83	268.03	182.646	201.838	651.53	167.182	91.0775	176.215	LOC110898184	NC_035445.1	78735567	78738918	+	1080	protein_coding	2-Cys peroxiredoxin BAS1%2C chloroplastic	-
110915202	87.5021	120.248	84.7566	166.487	158.65	158.907	205.646	208.419	181.881	LOC110915202	NC_035448.1	5630392	5632760	+	1453	protein_coding	probable WRKY transcription factor 40	WRKY
110867770	122.236	177.365	124.792	87.0694	113.168	46.0919	256.642	276.627	166.178	LOC110867770	NC_035433.1	65676213	65676834	-	622	protein_coding	zinc finger protein ZAT7-like	-
110870297	161.435	198.429	176.798	138.316	187.44	107.38	301.387	293.803	218.366	LOC110870297	NC_035440.1	100830857	100832088	+	1038	protein_coding	uncharacterized LOC110870297	-
110926534	222.309	243.922	225.225	216.066	181.702	110.584	111.682	130.995	121.148	LOC110926534	NC_035449.1	66983627	66997948	+	896	protein_coding	truncated transcription factor CAULIFLOWER A-like	SRF-TF
110915258	132.215	176.577	137.159	257.404	314.675	282.468	132.359	133.506	126.068	LOC110915258	NC_035448.1	43903168	43906501	+	1010	protein_coding	B-cell receptor-associated protein 31-like	-
110880294	67.8424	79.0059	64.2245	259.087	197.527	342.239	177.167	172.03	158.712	LOC110880294	NC_035441.1	208463714	208464783	+	1070	protein_coding	protein TIFY 10A-like	Zim
110867836	118.841	145.512	119.302	261.539	374.089	319.065	233.373	171.806	231.031	LOC110867836	NC_035439.1	18781024	18782857	-	1048	protein_coding	nudix hydrolase 21%2C chloroplastic-like	NUDIX
110915457	264.141	180.517	270.095	271.024	259.19	322.42	180.466	157.69	148.869	LOC110915457	NC_035448.1	180490670	180500050	-	1460	protein_coding	ferredoxin--NADP reductase%2C leaf-type isozyme%2C chloroplastic-like	NAD_binding_1
110897405	223.416	199.372	227.565	318.141	318.794	644.938	136.446	85.7698	168.307	LOC110897405	NC_035445.1	6739115	6744196	-	1321	protein_coding	chloroplast stem-loop binding protein of 41 kDa b%2C chloroplastic-like	Epimerase
110891741	192.674	237.699	195.147	156.899	123.122	165.85	114.735	152.89	64.846	LOC110891741	NC_035443.1	25625293	25625924	-	632	protein_coding	ethylene-responsive transcription factor ERF019-like	AP2
110921985	178.337	116.713	175.315	530.38	688.292	186.985	75.023	151.305	164.435	LOC110921985	NC_035449.1	174378371	174380393	+	718	protein_coding	uncharacterized LOC110921985%2C transcript variant X2	-
110926323	35.8586	28.0738	31.0757	411.456	344.022	649.713	5.3778	2.63126	13.0873	LOC110926323	NC_035434.1	160985156	160988320	-	1358	protein_coding	apyrase 2-like	-
110865452	119.225	134.592	124.202	201.265	203.654	174.495	179.586	289.475	146.479	LOC110865452	NC_035438.1	46822034	46824654	+	993	protein_coding	leucine-rich repeat protein 1-like	LRRNT_2
110868057	396.353	375.379	407.488	139.727	106.431	127.029	133.53	185.839	112.667	LOC110868057	NC_035439.1	40262809	40265249	+	1249	protein_coding	mitochondrial outer membrane protein porin of 36 kDa	-
110911187	293.848	291.016	298.681	76.3712	151.24	56.2599	219.17	223.765	270.838	LOC110911187	NC_035447.1	38454624	38455759	-	1136	protein_coding	uncharacterized LOC110911187	-
110884593	149.042	142.501	173.706	179.388	184.734	137.783	153.598	141.356	122.123	LOC110884593	NC_035433.1	153703324	153705817	+	1015	protein_coding	GTP-binding nuclear protein Ran-3-like%2C transcript variant X2	Ras
110886089	97.5451	136.75	91.0012	196.99	363.912	434.259	338.974	138.254	599.055	LOC110886089	NC_035442.1	201629398	201636904	+	2334	protein_coding	long chain acyl-CoA synthetase 2	AMP-binding
110893852	449.154	462.039	472.157	311.37	230.182	147.693	109.444	104.695	78.8482	LOC110893852	NC_035444.1	5789682	5792043	+	1150	protein_coding	SPX domain-containing protein 1	SPX
110878354	142.718	116.83	131.092	155.343	158.55	141.863	184.185	248.97	118.24	LOC110878354	NC_035441.1	130231991	130232730	+	660	lncRNA	uncharacterized LOC110878354	-
110937925	35.8388	50.7132	33.1263	217.446	167.316	168.686	79.6086	106.822	83.0523	LOC110937925	NC_035436.1	169730851	169736103	+	1581	protein_coding	phosphatidylinositol:ceramide inositolphosphotransferase 1-like	-
110923565	165.612	187.006	174.738	310.901	403.869	303.539	186.354	173.7	200.189	LOC110923565	NC_035449.1	13116820	13118749	+	1930	protein_coding	UDP-glucosyl transferase 73B2-like	UDPGT
110864304	163.01	197.122	172.965	181.746	114.844	151.911	140.751	193.395	136.212	LOC110864304	NC_035438.1	1642749	1645211	-	1745	protein_coding	nudix hydrolase 8-like%2C transcript variant X3	-
110929234	281.123	320.61	266.354	140.714	166.13	278.83	192.513	130.103	165.923	LOC110929234	NC_035435.1	68036591	68040080	-	724	protein_coding	stress enhanced protein 1%2C chloroplastic%2C transcript variant X1	-
110898313	144.46	155.608	142.908	50.0693	37.9217	52.3425	133.129	192.346	148.665	LOC110898313	NC_035445.1	85168161	85171660	-	1038	protein_coding	glutathione S-transferase L3-like%2C transcript variant X1	-
110879204	71.9828	89.9245	73.7421	480.113	331.955	510.879	33.3066	30.5568	58.606	LOC110879204	NC_035441.1	171514121	171519149	-	2597	protein_coding	granule-bound starch synthase 2%2C chloroplastic/amyloplastic-like	Glycos_transf_1
110897853	52.6218	84.3775	52.4014	126.785	220.233	395.407	212.685	56.2114	148.532	LOC110897853	NC_035445.1	52109795	52112954	+	1063	protein_coding	glutathione S-transferase T1-like%2C transcript variant X1	GST_N
110894354	137.52	136.266	137.567	305.41	272.094	276.898	86.563	42.2254	56.5364	LOC110894354	NC_035444.1	26555671	26556394	-	724	protein_coding	probable calcium-binding protein CML25	-
110869163	113.322	125.564	118.239	372.312	203.208	401.001	193.632	207.642	180.915	LOC110869163	NC_035439.1	98876086	98877167	+	1082	protein_coding	ethylene-responsive transcription factor 2-like	AP2
110942077	132.615	108.409	124.227	145.221	157.97	124.949	158.342	162.594	156.003	LOC110942077	NC_035437.1	205727817	205731686	+	2994	protein_coding	protein translation factor SUI1 homolog 2-like%2C transcript variant X1	-
110926381	188.871	195.384	183.984	191.39	209.191	201.263	209.328	194.396	174.718	LOC110926381	NC_035449.1	36526233	36528661	-	723	protein_coding	SKP1-like protein 1B	Skp1
110865567	126.592	102.889	125.215	222.176	244.807	495.625	300.754	543.718	355.008	LOC110865567	NC_035438.1	57482655	57491623	-	2012	protein_coding	phosphomethylethanolamine N-methyltransferase-like%2C transcript variant X1	Methyltransf_11
110936598	203.582	202.864	206.227	103.671	155.845	57.6712	363.399	377.379	359.718	LOC110936598	NC_035436.1	82431011	82432682	-	1672	protein_coding	uncharacterized LOC110936598	-
110908562	251.237	292.746	243.314	96.7389	39.4373	91.6212	230.818	217.345	155.613	LOC110908562	NC_035446.1	71430351	71432342	+	1663	protein_coding	crocetin glucosyltransferase%2C chloroplastic-like	UDPGT
110915897	232.692	255.286	240.523	260.852	347.243	597.128	173.542	66.305	177.395	LOC110915897	NC_035448.1	39324254	39324872	-	619	protein_coding	uncharacterized LOC110915897	-
110879494	301.329	378.601	298.415	126.433	30.3645	75.7308	104.104	120.846	66.1149	LOC110879494	NC_035441.1	182604438	182607139	+	1108	protein_coding	uncharacterized LOC110879494%2C transcript variant X2	-
110865192	131.541	136.07	130.566	112.882	67.1845	91.7136	142.284	177.873	124.523	LOC110865192	NC_035438.1	33767222	33769837	+	767	protein_coding	GSH-induced LITAF domain protein-like	-
110889038	128.922	118.485	135.081	194.888	259.328	264.36	210.14	176.508	194.339	LOC110889038	NC_035443.1	3069	5325	+	857	protein_coding	actin-depolymerizing factor 1-like%2C transcript variant X1	Cofilin_ADF
110905033	211.671	223.764	220.345	480.563	425.069	326.67	159.011	160.846	127.924	LOC110905033	NC_035446.1	170897411	170900720	+	1971	protein_coding	putative glycerol-3-phosphate transporter 1	MFS_1
110917854	327.907	351.725	333.867	169.336	180.144	193.638	215.638	142.715	176.719	LOC110917854	NC_035448.1	152574049	152576510	-	949	protein_coding	pyridoxal phosphate homeostasis protein-like	Ala_racemase_N
110922439	24.6681	11.1972	31.0983	261.494	316.311	113.756	32.6839	82.8182	42.431	LOC110922439	NC_035449.1	209530561	209531110	-	477	protein_coding	uncharacterized LOC110922439	-
110877922	355.24	398.913	353.991	218.971	213.42	235.073	240.684	201.459	195.633	LOC110877922	NC_035433.1	128546794	128548761	+	691	protein_coding	protein PROTON GRADIENT REGULATION 5%2C chloroplastic	-
110879717	24.7408	20.2079	24.5915	112.889	103.877	167.981	60.9174	54.7394	58.3427	LOC110879717	NC_035441.1	191564005	191565728	-	1039	protein_coding	suppressor of disruption of TFIIS-like%2C transcript variant X2	-
110894482	107.875	20.3674	101.767	184.42	32.5239	21.4392	29.6435	189.384	101.407	LOC110894482	NC_035444.1	33452598	33454302	-	636	lncRNA	uncharacterized LOC110894482	-
110904963	221.254	237.381	211.268	59.8549	46.6431	53.7578	341.184	281.404	313.046	LOC110904963	NC_035446.1	169419593	169421804	+	1410	protein_coding	probable WRKY transcription factor 70	WRKY
110928977	149.946	71.562	152.643	389.813	565.935	795.148	79.5122	46.1904	145.684	LOC110928977	NC_035435.1	42718820	42719903	-	996	protein_coding	chlorophyll a-b binding protein CP24 10A%2C chloroplastic	-
110918607	330.964	395.061	354.581	195.49	128.694	172.687	166.187	210.441	125.52	LOC110918607	NC_035448.1	62293357	62296159	+	1448	protein_coding	ATP-dependent Clp protease proteolytic subunit-related protein 1%2C chloroplastic	-
110898318	178.049	227.177	188.698	101.115	121.787	74.2519	215.819	292.741	239.545	LOC110898318	NC_035445.1	85370649	85371763	+	1115	protein_coding	E3 ubiquitin-protein ligase SIRP1-like	-
110930994	188.623	210.804	188.624	312.814	371.209	453.336	164.159	134.295	170.424	LOC110930994	NC_035435.1	165059078	165063811	-	1517	protein_coding	GDP-mannose 3%2C5-epimerase 2	Epimerase
110880041	93.267	109.089	91.9208	174.259	177.756	77.4595	289.723	316.437	311.414	LOC110880041	NC_035433.1	138179037	138180493	-	1457	protein_coding	E3 ubiquitin-protein ligase PUB23-like	U-box
110908789	340.083	436.095	346.988	177.455	166.491	218.72	198.457	174.423	199.826	LOC110908789	NC_035446.1	89650009	89653083	+	1063	protein_coding	thylakoid membrane protein slr0575	-
110936435	147.237	157.59	148.244	57.3504	20.4689	24.472	102.744	191.242	217.67	LOC110936435	NC_035436.1	70028065	70031305	-	2143	protein_coding	heat shock cognate 70 kDa protein 2-like	HSP70
110939626	184.492	208.464	183.158	167.382	174.887	274.494	128.02	142.22	116.866	LOC110939626	NC_035437.1	2317426	2320878	+	1236	protein_coding	putative lactoylglutathione lyase	Glyoxalase
110864629	111.671	136.99	112.981	252.742	341.906	290.86	103.689	109.183	101.146	LOC110864629	NC_035438.1	10597832	10601931	+	1560	protein_coding	casein kinase II subunit beta-1-like	-
110885686	294.342	291.772	289.794	142.799	153.25	125.791	222.772	222.701	148.127	LOC110885686	NC_035442.1	170761663	170762868	+	950	protein_coding	protein LURP-one-related 12-like	-
110883860	170.055	174.484	170.631	253.009	266.765	545.009	180.825	95.4448	191.419	LOC110883860	NC_035442.1	7030456	7036740	-	1419	protein_coding	fructose-1%2C6-bisphosphatase%2C cytosolic	-
110894008	186.157	156.719	184.214	138.28	119.724	141.026	117.406	178.474	145.775	LOC110894008	NC_035444.1	13551159	13560714	+	3269	protein_coding	plasma membrane ATPase 4-like	E1-E2_ATPase
110873042	24.5307	30.4226	25.8715	55.2912	65.4424	114.536	33.5052	44.5479	64.2413	LOC110873042	NC_035433.1	100745308	100746846	-	674	protein_coding	stress-response A/B barrel domain-containing protein At5g22580-like	-
110878423	144.743	186.787	152.122	124.674	117.738	92.4352	228.98	233.176	195.148	LOC110878423	NC_035441.1	133188768	133190563	-	1081	protein_coding	probable adenylate kinase 7%2C mitochondrial	ADK
110908602	14.9926	25.8425	18.0272	582.95	644.867	874.131	17.0167	15.9993	14.2668	LOC110908602	NC_035434.1	2523969	2524937	+	487	protein_coding	dynein light chain LC6%2C flagellar outer arm	-
110942378	427.75	529.568	430.757	140.575	136.184	100.774	153.099	232.503	123.303	LOC110942378	NC_035437.1	216276822	216282395	-	1904	protein_coding	phospho-2-dehydro-3-deoxyheptonate aldolase 1%2C chloroplastic-like	-
110898235	262.364	225.629	264.943	123.491	151.05	162.735	176.297	124.098	178.524	LOC110898235	NC_035445.1	80751047	80756065	-	2759	protein_coding	5-methyltetrahydropteroyltriglutamate--homocysteine methyltransferase-like	-
110897980	186.309	199.56	188.988	165.586	174.03	131.742	183.752	220.092	145.904	LOC110897980	NC_035445.1	63900423	63902078	+	1656	protein_coding	probable calcium-binding protein CML36	-
110903891	212.869	232.888	213.498	96.0999	150.827	136.664	205.173	196.065	199.325	LOC110903891	NC_035446.1	135159799	135161614	-	1317	protein_coding	uncharacterized protein At5g39570-like	-
110926134	178.477	219.74	181.378	120.867	180.786	151.785	162.885	140.457	166.927	LOC110926134	NC_035449.1	20528122	20531998	+	1160	protein_coding	ADP-ribosylation factor 2%2C transcript variant X2	Arf
110872513	96.9687	123.23	93.7279	112.487	75.6279	68.7543	148.26	152.642	134.443	LOC110872513	NC_035440.1	41491005	41493696	+	1374	protein_coding	uncharacterized LOC110872513	-
110915626	404.613	428.887	409.215	231.44	208.772	194.686	178.578	165.467	150.75	LOC110915626	NC_035448.1	95158431	95161167	-	862	protein_coding	1%2C2-dihydroxy-3-keto-5-methylthiopentene dioxygenase 1	-
110920646	202.987	239.024	200.929	114.234	89.9476	102.271	131.425	188.892	91.7896	LOC110920646	NC_035449.1	17855915	17858641	+	882	protein_coding	translationally-controlled tumor protein homolog	-
110895048	178.099	225.166	184.326	116.838	140.89	161.931	139.242	148.425	135.506	LOC110895048	NC_035444.1	69665948	69669443	+	969	protein_coding	ADP-ribosylation factor 2%2C transcript variant X1	Arf
110899453	107.757	146.318	110.643	120.577	149.327	82.5998	270.294	272.591	263.876	LOC110899453	NC_035445.1	153703171	153705255	+	1153	protein_coding	NEP1-interacting protein-like 1	-
110929879	226.255	192.227	227.316	169.197	183.405	61.3278	138.897	315.336	125.439	LOC110929879	NC_035435.1	123612760	123617636	+	3286	protein_coding	phosphoenolpyruvate carboxylase 1	-
110864865	254.469	269.407	272.91	212.935	233.618	263.216	208.914	177.025	153.853	LOC110864865	NC_035438.1	19327342	19334085	+	806	protein_coding	ATP-dependent Clp protease adapter protein CLPS1%2C chloroplastic	-
110867687	17.2667	29.2371	17.5701	42.2789	16.6707	116.447	25.8188	35.1765	29.3735	LOC110867687	NC_035439.1	6715867	6717444	+	989	protein_coding	glutathione S-transferase T1-like	GST_N
novel.880	224.06	268.95	213.621	302.978	324.505	304.469	327.898	335.343	183.712	-	NC_035436.1	32212094	32221308	-	638	-	- && - && -	-
110940544	175.23	245.988	189.844	206.048	224.884	297.57	139.126	100.279	123.666	LOC110940544	NC_035437.1	93760681	93764018	-	583	protein_coding	UPF0426 protein At1g28150%2C chloroplastic	-
110942177	228.35	244.281	239.227	137.605	127.816	135.679	152.722	237.94	159.731	LOC110942177	NC_035437.1	208834282	208838411	+	1576	protein_coding	phosphoglycerate kinase%2C cytosolic	-
110896055	78.6062	110.034	80.2	69.3098	29.5672	67.3271	37.8209	56.7917	90.4534	LOC110896055	NC_035444.1	158640729	158643657	-	1642	protein_coding	cytoplasmic 60S subunit biogenesis factor REI1 homolog 1-like	-
110879726	164.762	159.726	167.252	205.505	275.214	465.319	141.139	69.338	163.615	LOC110879726	NC_035441.1	192115868	192118188	+	909	protein_coding	uncharacterized LOC110879726	-
110916147	202.432	223.952	194.608	158.677	212.651	176.45	246.354	221.634	181.439	LOC110916147	NC_035434.1	67073609	67076554	-	747	protein_coding	late embryogenesis abundant protein At5g17165-like	-
110898014	161.172	250.754	159.852	188.273	447.885	385.073	179.325	194.321	347.676	LOC110898014	NC_035445.1	67775255	67777255	-	1006	protein_coding	aquaporin TIP1-1-like	-
110917579	92.1529	161.133	94.8682	115.01	79.6836	123.5	182.645	127.475	152.519	LOC110917579	NC_035434.1	83741539	83742697	-	1159	protein_coding	protein EXORDIUM-like	-
110872984	223.734	232.018	241.725	65.6212	80.8406	49.703	223.813	172.831	240.931	LOC110872984	NC_035440.1	75805199	75805855	+	657	protein_coding	protein RESPONSE TO LOW SULFUR 3-like	-
110868345	119.598	170.816	113.44	296.831	335.392	358.798	112.83	109.6	165.945	LOC110868345	NC_035439.1	62564785	62567964	+	2500	protein_coding	phenylalanine ammonia-lyase-like	-
110912201	50.146	78.9415	46.8414	189.918	171.59	124.542	164.411	138.496	202.887	LOC110912201	NC_035447.1	97566283	97567760	-	941	protein_coding	nudix hydrolase 18%2C mitochondrial-like	NUDIX
110921373	511.442	435.285	526.989	62.4994	77.9682	221.519	216.381	215.089	225.194	LOC110921373	NC_035449.1	153955212	153957442	+	1030	protein_coding	ferritin-4%2C chloroplastic-like	Ferritin
110895718	234.799	238.973	225.138	182.749	172.892	193.638	178.087	241.3	159.372	LOC110895718	NC_035444.1	120932270	120934628	-	689	protein_coding	iron-sulfur assembly protein IscA%2C chloroplastic	-
110877812	135.248	151.526	135.844	152.372	113.879	167.565	118.233	122.56	128.912	LOC110877812	NC_035441.1	76389168	76391367	+	2200	protein_coding	protein ALP1-like%2C transcript variant X1	-
novel.666	115.991	192.275	110.834	127.715	178.968	96.4379	262.427	246.213	185.306	-	NC_035435.1	111142533	111145808	-	720	-	- && - && -	-
110910789	80.1982	82.2972	76.1423	249.139	274.862	155.834	422.845	294.123	204.954	LOC110910789	NC_035447.1	24069654	24073694	+	1483	protein_coding	peroxidase 42-like	-
110868899	50.9907	42.8126	51.075	485.51	555.466	483.34	557.626	103.683	477.269	LOC110868899	NC_035439.1	86743689	86745068	+	684	protein_coding	putative lipid-transfer protein DIR1	-
110930980	84.531	184.281	94.9871	235.929	609.126	239.439	134.308	62.4331	154.485	LOC110930980	NC_035435.1	164493938	164496543	-	1155	protein_coding	auxin-responsive protein IAA14-like	-
110922120	318.3	281.558	322.805	257.965	404.144	209.492	201.315	218.847	165.562	LOC110922120	NC_035449.1	33112201	33113311	-	742	protein_coding	uncharacterized LOC110922120	-
110942307	165.898	172.932	168.117	149.742	179.154	106.703	181.498	171.719	166.868	LOC110942307	NC_035437.1	214157451	214159241	-	1791	protein_coding	ethylene-responsive transcription factor RAP2-4-like	AP2
110894412	124.512	158.655	121.952	177.029	167.992	203.996	64.938	77.5912	65.0984	LOC110894412	NC_035444.1	28731214	28734052	+	1198	protein_coding	protein TIFY 6B-like%2C transcript variant X2	Zim
110910798	99.2919	102.623	95.8891	160.729	141.909	97.0808	190.908	214.693	292.457	LOC110910798	NC_035447.1	24320886	24324220	+	1684	protein_coding	5'-adenylylsulfate reductase 3%2C chloroplastic-like%2C transcript variant X2	-
110871985	73.5894	111.024	70.6818	191.537	141.779	198.261	91.0245	127.803	81.1028	LOC110871985	NC_035440.1	15626845	15628666	+	1822	protein_coding	berberine bridge enzyme-like 21	FAD_binding_4
110917710	146.718	171.268	155.074	112.72	133.467	150.843	121.675	126.294	124.718	LOC110917710	NC_035448.1	151754247	151756750	-	547	protein_coding	uncharacterized LOC110917710	-
110929943	191.787	197.536	187.386	120.553	155.859	149.638	183.938	160.067	192.169	LOC110929943	NC_035435.1	126689601	126692554	+	1043	protein_coding	BI1-like protein	-
110913063	123.183	141.964	126.753	269.295	204.908	383.552	99.973	75.823	72.3928	LOC110913063	NC_035447.1	170087233	170088156	+	845	protein_coding	protein TIFY 11B-like	Zim
110864805	162.266	186.363	166.173	251.79	262.209	547.213	150.615	117.143	145.409	LOC110864805	NC_035438.1	16903075	16905865	-	1010	protein_coding	50S ribosomal protein L5%2C chloroplastic	-
110885086	153.237	151.965	159.034	172.563	143.642	94.824	149.677	132.928	148.558	LOC110885086	NC_035442.1	106709823	106711588	+	1216	protein_coding	probable protein phosphatase 2C 59	PP2C
110911443	128.28	327.028	131.864	229.105	534.733	441.644	262.866	307.684	246.401	LOC110911443	NC_035447.1	49986587	49996878	-	1557	protein_coding	serine carboxypeptidase-like 13%2C transcript variant X2	Peptidase_S10
110890714	134.818	89.8869	137.558	215.357	222.524	256.276	100.26	160.756	146.094	LOC110890714	NC_035443.1	123490503	123495396	-	1618	protein_coding	triose phosphate/phosphate translocator%2C chloroplastic	-
110878940	352.114	395.76	339.791	185.444	146.503	163.264	166.947	154.107	140.079	LOC110878940	NC_035441.1	159123463	159125859	-	1093	protein_coding	prostamide/prostaglandin F synthase	-
110869220	214.336	214.492	207.374	200.926	224.578	366.026	178.861	129.279	179.368	LOC110869220	NC_035439.1	100591452	100592961	+	567	protein_coding	CDGSH iron-sulfur domain-containing protein NEET	-
110899605	380.216	419.425	370.826	146.857	112.184	116.993	150.123	180.826	120.173	LOC110899605	NC_035445.1	161020891	161024798	+	1083	protein_coding	haloacid dehalogenase-like hydrolase domain-containing protein Sgpp	-
110864505	215.699	208.695	215.89	125.966	133.918	112.285	154.5	213.841	162.031	LOC110864505	NC_035438.1	6920529	6922332	-	1347	protein_coding	probable WRKY transcription factor 41	WRKY
110890317	235.344	251.072	222.003	117.019	138.045	142.216	133.825	171.978	96.2647	LOC110890317	NC_035443.1	88371150	88373525	+	591	protein_coding	cytochrome b-c1 complex subunit 6-like%2C transcript variant X1	-
110881716	134.055	195.306	135.973	140.771	94.0771	66.6567	185.726	193.955	158.547	LOC110881716	NC_035433.1	144021366	144024315	+	1241	protein_coding	heavy metal-associated isoprenylated plant protein 6-like	HMA
110927109	252.933	293.612	246.107	223.921	244.867	324.185	201.296	146.376	184.458	LOC110927109	NC_035434.1	169737708	169741385	-	1127	protein_coding	chaperonin-like RbcX protein 2%2C chloroplastic	-
110911281	3.85161	8.08843	3.07191	20.7335	87.9226	39.6545	85.6181	3.53329	131.059	LOC110911281	NC_035447.1	42287510	42290127	-	1222	protein_coding	probable xyloglucan endotransglucosylase/hydrolase protein 6	-
110926092	251.222	215.938	244.486	196.848	174.106	256.014	151.406	157.271	118.929	LOC110926092	NC_035449.1	36695730	36701194	+	1237	protein_coding	probable L-ascorbate peroxidase 4	-
110930395	322.813	829.523	326.484	9.11017	3.47882	4.55627	141.402	98.0031	139.526	LOC110930395	NC_035435.1	143360045	143360796	-	752	protein_coding	early light-induced protein 2%2C chloroplastic-like	-
110872092	184.537	233.157	197.355	109.752	119.442	26.2887	229.229	339.382	232.769	LOC110872092	NC_035440.1	19762434	19764088	+	1306	protein_coding	probable protein phosphatase 2C 25	PP2C
110905117	177.68	325.772	187.315	113.177	199.443	226.057	159.248	181.354	208.748	LOC110905117	NC_035446.1	173418321	173420746	+	992	protein_coding	transmembrane ascorbate ferrireductase 1	Cytochrom_B561
110936410	220.972	257.295	219.836	162.939	240.694	256.799	165.297	78.7319	179.404	LOC110936410	NC_035436.1	66304625	66310514	-	2858	protein_coding	probable methyltransferase PMT24	-
110941926	351.995	348.779	342.405	207.995	193.604	129.466	138.576	199.983	171.013	LOC110941926	NC_035437.1	198494244	198497792	-	1926	protein_coding	4-coumarate--CoA ligase 2-like	AMP-binding
110898959	214.243	290.003	227.078	147.141	188.311	181.405	235.691	177.339	222.966	LOC110898959	NC_035445.1	121481944	121483448	+	525	protein_coding	uncharacterized LOC110898959	-
110890816	326.584	302.946	335.721	249.451	181.413	230.625	145.994	152.129	122.601	LOC110890816	NC_035443.1	130825377	130833220	-	2096	protein_coding	uncharacterized LOC110890816	NmrA
110918693	308.86	306.639	310.261	132.998	124.015	142.126	138.018	153.118	120.525	LOC110918693	NC_035448.1	103006695	103011678	-	1536	protein_coding	uncharacterized protein At2g17340%2C transcript variant X2	DUF89
110910974	209.08	246.034	208.048	249.466	333.456	271.365	173.992	215.211	161.894	LOC110910974	NC_035447.1	28576157	28577339	-	1183	protein_coding	nucleolin-like	C2
110897765	17.6394	29.7598	17.3808	38.0686	9.14821	58.6015	23.855	41.8529	13.9765	LOC110897765	NC_035445.1	43443248	43444757	+	951	protein_coding	glutathione S-transferase T1-like	GST_N
110886927	92.5402	77.4878	95.0076	132.358	146.927	171.357	260.338	162.551	195.95	LOC110886927	NC_035442.1	244047882	244053769	+	759	protein_coding	profilin-2	-
110884968	245.852	253.921	264.735	148.52	201.362	181.541	112.353	150.13	147.842	LOC110884968	NC_035442.1	98893787	98895620	-	1117	protein_coding	uncharacterized protein C24B11.05-like	-
110936214	37.7177	44.5098	37.5894	287.237	138.858	259.509	85.9228	76.4767	78.5162	LOC110936214	NC_035436.1	48355579	48357751	+	1891	protein_coding	allene oxide synthase-like	p450
110923331	226.652	221.101	239.125	192.546	179.622	317.287	142.907	135.971	168.224	LOC110923331	NC_035449.1	110074534	110079178	+	1345	protein_coding	triosephosphate isomerase%2C chloroplastic-like	-
110889251	300.908	202.271	304.862	51.9018	49.4702	24.4928	60.0155	113.187	62.8258	LOC110889251	NC_035443.1	10409733	10411116	-	1279	protein_coding	phosphoenolpyruvate carboxylase kinase 1-like	Pkinase
110870019	59.3667	47.8111	54.4918	228.541	334.552	280.123	61.9967	93.843	102.983	LOC110870019	NC_035433.1	82008152	82010817	+	990	protein_coding	CBS domain-containing protein CBSX3%2C mitochondrial-like%2C transcript variant X2	CBS
110904908	78.3324	105.05	76.5523	112.781	126.405	74.1179	208.273	219.011	189.525	LOC110904908	NC_035446.1	168061499	168065277	+	1184	protein_coding	uncharacterized LOC110904908	-
110936166	156.647	147.381	146.464	369.144	369.807	400.404	44.099	27.8384	46.733	LOC110936166	NC_035433.1	51834628	51835320	-	599	protein_coding	inhibitor of trypsin and hageman factor-like	-
110877926	142.046	163.928	145.275	119.726	160.059	174.124	150.291	179.969	155.688	LOC110877926	NC_035441.1	91013985	91021401	+	661	protein_coding	V-type proton ATPase subunit G 1-like%2C transcript variant X1	-
110926543	54.7651	81.393	50.764	171.994	471.784	504.909	121.635	31.1828	218.194	LOC110926543	NC_035449.1	173457571	173461131	+	1504	protein_coding	GDSL esterase/lipase At5g45670-like	Lipase_GDSL
110879366	237.843	286.808	250.607	199.519	190.217	248.286	168.351	130.111	149.011	LOC110879366	NC_035441.1	177208665	177210641	+	719	protein_coding	uncharacterized LOC110879366	Cupin_3
110868972	330.695	350.208	346.86	165.15	155.009	271.998	191.07	103.706	209.943	LOC110868972	NC_035439.1	89286344	89291523	-	1807	protein_coding	omega-3 fatty acid desaturase%2C chloroplastic-like	-
110930664	31.868	13.2739	32.1528	137.402	125.277	134.486	28.1485	20.3372	53.363	LOC110930664	NC_035435.1	156025332	156095686	+	1369	protein_coding	phylloplanin-like%2C transcript variant X2	-
110885881	131.648	108.338	127.741	148.304	120.485	101.185	113.678	150.118	121.689	LOC110885881	NC_035442.1	188934265	188936571	+	765	protein_coding	multiprotein-bridging factor 1b-like	HTH_3
110918753	229.112	289.926	233.08	163.599	135.034	294.385	188.869	153.046	132.374	LOC110918753	NC_035448.1	5839327	5844770	+	1157	protein_coding	uncharacterized LOC110918753	-
110898343	324.502	388.219	315.084	178.072	201.533	145.063	142.823	149.17	145.452	LOC110898343	NC_035445.1	86938252	86940799	+	2441	protein_coding	phenylalanine ammonia-lyase-like	-
110910784	132.187	149.859	149.752	132.048	155.193	145.046	141.661	121.466	141.769	LOC110910784	NC_035447.1	23911503	23912458	+	619	protein_coding	small ubiquitin-related modifier 1-like	-
110916468	198.671	148.958	205.774	267.089	198.035	229.028	129.293	200.659	123.585	LOC110916468	NC_035448.1	23959745	23963900	+	1874	protein_coding	aldehyde dehydrogenase family 2 member B4%2C mitochondrial-like	Aldedh
110904457	48.0777	39.1103	53.6179	449.424	286.062	622.277	71.8757	138.502	99.7057	LOC110904457	NC_035446.1	153226598	153227987	-	1171	protein_coding	probable aquaporin PIP2-4	-
110873143	179.78	214.801	193.304	164.986	177.563	220.6	154.553	128.567	142.901	LOC110873143	NC_035440.1	90913649	90917996	-	872	protein_coding	superoxide dismutase [Cu-Zn]%2C transcript variant X1	-
110929512	248.958	268.399	251.655	141.568	63.3897	117.333	309.357	258.963	158.304	LOC110929512	NC_035435.1	98492923	98497429	-	2385	protein_coding	glucose-1-phosphate adenylyltransferase large subunit 1-like%2C transcript variant X4	-
110937998	119.083	133.458	114.55	179.614	185.684	196.586	190.643	240.147	157.422	LOC110937998	NC_035436.1	172128809	172132967	+	1018	protein_coding	leucine-rich repeat protein 1-like	LRRNT_2
110938285	116.101	215.083	112.636	303.293	401.898	354.6	146.637	164.91	194.517	LOC110938285	NC_035436.1	178842746	178849569	-	1883	protein_coding	serine carboxypeptidase-like 18	Peptidase_S10
110889861	112.647	112.667	104.555	110.319	140.767	100.783	95.3467	121.663	98.4215	LOC110889861	NC_035443.1	49486882	49490776	-	886	protein_coding	ADP-ribosylation factor	Arf
110871991	130.473	207.436	133.471	69.0335	87.8107	33.2531	238.831	235.846	139.742	LOC110871991	NC_035440.1	15726460	15727359	-	900	protein_coding	uncharacterized LOC110871991	-
110871924	241.145	235.75	241.293	178.135	173.908	165.356	143.399	133.379	113.161	LOC110871924	NC_035440.1	12352703	12357246	+	1357	protein_coding	uncharacterized LOC110871924	-
110941314	213.655	193.407	211.374	79.0516	93.6467	58.944	192.369	251.12	176.066	LOC110941314	NC_035437.1	162205599	162207653	-	1350	protein_coding	cysteine proteinase 15A-like	Peptidase_C1
110930396	279.462	571.189	283.855	30.4845	25.5004	20.6246	208.184	168.917	263.46	LOC110930396	NC_035435.1	143366112	143366884	+	773	protein_coding	early light-induced protein 1%2C chloroplastic-like	-
110909310	190.974	206.53	204.07	120.151	149.838	154.1	146.705	170.823	153.778	LOC110909310	NC_035446.1	122111631	122113275	+	1104	protein_coding	14-3-3-like protein	-
110883977	88.0762	110.253	100.022	83.5152	64.5017	45.7951	123.06	199.024	76.519	LOC110883977	NC_035442.1	13364401	13366339	+	681	protein_coding	60S ribosomal protein L23	-
110898686	146.113	148.375	151.125	92.0191	75.7367	71.7963	122.88	229.15	121.109	LOC110898686	NC_035445.1	102452581	102455976	+	1756	protein_coding	elongation factor 1-alpha%2C transcript variant X1	GTP_EFTU
110878661	52.8406	80.7318	50.7223	162.081	67.6729	108.046	119.906	124.703	108.235	LOC110878661	NC_035433.1	131637846	131642701	+	2003	protein_coding	NAD(H) kinase 1-like	NAD_kinase
110897745	198.609	242.348	205.676	142.626	187.21	122.093	193.833	159.406	196.222	LOC110897745	NC_035445.1	41474219	41475553	+	1335	protein_coding	uncharacterized LOC110897745	-
110885787	39.5641	42.9539	43.5614	202.256	170.335	167.542	45.7549	53.7233	44.9747	LOC110885787	NC_035442.1	178535675	178536979	+	909	protein_coding	endochitinase EP3-like	-
110895209	442.998	463.848	446.96	56.2981	39.4051	60.4972	106.046	121.583	107.483	LOC110895209	NC_035444.1	78232259	78235809	+	1476	protein_coding	malate dehydrogenase 1%2C mitochondrial-like	-
110908513	352.442	410.844	368.503	98.7295	74.9119	143.769	124.28	134.182	98.858	LOC110908513	NC_035446.1	66318410	66321862	-	1124	protein_coding	plastid-lipid-associated protein 6%2C chloroplastic	-
110868551	189.831	211.416	194.441	214.955	165.522	251.629	135.641	104.312	133.77	LOC110868551	NC_035439.1	72749938	72751616	+	1679	protein_coding	arogenate dehydratase/prephenate dehydratase 6%2C chloroplastic-like	-
110884230	105.577	160.052	107.407	111.866	142.567	106.038	232.99	224.926	242.133	LOC110884230	NC_035442.1	34005986	34010189	-	2097	protein_coding	NAC domain-containing protein 91-like%2C transcript variant X2	NAM
110890011	137.474	137.381	129.363	133.754	161.177	174.281	185.081	194.999	161.57	LOC110890011	NC_035443.1	62529092	62529684	+	593	protein_coding	uncharacterized LOC110890011	-
110914950	104.804	109.45	105.321	61.0657	30.156	25.0164	78.0544	207.276	96.9042	LOC110914950	NC_035448.1	796256	798845	-	1501	protein_coding	glyceraldehyde-3-phosphate dehydrogenase%2C cytosolic	-
110936556	140.526	159.951	141.821	174.119	238.702	208.535	162.221	82.8454	158.556	LOC110936556	NC_035436.1	78411369	78415607	+	2144	protein_coding	endoglucanase 25-like	-
110885672	62.6339	57.7031	60.421	183.581	217.179	207.553	56.1944	95.8297	86.6474	LOC110885672	NC_035442.1	168629851	168634017	+	1448	protein_coding	elicitor-responsive protein 1-like	C2
110930287	346.267	305.675	352.195	241.708	189.941	219.493	157.52	135.651	107.123	LOC110930287	NC_035435.1	138665779	138669957	+	1770	protein_coding	uncharacterized LOC110930287%2C transcript variant X1	-
110920403	381.343	316.285	399.185	194.798	159.651	138.911	172.386	149.976	108.098	LOC110920403	NC_035434.1	117266502	117271648	+	1639	protein_coding	uncharacterized LOC110920403	-
novel.807	124.994	123.758	111.482	234.361	244.442	343.381	68.443	81.4341	63.8331	-	NC_035436.1	133456255	133457650	+	504	-	- && - && -	-
110930306	312.681	285.58	326.335	116.207	64.3073	55.7028	165.041	258.084	146.775	LOC110930306	NC_035435.1	139473472	139474302	+	649	protein_coding	uncharacterized LOC110930306	-
110877390	71.6962	83.1482	68.638	70.9572	37.013	41.3319	31.6485	46.0978	31.534	LOC110877390	NC_035441.1	34970339	34975590	+	1504	protein_coding	probable protein phosphatase 2C 27	PP2C
110927048	120.684	185.838	141.59	144.756	160.019	568.43	120.207	67.6706	156.968	LOC110927048	NC_035434.1	165504801	165510254	+	960	protein_coding	superoxide dismutase [Cu-Zn]%2C chloroplastic	-
110940771	287.163	292.013	290.947	129.016	115.304	170.566	146.104	133.731	117.986	LOC110940771	NC_035437.1	119501513	119507552	-	1680	protein_coding	inner membrane protein PPF-1%2C chloroplastic-like	-
110885342	98.63	121.225	100.501	47.4671	48.6916	31.9453	89.5672	184.742	66.7037	LOC110885342	NC_035442.1	132920032	132921399	-	591	protein_coding	60S acidic ribosomal protein P3-like	-
110915516	135.577	183.034	136.247	66.0556	71.9325	34.2315	187.598	187.764	157.883	LOC110915516	NC_035448.1	66374281	66377048	+	1722	protein_coding	probable WRKY transcription factor 26	WRKY
110930061	207.51	184.78	212.827	106.555	95.7752	104.887	106.72	156.679	79.3581	LOC110930061	NC_035435.1	130286806	130292503	+	1522	protein_coding	serine-threonine kinase receptor-associated protein-like	WD40
110883761	211.63	217.305	213.701	226.052	253.295	496.618	118.668	52.9036	126.283	LOC110883761	NC_035442.1	1481677	1483864	-	1879	protein_coding	glutamyl-tRNA reductase 1%2C chloroplastic-like%2C transcript variant X2	-
110920852	184.41	117.715	175.226	51.1477	84.4352	285.689	319.401	33.6268	741.328	LOC110920852	NC_035449.1	63986538	63987179	-	642	protein_coding	14 kDa proline-rich protein DC2.15-like	-
110884299	305.149	309.658	301.056	131.68	91.2087	125.842	123.877	215.165	93.0687	LOC110884299	NC_035442.1	39071615	39074319	+	1228	protein_coding	ATP-dependent Clp protease proteolytic subunit 5%2C chloroplastic-like	-
110928521	160.369	175.588	169.976	95.0017	142.654	121.403	171.081	163.317	184.215	LOC110928521	NC_035435.1	5259124	5262423	-	815	protein_coding	profilin-2-like	-
110936487	187.528	194.372	184.964	217.023	220.014	293.953	134.375	143.912	127.682	LOC110936487	NC_035436.1	73379362	73382037	-	1457	protein_coding	alcohol dehydrogenase class-3	ADH_N
110920652	259.152	212.361	253.171	77.974	90.2736	104.887	194.517	209.843	173.042	LOC110920652	NC_035434.1	119986411	119989582	+	1174	protein_coding	14-3-3 protein 10-like	-
110890162	187.06	182.129	183.277	148.762	132.468	174.592	104.404	210.968	133.404	LOC110890162	NC_035443.1	75295795	75300167	-	1590	protein_coding	phosphoglycerate kinase%2C cytosolic-like	-
110912657	80.1191	125.721	78.7972	296.072	566.325	346.111	206.993	104.481	237.704	LOC110912657	NC_035447.1	136744672	136748689	-	836	protein_coding	CASP-like protein 2A1	-
110890608	326.454	350.608	320.798	152.607	140.09	260.504	163.862	107.973	135.547	LOC110890608	NC_035443.1	116756009	116761227	-	1173	protein_coding	uncharacterized LOC110890608	-
110886871	91.4643	132.324	97.7743	162.279	235.613	163.237	211.028	210.083	216.074	LOC110886871	NC_035442.1	240671883	240677311	-	888	protein_coding	uncharacterized LOC110886871%2C transcript variant X2	-
110918783	259.782	278.593	262.397	132.756	117.363	121.016	143.734	139.927	96.6913	LOC110918783	NC_035448.1	10891911	10897472	+	1396	protein_coding	serine-threonine kinase receptor-associated protein-like	WD40
110889117	100.25	143.129	111.454	112.819	250.223	339.808	201.032	94.2295	264.269	LOC110889117	NC_035443.1	3101746	3104130	+	691	protein_coding	protein DOWNSTREAM OF FLC-like	-
110940944	20.7178	27.0676	18.2321	124.822	47.9405	134.536	28.1324	54.5634	36.0838	LOC110940944	NC_035437.1	132374295	132377530	+	1066	protein_coding	steroid 5-alpha-reductase DET2-like	-
110872707	186.327	249.706	188.318	358.456	365.25	272.664	100.865	195.625	150.296	LOC110872707	NC_035440.1	53559108	53563138	+	1958	protein_coding	anthranilate synthase alpha subunit 1%2C chloroplastic-like	-
110869359	37.0776	283.289	88.9959	10.6733	14.66	23.5891	10.6086	13.7525	10.9187	TRNAS-UGA	NC_035439.1	84777607	84777689	+	83	tRNA	tRNA-Ser	-
110914471	125.888	171.108	116.649	137.624	154.832	136.514	142.459	157.719	103.374	LOC110914471	NC_035434.1	45783929	45785843	+	545	protein_coding	uncharacterized protein At2g23090	-
110912289	125.318	189.381	132.524	128.607	216.878	174.756	173.699	145.392	181.492	LOC110912289	NC_035447.1	102008459	102010627	-	625	protein_coding	glutaredoxin-like	-
110885956	224.067	212.833	213.07	197.735	185.822	497.211	117.658	170.055	122.171	LOC110885956	NC_035442.1	192536214	192538531	+	994	protein_coding	heme-binding protein 2	-
110908688	334.552	349.304	334.194	119.073	116.619	202.023	139.595	105.637	140.5	LOC110908688	NC_035446.1	83585681	83588886	-	1299	protein_coding	mitochondrial dicarboxylate/tricarboxylate transporter DTC-like	Mito_carr
110894685	97.2516	106.734	99.9246	120.404	103.804	101.648	47.1937	61.6263	66.2884	LOC110894685	NC_035444.1	44119773	44122519	+	1576	protein_coding	uncharacterized LOC110894685	-
110908588	225.776	424.588	218.125	106.438	112.881	140.567	86.6305	42.6379	70.6834	LOC110908588	NC_035446.1	75014450	75017365	-	1072	protein_coding	xyloglucan endotransglucosylase/hydrolase 2-like	-
110889217	235.969	242.878	222.436	101	140.105	89.866	194.339	176.914	209.178	LOC110889217	NC_035443.1	8700685	8702575	+	1073	protein_coding	probable esterase KAI2	-
110929336	261.914	230.181	273.895	281.644	213.316	386.943	143.334	93.8061	123.996	LOC110929336	NC_035435.1	78949489	78954621	-	2003	protein_coding	glucose-1-phosphate adenylyltransferase large subunit 3%2C chloroplastic/amyloplastic	-
110898730	68.7726	70.6443	67.3404	273.855	394.95	300.776	124.843	168.213	131.767	LOC110898730	NC_035445.1	104958681	104960468	-	909	protein_coding	protein YLS3-like	-
110937347	101.476	88.1334	105.99	255.519	267.297	241.274	93.0415	94.7672	100.376	LOC110937347	NC_035436.1	144228511	144234420	-	2686	protein_coding	CSC1-like protein At4g02900%2C transcript variant X1	-
110873363	116.066	120.199	101.323	156.311	124.937	157.242	96.0581	151.671	129.721	LOC110873363	NC_035440.1	103251758	103253705	+	784	protein_coding	ubiquitin-conjugating enzyme E2 28-like	UQ_con
110909992	90.6746	126.017	97.8473	102.879	110.868	60.2477	272.015	323.959	195.231	LOC110909992	NC_035447.1	3932072	3933882	-	1120	protein_coding	protein LURP-one-related 8-like	-
110917626	160.878	184.278	161.626	99.3848	130.751	95.1786	165.76	158.414	222.318	LOC110917626	NC_035448.1	151125824	151128977	+	1797	protein_coding	delta(8)-fatty-acid desaturase	-
110884846	30.816	21.4361	30.5608	85.0113	112.212	98.5756	40.7222	82.5177	44.607	LOC110884846	NC_035442.1	89812300	89813444	+	842	protein_coding	universal stress protein PHOS32-like	Usp
110880232	135.269	147.883	126.947	155.152	180.248	200.116	148.803	138.878	131.57	LOC110880232	NC_035441.1	207274577	207277294	-	724	protein_coding	thioredoxin-like protein YLS8	-
110868631	94.0842	104.366	104.226	63.6994	66.2398	71.1377	68.6544	94.598	77.3704	LOC110868631	NC_035439.1	76664536	76666654	-	980	protein_coding	glycine-rich protein A3-like%2C transcript variant X2	-
110885003	158.117	114.329	159.028	57.5936	44.9875	40.9485	108.602	124.071	108.065	LOC110885003	NC_035442.1	101502648	101505377	+	806	protein_coding	high mobility group B protein 1-like	HMG_box
110865230	147.282	143.045	146.486	149.655	31.7536	75.4835	52.3059	59.6413	32.8748	LOC110865230	NC_035438.1	34875256	34877079	+	1824	protein_coding	berberine bridge enzyme-like 8	FAD_binding_4
110898706	235.833	208.505	240.901	192.538	186.514	395.762	137.233	107.41	120.441	LOC110898706	NC_035445.1	103954147	103958425	-	1461	protein_coding	phosphoribulokinase%2C chloroplastic-like	-
110895467	136.397	151.425	121.312	157.42	188.017	152.747	161.191	113.257	120.724	LOC110895467	NC_035444.1	100105846	100109049	+	553	lncRNA	uncharacterized LOC110895467	-
110893752	195.196	202.155	179.642	127.779	137.73	155.255	171.032	217.829	162.931	LOC110893752	NC_035444.1	2221319	2223006	+	758	protein_coding	peroxiredoxin-2B-like	-
110889577	73.3064	84.9591	73.507	125.722	64.5872	46.6165	80.7196	320.273	60.1702	LOC110889577	NC_035443.1	29270249	29272097	-	1266	protein_coding	NAC domain-containing protein 72-like	NAM
110894451	188.945	171.038	182.417	69.6745	82.102	25.137	171.196	234.691	229.615	LOC110894451	NC_035444.1	32123143	32124539	-	701	lncRNA	uncharacterized LOC110894451	-
110864812	155.931	192.315	163.54	189.144	211.966	430.918	120.304	141.53	70.6562	LOC110864812	NC_035438.1	17108327	17109925	-	1599	protein_coding	hydroquinone glucosyltransferase	UDPGT
110936810	202.69	130.15	211.499	225.807	241.219	367.702	117.561	123.974	100.793	LOC110936810	NC_035436.1	106925988	106931263	+	2050	transcribed_pseudogene	chlorophyllide a oxygenase%2C chloroplastic-like	-
110936533	55.0196	77.3657	60.2126	89.0118	61.6437	77.3258	58.8758	78.7381	78.9903	LOC110936533	NC_035436.1	77047770	77048899	-	907	lncRNA	uncharacterized LOC110936533	-
110915558	59.629	77.1787	59.4733	107.706	82.594	101.517	187.24	270.812	254.069	LOC110915558	NC_035448.1	126289124	126293204	-	3216	protein_coding	probable alpha%2Calpha-trehalose-phosphate synthase [UDP-forming] 7%2C transcript variant X2	-
110898979	122.447	131.099	124.792	119.138	168.458	149.6	148.643	137.418	130.916	LOC110898979	NC_035445.1	123203818	123206610	-	753	protein_coding	small ubiquitin-related modifier 1-like	-
110911518	167.809	213.31	181.955	148.148	195.842	136.112	118.446	153.156	119.665	LOC110911518	NC_035447.1	52912837	52914875	-	767	protein_coding	SKP1-like protein 1B	Skp1
110923694	169.235	226.413	176.37	190.366	214.784	305.074	134.207	100.724	146.412	LOC110923694	NC_035434.1	142608096	142609716	+	609	protein_coding	light-harvesting complex-like protein OHP1%2C chloroplastic	-
110894424	214.792	215.445	216.722	262.592	191.187	287.95	145.34	130.507	123.398	LOC110894424	NC_035444.1	29122078	29123940	-	856	protein_coding	NAD(P)H-quinone oxidoreductase subunit L%2C chloroplastic	-
110871683	106.068	116.167	108.176	104.994	142.633	120.348	118.437	92.8053	120.61	LOC110871683	NC_035440.1	2553261	2556630	-	900	protein_coding	ADP-ribosylation factor 2	Arf
110936264	10.755	14.4764	10.6959	99.3012	74.945	227.421	15.5629	26.145	10.3236	LOC110936264	NC_035436.1	53123257	53124855	-	1268	protein_coding	peroxidase N1-like	-
110912313	212.819	105.762	222.701	137.215	176.956	389.527	219.75	78.9406	173.586	LOC110912313	NC_035447.1	104060001	104062488	-	1302	protein_coding	fructose-bisphosphate aldolase%2C cytoplasmic isozyme 1	-
110921345	128.452	143.186	120.005	120.859	152.37	111.587	169.496	145.097	126.245	LOC110921345	NC_035449.1	162208470	162211091	+	668	protein_coding	transcription elongation factor 1 homolog	-
110941858	349.29	172.106	369.337	101.436	130.443	204.117	78.9235	78.6871	109.592	LOC110941858	NC_035437.1	195454103	195456705	+	1409	protein_coding	protochlorophyllide reductase%2C chloroplastic-like	adh_short
110911558	59.8062	38.4294	60.2104	14.2895	3.17361	6.98472	24.374	47.6456	27.772	LOC110911558	NC_035447.1	55904070	55904970	-	901	protein_coding	glycine-rich protein 2-like	CSD
110886073	167.368	137.796	173.84	214.659	194.472	306.773	167.485	125.624	152.361	LOC110886073	NC_035442.1	200052011	200055656	-	1374	protein_coding	dehydrodolichyl diphosphate synthase complex subunit nus1%2C transcript variant X2	-
110878571	114.627	109.464	107.813	313.618	406.483	296.808	156.609	138.906	193.868	LOC110878571	NC_035441.1	140317331	140323530	-	2959	protein_coding	nitrate reductase [NADH]	FAD_binding_6
110869013	125.268	139.712	121.912	170.048	187.265	203.226	193.274	95.9519	118.141	LOC110869013	NC_035439.1	91043089	91044049	+	961	protein_coding	abscisic acid receptor PYL4-like	-
110930378	312.746	415.343	320.573	154.274	143.571	192.012	161.919	97.24	149.848	LOC110930378	NC_035435.1	142980281	142982454	+	1181	protein_coding	beta-carotene isomerase D27%2C chloroplastic	-
110939570	234.98	266.63	229.367	95.3429	87.808	228.148	100.946	98.1782	90.7964	LOC110939570	NC_035437.1	374589	376807	-	1058	protein_coding	photosynthetic NDH subunit of lumenal location 5%2C chloroplastic-like	Pro_isomerase
110939860	93.2363	125.717	116.056	120.627	146.875	149.627	127.241	163.467	119.319	LOC110939860	NC_035437.1	18786995	18790131	-	565	protein_coding	uncharacterized LOC110939860	-
110908923	182.671	197.586	180.644	212.088	255.805	179.59	274.736	246.178	288.378	LOC110908923	NC_035446.1	100997987	101005272	-	2678	protein_coding	ferric reduction oxidase 7%2C chloroplastic-like	Ferric_reduct
110935510	257.909	264.213	254.098	90.027	76.2955	68.9898	175.568	249.659	130.028	LOC110935510	NC_035436.1	2923858	2928765	+	1047	protein_coding	isopentenyl-diphosphate Delta-isomerase I-like	NUDIX
110889822	165.977	215.587	162.155	84.5262	137.487	120.61	74.4211	92.5095	54.8433	LOC110889822	NC_035443.1	46120432	46124209	-	1243	protein_coding	transmembrane protein 184C-like%2C transcript variant X1	-
110895459	201.197	192.569	203.353	227.57	176.507	285.756	129.617	72.6488	97.4149	LOC110895459	NC_035444.1	98714828	98717207	-	1397	protein_coding	2-alkenal reductase (NADP(+)-dependent)-like	ADH_zinc_N
110894333	128.342	84.4722	124.733	265.202	168.642	294.445	44.1342	77.6629	56.2563	LOC110894333	NC_035444.1	25345703	25347580	-	1048	protein_coding	NAC domain-containing protein 83-like	NAM
110930874	142.94	115.207	136.891	89.5465	88.4694	92.2632	96.8685	194.454	144.793	LOC110930874	NC_035435.1	162109131	162113496	-	1418	protein_coding	malate dehydrogenase	-
110910330	13.8516	12.2027	13.7388	40.931	85.1851	89.4201	133.837	31.6453	167.647	LOC110910330	NC_035447.1	11968270	11970479	+	1137	protein_coding	auxin-responsive protein IAA16-like	-
110868538	189.668	217.815	190.157	100.777	159.435	180.38	159.629	53.2767	158.338	LOC110868538	NC_035439.1	72214031	72219494	+	2367	protein_coding	glucomannan 4-beta-mannosyltransferase 2-like	-
110883990	41.1686	55.4531	43.1699	221.065	269.936	243.281	133.319	147.137	176.748	LOC110883990	NC_035442.1	14212457	14216322	+	1561	protein_coding	uncharacterized protein At1g03900-like	-
110886457	133.502	89.3791	126.485	168.251	128.636	108.943	260.709	149.534	227.18	LOC110886457	NC_035442.1	221848901	221851887	+	1224	protein_coding	aquaporin NIP2-1-like	-
110936344	30.06	9.71245	30.3846	71.8791	77.3132	97.1435	12.6914	29.8721	22.3025	LOC110936344	NC_035436.1	61466784	61470011	-	1359	protein_coding	ribosome-binding factor PSRP1%2C chloroplastic	-
110939633	223.055	151.476	225.189	90.9187	130.679	123.562	492.914	256.765	303.688	LOC110939633	NC_035437.1	2358701	2360949	-	1318	protein_coding	peroxidase 42-like	-
110864884	221.595	260.597	205.926	74.6302	92.5758	123.521	151.58	168.98	170.005	LOC110864884	NC_035438.1	20179695	20180444	+	531	protein_coding	uncharacterized LOC110864884	-
110940838	293.978	326.339	292.163	207.995	154.215	217.371	113.256	100.225	83.0239	LOC110940838	NC_035437.1	124279618	124287192	-	1077	protein_coding	uncharacterized LOC110940838%2C transcript variant X2	-
110889267	60.2013	60.3261	60.0601	283.545	248.115	292.796	67.1855	110.456	128.033	LOC110889267	NC_035443.1	10915455	10921804	+	3860	protein_coding	calcium-transporting ATPase 2%2C plasma membrane-type-like%2C transcript variant X1	E1-E2_ATPase
110873825	226.568	175.822	222.09	234.218	270.378	436.358	179.907	90.1731	185.477	LOC110873825	NC_035440.1	148327298	148328936	-	1639	protein_coding	geranylgeranyl diphosphate reductase%2C chloroplastic-like	Pyr_redox_2
novel.178	2.28664	2.8434	1.65706	5.22206	1.79314	9.12702	24.2072	42.4193	16.7471	-	NC_035433.1	86985523	86986078	-	475	-	- && P24076.1 RecName: Full=Glu S.griseus protease inhibitor; AltName: Full=BGIA && PF00280:Potato inhibitor I family	-
110929405	19.8174	41.3941	20.6962	63.1758	12.233	26.1515	49.1564	84.1556	93.7431	LOC110929405	NC_035435.1	84530556	84531301	+	746	protein_coding	17.9 kDa class II heat shock protein-like	-
110908668	17.6405	28.978	17.6111	83.0654	9.76647	20.4419	5.33966	42.1367	6.1173	LOC110908668	NC_035446.1	81296908	81299021	+	1358	protein_coding	probable aldo-keto reductase 4	Aldo_ket_red
110864789	16.699	35.9534	22.9143	45.4096	81.1336	81.6399	72.3267	23.942	29.8243	LOC110864789	NC_035438.1	16506762	16509142	+	1337	protein_coding	GDSL esterase/lipase At4g18970-like	Lipase_GDSL
110930460	121.275	150.646	120.585	195.473	75.6018	261.851	121.627	80.1691	122.418	LOC110930460	NC_035435.1	145854944	145856624	+	1430	protein_coding	transcription factor MYC2-like	HLH
110904097	125.034	128.23	106.432	99.4506	131.799	123.693	118.333	137.235	94.8316	LOC110904097	NC_035446.1	142207676	142209034	-	541	protein_coding	protein transport protein Sec61 subunit gamma-like	-
110885574	273.677	286.172	279.658	12.0908	17.4373	12.2231	245.678	168.581	189.813	LOC110885574	NC_035442.1	157352657	157355233	+	635	protein_coding	heavy metal-associated isoprenylated plant protein 26-like	HMA
110869082	107.409	158.485	103.954	150.737	100.899	72.5066	189.33	167.134	117.27	LOC110869082	NC_035439.1	95207504	95208153	-	650	protein_coding	probable calcium-binding protein CML31	-
110886296	256.616	263.799	222.243	101.344	95.3317	98.091	158.74	145.831	118.256	LOC110886296	NC_035442.1	213980074	213982922	-	926	protein_coding	endo-1%2C3%3B1%2C4-beta-D-glucanase-like	-
110912288	111.248	103.274	118.74	140.613	107.963	151.616	51.0605	106.723	54.2378	LOC110912288	NC_035447.1	101965746	101970366	+	2187	protein_coding	DEAD-box ATP-dependent RNA helicase 46-like	DEAD
110863833	3.36988	12.4283	3.90963	20.3048	4.24704	38.4403	6.68902	22.4324	3.25105	LOC110863833	NC_035433.1	37728467	37729123	-	573	lncRNA	uncharacterized LOC110863833	-
110867681	186.202	175.859	179.826	62.6372	61.46	123.189	71.5395	51.2164	86.0256	LOC110867681	NC_035433.1	65014448	65018885	+	1469	protein_coding	delta(12) fatty acid desaturase FAD2	-
110921283	112.438	139.434	117.332	104.179	146.492	163.447	142.516	144.056	136.24	LOC110921283	NC_035449.1	104789493	104794040	-	483	protein_coding	NADH dehydrogenase [ubiquinone] 1 beta subcomplex subunit 2-like	-
110869194	39.8894	35.5607	41.8928	201.171	165.422	169.5	22.0352	9.55912	45.0984	LOC110869194	NC_035439.1	99546381	99554759	-	2139	protein_coding	beta-fructofuranosidase%2C soluble isoenzyme I-like%2C transcript variant X2	-
110941971	131.355	129.97	131.196	64.2074	46.6709	81.158	95.3977	86.1546	101.76	LOC110941971	NC_035433.1	2045207	2048409	+	803	protein_coding	thioredoxin H-type-like	-
110889180	58.0934	73.8281	59.5619	106.394	82.2313	71.8197	102.572	129.417	107.619	LOC110889180	NC_035443.1	6849438	6853765	-	1476	protein_coding	ALA-interacting subunit 1-like	-
110885292	179.323	182.25	190.445	177.686	207.749	201.661	168.967	117.642	186.449	LOC110885292	NC_035442.1	125951031	125957530	-	2551	protein_coding	two pore calcium channel protein 1A%2C transcript variant X1	Ion_trans
110918613	347.526	315.397	381.332	134.483	158.8	234.032	120.842	85.7942	101.171	LOC110918613	NC_035448.1	161797223	161798748	-	1375	protein_coding	trans-resveratrol di-O-methyltransferase-like	-
110910103	26.2024	36.1929	25.7154	21.0591	9.3524	16.9548	45.146	52.8532	13.7238	LOC110910103	NC_035447.1	7333603	7335117	-	631	protein_coding	protein SENESCENCE-ASSOCIATED GENE 21%2C mitochondrial-like	-
110941456	116.494	121.069	114.238	237.885	218.423	199.958	77.7507	93.9758	81.5816	LOC110941456	NC_035437.1	171612529	171617401	+	1325	protein_coding	uncharacterized sugar kinase slr0537	PfkB
110879471	105.663	135.18	107.185	268.479	259.605	392.281	163.353	105.195	117.692	LOC110879471	NC_035441.1	181271129	181272064	+	936	protein_coding	transcription factor MYB44-like	-
110937706	64.7636	58.9219	69.5066	218.756	195.366	190.485	3.64647	6.7027	2.45949	LOC110937706	NC_035433.1	87027420	87028284	-	696	protein_coding	uncharacterized LOC110937706%2C transcript variant X2	-
110930263	147.107	169.053	135.242	120.356	158.437	141.763	152.44	165.185	105.994	LOC110930263	NC_035435.1	138093095	138096349	+	475	protein_coding	cytochrome c oxidase subunit 5C-2	-
110933566	89.4827	101.82	83.0913	217.798	273.231	237.517	63.6696	86.3456	77.1173	LOC110933566	NC_035436.1	93517092	93517706	-	615	protein_coding	uncharacterized LOC110933566	-
110867470	70.0069	77.3119	68.9357	185.435	188.678	208.026	97.7516	83.5694	96.7692	LOC110867470	NC_035433.1	63705550	63709668	-	2360	protein_coding	uncharacterized LOC110867470%2C transcript variant X6	-
110912617	137.702	207.231	138.838	94.7206	122.036	64.3122	276.747	274.419	191.342	LOC110912617	NC_035447.1	130668910	130670267	-	1358	protein_coding	transcription factor MYB44-like	Myb_DNA-binding
110913781	129.775	124.011	120.043	121.189	113.404	69.0857	84.3218	144.651	69.4792	LOC110913781	NC_035447.1	64634397	64635146	+	750	protein_coding	pathogenesis-related genes transcriptional activator PTI6-like	AP2
110933823	177.486	223.955	161.474	383.4	227.345	599.881	22.8362	151.797	17.854	LOC110933823	NC_035433.1	150293912	150303148	+	1159	protein_coding	bark storage protein A-like	-
110889458	349.657	416.434	354.069	109.723	97.1173	121.76	175.631	117.034	166.643	LOC110889458	NC_035443.1	22452487	22457229	+	1407	protein_coding	pheophytinase%2C chloroplastic	-
110869988	131.002	159.577	127.414	157.113	182.31	185.94	194.581	173.672	166.896	LOC110869988	NC_035433.1	81729529	81731300	-	1772	protein_coding	CBL-interacting serine/threonine-protein kinase 11	Pkinase
110878242	114.71	122.652	107.552	249.655	247.775	399.976	86.509	95.5102	111.237	LOC110878242	NC_035433.1	130181076	130185508	+	1404	protein_coding	2-alkenal reductase (NADP(+)-dependent)-like	ADH_zinc_N
110927332	193.984	173.672	195.075	124.755	110.181	183.146	88.203	126.007	99.0728	LOC110927332	NC_035434.1	178349616	178353656	+	1397	protein_coding	cysteine synthase-like%2C transcript variant X1	PALP
110925025	38.3459	68.9345	38.057	185.779	118.089	105.769	159.051	168.551	146.085	LOC110925025	NC_035434.1	155305862	155310244	-	2458	protein_coding	calcium-dependent protein kinase 26-like%2C transcript variant X2	Pkinase
novel.593	77.7827	111.772	79.6088	129.244	219.02	167.007	201.765	158.939	207.431	-	NC_035435.1	12075738	12079075	-	775	-	- && Q39513.1 RecName: Full=Palmitoyl-acyl carrier protein thioesterase, chloroplastic; AltName: Full=16:0-acyl-carrier protein thioesterase; Short=16:0-ACP thioesterase; AltName: Full=Acyl-[acyl-carrier-protein] hydrolase; AltName: Full=PATE; Flags: Precursor [Cuphea hookeriana] && PF01643:Acyl-ACP thioesterase	-
110919283	169.518	169.467	168.816	220.785	248.486	129.463	150.843	241.936	192.897	LOC110919283	NC_035448.1	88360	93574	+	2087	protein_coding	leucine-rich repeat receptor-like serine/threonine/tyrosine-protein kinase SOBIR1	Pkinase
110911546	162.239	196.96	163.288	88.5277	101.419	115.268	125.696	114.453	126.283	LOC110911546	NC_035447.1	55248554	55252037	-	970	protein_coding	V-type proton ATPase subunit c1-like	-
110865956	163.178	192.443	168.646	150.417	219.77	166.121	232.93	218.472	299.834	LOC110865956	NC_035438.1	99390551	99392930	-	1589	protein_coding	protein ASPARTIC PROTEASE IN GUARD CELL 1-like	-
110900157	90.0558	103.316	91.4749	128.984	147.686	117.979	112.39	118.217	95.7906	LOC110900157	NC_035445.1	188570292	188575823	+	924	protein_coding	ras-related protein RABD2c-like	Ras
110890494	36.2555	34.1539	40.4204	142.103	204.432	134.209	55.8288	90.8361	62.8115	LOC110890494	NC_035443.1	107055275	107057527	-	719	protein_coding	dormancy-associated protein homolog 3%2C transcript variant X2	-
110903765	29.8043	16.1206	28.7753	58.9309	44.5729	43.7637	40.1274	54.4104	135.046	LOC110903765	NC_035446.1	130105851	130110898	-	2304	protein_coding	phosphoenolpyruvate carboxykinase (ATP)	-
110886031	125.782	134.919	137.241	124.869	109.584	145.487	104.047	79.444	125.243	LOC110886031	NC_035442.1	198198677	198201397	+	1811	lncRNA	uncharacterized LOC110886031%2C transcript variant X1	-
110911641	265.83	282.463	274.712	169.936	168.201	303.338	167.902	108.965	150.114	LOC110911641	NC_035447.1	59786223	59789991	+	1411	protein_coding	2-methylene-furan-3-one reductase-like	ADH_N
110891352	122.199	109.018	121.473	166.16	202.105	191.211	177.124	114.346	197.099	LOC110891352	NC_035443.1	159233408	159237448	+	1115	protein_coding	probable DNA double-strand break repair Rad50 ATPase%2C transcript variant X1	-
110879133	4.23995	3.6287	4.54646	547.97	403.213	489.22	20.8054	23.0931	31.1254	LOC110879133	NC_035441.1	167231050	167240776	+	3316	protein_coding	protein LHY-like%2C transcript variant X1	Myb_DNA-binding
110937807	49.8867	46.4389	51.6143	124.141	195.829	101.218	152.923	175.813	184.241	LOC110937807	NC_035436.1	165556438	165557847	+	1010	protein_coding	uncharacterized LOC110937807	-
110937608	285.368	272.616	292.342	128.629	110.379	88.3528	211.54	203.529	157.802	LOC110937608	NC_035436.1	157677198	157681762	-	2197	protein_coding	jasmonic acid-amido synthetase JAR1-like%2C transcript variant X1	-
110921538	54.0382	19.1539	49.8555	20.2957	8.838	11.4369	14.0646	31.5961	24.97	LOC110921538	NC_035449.1	20888794	20892798	-	2843	protein_coding	probable E3 ubiquitin-protein ligase RZFP34%2C transcript variant X3	zf-CHY
110936696	59.652	13.2101	61.3646	104.244	42.5935	31.5824	35.4272	110.065	79.4199	LOC110936696	NC_035436.1	92353116	92357145	+	1924	protein_coding	sucrose transport protein SUC2-like	-
110938275	50.6094	60.5039	53.2728	213.703	196.254	272.932	54.4449	117.64	51.2993	LOC110938275	NC_035436.1	178709014	178710803	+	899	protein_coding	leucine-rich repeat protein 2-like	LRRNT_2
110891507	68.1402	108.355	67.3299	62.0135	76.7856	31.6283	159.892	213.074	202.334	LOC110891507	NC_035443.1	167552820	167554848	-	1919	protein_coding	uncharacterized LOC110891507	-
110917810	55.0911	57.1588	51.7653	73.0445	40.1831	77.2065	93.2945	142.655	148.863	LOC110917810	NC_035448.1	55672473	55676628	-	2103	protein_coding	uncharacterized LOC110917810	-
110923896	132.178	115.65	126.052	106.306	77.4102	59.3362	82.0823	116.651	81.179	LOC110923896	NC_035434.1	144019921	144026130	-	1050	protein_coding	GTP-binding nuclear protein Ran-3-like%2C transcript variant X2	Ras
110899612	78.8831	11.4264	80.084	50.3433	14.4727	8.31704	16.5994	103.466	23.0666	LOC110899612	NC_035445.1	161244294	161245285	-	908	protein_coding	23 kDa jasmonate-induced protein-like	-
110882579	83.707	92.5964	79.1871	246.656	347.545	266.741	25.8207	37.5666	31.6124	LOC110882579	NC_035433.1	146466678	146479071	+	3378	protein_coding	probable LRR receptor-like serine/threonine-protein kinase At1g07650	Pkinase_Tyr
110869185	152.039	163.882	156.298	190.239	159.801	302.564	116.4	69.3973	84.8899	LOC110869185	NC_035439.1	99432076	99432916	+	841	protein_coding	21 kDa protein-like	-
110913323	17.3992	15.5927	18.944	302.542	260.077	512.724	8.64305	3.22738	14.5791	LOC110913323	NC_035434.1	32847477	32849799	-	815	protein_coding	transcription factor bHLH162-like	-
110886260	107.716	158.977	92.9003	114.116	118.556	260.61	129.712	481.007	190.861	LOC110886260	NC_035442.1	211938451	211941335	-	1033	protein_coding	endochitinase EP3-like	-
110930358	98.2825	105.474	103.339	121.615	173.539	168.174	120.189	175.332	129.18	LOC110930358	NC_035435.1	142409650	142413278	-	1064	protein_coding	V-type proton ATPase subunit E-like	-
110915657	112.71	159.603	113.323	150.987	161.799	171.213	153.476	146.3	157.247	LOC110915657	NC_035448.1	186175410	186176196	-	787	protein_coding	uncharacterized LOC110915657	-
110909141	65.057	80.553	67.1911	303.903	325.533	342.871	32.9231	50.2603	76.4271	LOC110909141	NC_035434.1	6882165	6892264	-	2278	protein_coding	NADP-dependent malic enzyme%2C chloroplastic-like	Malic_M
110904690	144.836	167.22	137.626	207.333	232.507	116.134	161.293	172.741	166.077	LOC110904690	NC_035446.1	161815811	161817414	+	1604	protein_coding	aspartic proteinase PCS1-like	-
110931043	123.307	129.975	122.043	159.345	209.078	196.051	136.399	122.723	130.368	LOC110931043	NC_035435.1	166811554	166816432	-	1656	protein_coding	transcription factor UNE10	HLH
110889924	204.34	256.602	188.519	108.478	141.287	50.132	229.117	277.981	177.36	LOC110889924	NC_035443.1	54669539	54671747	-	484	protein_coding	calcium-binding protein PBP1-like	-
110889543	219.4	164.682	217.602	176.423	234.474	362.065	137.568	53.2963	118.656	LOC110889543	NC_035443.1	25762517	25765338	+	1096	protein_coding	chlorophyll a-b binding protein CP26%2C chloroplastic-like	-
110899416	183.313	222.824	183.419	55.542	70.8139	32.9344	199.368	192.258	165.877	LOC110899416	NC_035445.1	150186042	150189068	-	1293	protein_coding	RING-H2 finger protein ATL2-like	-
110930982	170.183	198.789	166.662	221.489	196.573	359.741	144.324	62.1949	125.839	LOC110930982	NC_035435.1	164570983	164573141	-	857	protein_coding	photosynthetic NDH subunit of subcomplex B 5%2C chloroplastic	-
novel.645	40.1362	36.0751	38.1028	59.944	53.7443	60.2674	39.8499	69.5769	47.1001	-	NC_035435.1	82132993	82141283	-	1535	-	- && Q94CE3.1 RecName: Full=Beta carbonic anhydrase 5, chloroplastic; Short=AtbCA5; Short=AtbetaCA5; AltName: Full=Beta carbonate dehydratase 5; Flags: Precursor && PF00484:Carbonic anhydrase	-
110931041	412.125	536.033	416.184	88.5886	42.2266	24.7344	100.272	108.319	39.3729	LOC110931041	NC_035435.1	166795611	166797514	-	1046	protein_coding	SPX domain-containing protein 3-like	SPX
110928568	265.09	229.841	266.922	211.066	162.129	271.931	128.222	114.94	135.002	LOC110928568	NC_035435.1	8637783	8655112	-	5446	protein_coding	ferredoxin-dependent glutamate synthase%2C chloroplastic	GATase_2
110890733	100.336	107.184	98.8166	52.7123	43.6081	49.8246	69.0688	61.8452	67.7249	LOC110890733	NC_035443.1	124413200	124419812	+	1889	protein_coding	glutathione reductase%2C cytosolic-like	Pyr_redox_2
110879135	40.9708	37.3483	39.2421	411.136	308.787	349.056	67.8755	88.6828	77.8503	LOC110879135	NC_035441.1	167241940	167246515	-	2464	protein_coding	protein LHY-like%2C transcript variant X3	Myb_DNA-binding
110939998	61.2185	70.638	65.2679	480.193	409.546	563.033	106.084	95.1593	88.5311	LOC110939998	NC_035437.1	27876204	27892061	-	1308	protein_coding	cytochrome b561 and DOMON domain-containing protein At3g07570-like	Cytochrom_B561
110937716	45.7994	57.933	45.6704	214.516	181.279	143.68	6.56553	8.54325	5.98809	LOC110937716	NC_035433.1	87039419	87040647	-	639	protein_coding	wound-induced proteinase inhibitor 1-like%2C transcript variant X1	-
110884251	55.2726	18.5506	58.9876	198.384	37.7563	45.4795	18.2475	49.8303	77.09	LOC110884251	NC_035442.1	35443364	35445228	-	738	protein_coding	uncharacterized LOC110884251	Usp
110904523	214.373	251.476	210.571	177.463	153.15	201.784	119.659	102.11	153.657	LOC110904523	NC_035446.1	156503818	156506113	+	1444	protein_coding	probable low-specificity L-threonine aldolase 1%2C transcript variant X1	Beta_elim_lyase
110936772	0.476635	0.387941	0.47825	122.13	285.548	115.934	4.09121	3.6457	11.9704	LOC110936772	NC_035436.1	103329805	103332378	+	1266	protein_coding	inositol oxygenase 4-like	-
110915554	152.295	144.468	154.256	140.036	169.448	151.031	137.398	205.325	117.637	LOC110915554	NC_035448.1	136055	137076	-	838	protein_coding	peptide methionine sulfoxide reductase-like	PMSR
110867774	4.72344	7.14835	6.16128	65.4157	50.7189	93.119	24.1236	29.2818	30.2478	LOC110867774	NC_035439.1	13422284	13423919	+	1022	protein_coding	suppressor of disruption of TFIIS-like%2C transcript variant X4	-
110878210	118.028	131.646	118.854	85.0533	75.513	65.4929	70.6706	73.569	59.6544	LOC110878210	NC_035441.1	120493821	120495382	+	568	protein_coding	ubiquitin-conjugating enzyme E2 2-like	-
110904935	161.915	188.477	168.42	167.069	161.28	362.629	122.506	92.5017	139.371	LOC110904935	NC_035446.1	168534098	168536032	+	742	protein_coding	30S ribosomal protein S31%2C chloroplastic	-
110886692	142.41	117.79	137.605	87.3876	148.895	70.4266	269.444	182.426	231.441	LOC110886692	NC_035442.1	231662721	231663842	+	836	protein_coding	probable E3 ubiquitin-protein ligase RHY1A%2C transcript variant X1	-
110898714	58.5267	99.0133	60.3777	103.213	122.05	130.422	101.079	102.796	110.455	LOC110898714	NC_035445.1	104171377	104173355	+	1795	protein_coding	AAA-ATPase At3g28580-like	AAA
110915780	85.2833	120.459	79.889	220.015	362.242	401.946	155.053	43.726	261.081	LOC110915780	NC_035448.1	111042741	111046010	-	1875	protein_coding	(3S%2C6E)-nerolidol synthase 1-like	-
110883832	44.4964	46.1438	40.6992	226.609	194.273	231.121	56.6457	88.4311	77.1773	LOC110883832	NC_035442.1	5554038	5560349	+	1687	protein_coding	probable choline kinase 3	Choline_kinase
110911857	113.031	112.56	120.675	117.558	89.9197	106.365	93.1769	84.2272	82.3627	LOC110911857	NC_035447.1	71896742	71899745	-	1159	lncRNA	uncharacterized LOC110911857%2C transcript variant X2	-
110874153	246.792	260.264	228.975	154.21	143.739	170.786	144.868	108.03	117.579	LOC110874153	NC_035433.1	108760949	108763595	-	990	protein_coding	chaperonin-like RbcX protein 2%2C chloroplastic	-
110944285	115.605	134.825	118.89	81.1325	114.735	107.73	107.542	122.231	152.047	LOC110944285	NC_035433.1	17863472	17865407	+	1402	protein_coding	polyubiquitin-like	ubiquitin
110877098	204.901	187.669	209.533	57.4585	62.57	57.7021	129.838	117.212	125.05	LOC110877098	NC_035441.1	9207220	9212970	+	738	protein_coding	profilin-2-like	-
110872908	210.415	264.78	214.043	142.07	155.252	408.412	99.8007	73.4778	132.628	LOC110872908	NC_035440.1	68863275	68864354	+	1080	protein_coding	probable ribose-5-phosphate isomerase 3%2C chloroplastic	Rib_5-P_isom_A
110878034	203.987	191.406	204.987	192.728	155.404	221.098	121.773	112.409	108.848	LOC110878034	NC_035433.1	128738349	128744855	-	1766	protein_coding	3-isopropylmalate dehydratase large subunit%2C chloroplastic-like	Aconitase
110868957	170.879	140.369	170.451	234.952	244.094	343.812	155.682	104.651	126.705	LOC110868957	NC_035439.1	89012312	89016486	-	1564	protein_coding	sedoheptulose-1%2C7-bisphosphatase%2C chloroplastic-like	-
110885522	306.424	326.503	304.222	159.159	138.884	153.288	165.46	161.642	145.496	LOC110885522	NC_035442.1	151125040	151131092	+	2560	protein_coding	putative elongation factor TypA-like SVR3%2C chloroplastic	GTP_EFTU
110911803	51.578	64.7536	55.9814	233.002	406.413	425.043	144.45	187.092	287.259	LOC110911803	NC_035447.1	67929488	67930747	+	1260	protein_coding	probable serine/threonine-protein kinase clkA	-
110895465	11.6807	19.5125	12.7439	58.3102	70.5586	25.3573	85.9889	20.8918	34.0472	LOC110895465	NC_035444.1	99630583	99632675	-	1183	protein_coding	probable xyloglucan endotransglucosylase/hydrolase protein 7	-
110927371	77.3643	66.5456	82.2983	102.296	107.67	118.656	100.488	188.619	112.225	LOC110927371	NC_035434.1	179080661	179087928	-	1620	protein_coding	3-ketoacyl-CoA thiolase 2%2C peroxisomal	Thiolase_N
110879146	401.244	393.393	403.763	87.4386	84.5318	51.6012	112.786	108.56	83.6463	LOC110879146	NC_035441.1	167910289	167916011	+	1515	protein_coding	heptahelical transmembrane protein 1-like	-
110910585	125.416	138.114	127.39	99.7237	105.165	126.005	77.7497	147.975	87.0577	LOC110910585	NC_035447.1	17362739	17366320	+	1798	protein_coding	protein disulfide-isomerase-like	-
110864866	154.989	180.829	168.256	184.822	204.945	339.302	120.528	100.572	133.281	LOC110864866	NC_035438.1	19346756	19349734	+	1321	protein_coding	protein THYLAKOID FORMATION1%2C chloroplastic	-
110921098	98.14	127.554	108.3	112.995	53.9746	105.948	165.556	175.747	177.917	LOC110921098	NC_035449.1	25419442	25424437	-	1879	protein_coding	transmembrane protein 53-like	-
110890713	144.821	130.839	138.408	138.319	138.263	422.933	98.0801	61.8934	128.594	LOC110890713	NC_035443.1	123484346	123488275	+	1570	protein_coding	triose phosphate/phosphate translocator%2C chloroplastic-like	-
110878615	196.507	449.468	196.974	104.515	169.85	345.44	108.344	65.9002	236.096	LOC110878615	NC_035441.1	143439881	143443316	+	1220	protein_coding	flavonol synthase/flavanone 3-hydroxylase-like	2OG-FeII_Oxy
110920674	105.541	115.197	99.3424	92.6888	118.81	101.814	141.198	126.758	124.169	LOC110920674	NC_035449.1	6053043	6056325	+	785	protein_coding	ubiquitin-conjugating enzyme E2 28%2C transcript variant X1	UQ_con
110929567	101.397	111.194	97.1006	66.124	105.643	104.691	177.554	112.151	178.615	LOC110929567	NC_035435.1	104204714	104209102	-	535	protein_coding	RPM1-interacting protein 4	-
110917348	84.7051	86.5077	89.2647	253.777	201.7	233.478	128.319	111.736	80.2318	LOC110917348	NC_035448.1	42990979	42995515	-	2239	protein_coding	protein NRT1/ PTR FAMILY 6.4-like	-
110878903	357.696	367.842	364.067	163.269	111.022	93.4261	75.6387	157.343	61.7275	LOC110878903	NC_035441.1	157052501	157054957	+	845	protein_coding	probable NAD(P)H dehydrogenase (quinone) FQR1-like 3	FMN_red
110868970	35.3904	33.5267	34.9629	169.844	75.9843	280.163	3.18449	15.9745	11.1984	LOC110868970	NC_035439.1	89249130	89252790	-	1659	protein_coding	probable 2-oxoglutarate-dependent dioxygenase At3g111800	2OG-FeII_Oxy
110868976	106.818	105.386	105.31	19.2036	10.941	4.89029	99.1674	146.587	101.015	LOC110868976	NC_035439.1	89398224	89401356	-	1101	protein_coding	uncharacterized LOC110868976	-
110878485	114.473	27.4939	115.114	71.3801	23.354	15.4632	35.7304	91.4573	95.3727	LOC110878485	NC_035441.1	136345008	136346497	-	719	protein_coding	ubiquitin-conjugating enzyme E2 28-like	UQ_con
110915871	106.659	118.767	107.434	121.752	124.351	159.789	93.0686	50.2101	78.8643	LOC110915871	NC_035448.1	682077	683203	-	1024	lncRNA	uncharacterized LOC110915871	-
110879596	97.4232	104.958	106.392	95.8693	145.891	160.853	146.244	79.6292	150.538	LOC110879596	NC_035441.1	186903494	186906532	-	799	protein_coding	protein SPIRAL1-like 1%2C transcript variant X1	-
110883321	72.5369	111.106	69.4802	106.265	164.01	142.539	177.768	250.329	239.66	LOC110883321	NC_035433.1	148912721	148914573	-	1430	protein_coding	BURP domain protein RD22-like	-
110937058	139.927	224.239	140.209	69.3492	59.9394	40.168	218.5	140.763	176.242	LOC110937058	NC_035436.1	127498969	127501269	+	947	protein_coding	protein DEHYDRATION-INDUCED 19 homolog 4-like	-
110915843	150.581	131.402	145.641	214.534	255.714	247.017	119.5	95.5277	123.187	LOC110915843	NC_035448.1	122164927	122166137	-	1211	protein_coding	ethylene-responsive transcription factor 4-like	AP2
110885373	34.7299	14.0711	36.2867	216.483	302.128	413.85	16.4442	16.262	42.0558	LOC110885373	NC_035442.1	136657439	136658397	-	589	protein_coding	uncharacterized LOC110885373%2C transcript variant X2	-
110911594	96.2986	103.742	91.9495	117.662	94.9383	79.779	115.622	131.64	72.5402	LOC110911594	NC_035447.1	57141180	57143198	-	1554	protein_coding	GATA transcription factor 7-like	GATA
110873676	99.0388	149.158	94.7655	89.4199	206.306	184.108	240.016	69.6041	166.582	LOC110873676	NC_035440.1	129965583	129968392	+	959	protein_coding	uncharacterized LOC110873676	-
110903817	97.1644	131.012	103.046	84.4742	130.798	149.222	99.4787	152.037	106.644	LOC110903817	NC_035446.1	131769990	131771668	+	567	protein_coding	cytochrome c oxidase subunit 6a%2C mitochondrial-like	-
110865589	248.795	257.145	237.42	129.381	134.758	145.612	185.591	138.687	152.717	LOC110865589	NC_035438.1	59621004	59626009	+	1893	protein_coding	probable chlorophyll(ide) b reductase NYC1%2C chloroplastic	adh_short
110889178	347.295	340.225	348.116	109.957	74.4435	74.1413	103.85	115.01	58.4011	LOC110889178	NC_035443.1	6838014	6839314	+	1194	protein_coding	uncharacterized LOC110889178	-
110894115	191.739	201.967	194.608	113.924	106.625	145.136	110.472	136.493	101.098	LOC110894115	NC_035444.1	17270258	17271888	-	873	protein_coding	peroxiredoxin-2F%2C mitochondrial	-
novel.3414	132.14	150.716	115.841	123.434	172.26	99.5655	158.097	162.206	160.353	-	NC_035445.1	99917073	99945308	-	611	-	- && - && -	-
110908882	91.1621	69.5263	84.957	113.503	98.8717	75.2305	114.324	165.185	107.537	LOC110908882	NC_035446.1	97876530	97878725	+	883	protein_coding	ubiquitin-NEDD8-like protein RUB2	ubiquitin
110880326	148.5	168.955	154.264	198.197	204.319	191.581	90.6725	88.8051	101.164	LOC110880326	NC_035441.1	209052689	209058050	+	2037	protein_coding	uncharacterized LOC110880326%2C transcript variant X3	NmrA
110889771	73.9301	12.1874	78.3067	27.0359	8.65263	10.8772	35.9877	73.2296	46.767	LOC110889771	NC_035443.1	41958751	41959425	+	675	protein_coding	glutaredoxin-C13-like	-
110926285	145.903	115.059	138.604	185.376	216.521	202.241	97.6722	101.482	109.504	LOC110926285	NC_035449.1	52571739	52573368	+	1383	protein_coding	zinc finger protein CONSTANS-LIKE 4-like	CCT
110889003	226.061	201.828	224.72	265.982	218.897	426.272	103.637	71.7159	103.507	LOC110889003	NC_035443.1	165868265	165869774	+	1092	protein_coding	rhodanese-like domain-containing protein 4%2C chloroplastic	-
110926196	118.819	113.677	113.758	91.2532	87.6109	72.3449	130.351	210.108	80.8419	LOC110926196	NC_035449.1	41431020	41433352	-	809	protein_coding	eukaryotic translation initiation factor 5A-like	-
110897403	347.283	322.087	350.293	124.079	43.2882	36.8149	76.7119	211.829	56.3601	LOC110897403	NC_035445.1	6600220	6603906	+	1189	protein_coding	uncharacterized protein C24B11.05	-
110912915	97.5486	90.7374	108.381	116.648	164.088	167.239	103.761	109.018	131.571	LOC110912915	NC_035447.1	159861291	159864128	+	1205	protein_coding	14-3-3 protein 9-like	-
110872986	103.667	114.241	109.186	23.3387	25.3965	12.5839	136.165	109.109	122.552	LOC110872986	NC_035440.1	75966728	75967266	-	539	protein_coding	protein RESPONSE TO LOW SULFUR 3-like	-
110941812	244.754	254.58	240.371	142.949	138.559	306.519	109.88	61.5684	109.247	LOC110941812	NC_035437.1	192221055	192224624	+	1301	protein_coding	CBBY-like protein%2C transcript variant X2	Hydrolase
110885650	97.1924	90.9592	100.278	105.833	91.919	71.9693	94.3728	137.131	81.4726	LOC110885650	NC_035442.1	166139389	166143203	+	2394	protein_coding	polyadenylate-binding protein 2-like	RRM_1
110886734	136.97	184.016	145.395	105.397	168.149	112.267	209.061	152.535	210.405	LOC110886734	NC_035442.1	232903913	232905068	-	1156	protein_coding	calmodulin-like protein 3	-
110898342	286.973	352.8	316.845	170.331	164.32	123.465	101.239	124.071	126.159	LOC110898342	NC_035445.1	86903357	86905924	-	2424	protein_coding	phenylalanine ammonia-lyase-like	-
110897989	131.443	139.116	138.4	142.8	152.499	152.449	49.6447	107.685	57.3769	LOC110897989	NC_035445.1	65910708	65913208	+	1060	protein_coding	probable calcium-binding protein CML49	efhand
110873626	142.695	158.692	142.893	69.9237	96.5194	77.5109	105.625	104.017	117.556	LOC110873626	NC_035440.1	125185797	125186555	+	636	protein_coding	histone H2A.6-like	Histone
110899675	139.472	152.842	137.505	138.309	129.7	119.103	90.4985	127.737	114.649	LOC110899675	NC_035445.1	165209339	165210157	+	819	protein_coding	ethylene-responsive transcription factor 1A-like	AP2
110884311	87.3854	112.77	97.0958	120.729	160.537	172.787	144.883	129.14	131.087	LOC110884311	NC_035442.1	39413463	39418061	-	656	protein_coding	mitochondrial pyruvate carrier 4	-
110873542	226.095	259.445	233.377	98.1869	129.048	86.7158	146.14	138.471	162.151	LOC110873542	NC_035433.1	104670400	104676147	-	1849	protein_coding	protein DETOXIFICATION 24-like	MatE
novel.4193	133.168	170.627	130.07	44.0906	20.2446	46.4156	221.11	181.829	242.275	-	NC_035448.1	171766908	171773710	+	580	-	- && - && -	-
110910912	30.9684	40.1615	30.3177	89.0222	25.2825	65.2528	67.0061	65.9527	56.7423	LOC110910912	NC_035447.1	26497711	26503813	+	1362	protein_coding	peroxisomal adenine nucleotide carrier 1-like	Mito_carr
110880017	324.506	323.077	324.409	2.62485	2.053	5.64002	34.0609	27.5714	24.8214	LOC110880017	NC_035441.1	201913458	201916929	-	1215	protein_coding	ACT domain-containing protein ACR11-like%2C transcript variant X2	-
110864668	50.275	77.1816	51.0466	193.247	93.1613	109.921	89.342	61.703	60.8967	LOC110864668	NC_035438.1	12425975	12427680	-	1007	protein_coding	protein TIFY 10A-like	Zim
110928630	26.8139	32.8931	26.6473	87.1027	24.4045	71.1141	32.9636	44.2471	48.5989	LOC110928630	NC_035435.1	13873563	13877881	+	1411	protein_coding	nudix hydrolase 19%2C chloroplastic-like	NUDIX
110912882	87.7418	140.08	90.6009	115.071	212.653	164.024	176.658	70.6272	201.961	LOC110912882	NC_035447.1	155448938	155450033	+	969	protein_coding	NDR1/HIN1-like protein 1	-
110872115	118.566	102.496	115.038	153.632	135.175	225.936	138.714	167.62	132.203	LOC110872115	NC_035440.1	21213363	21214872	-	1510	protein_coding	AP2/ERF and B3 domain-containing transcription factor RAV1-like	B3
110916981	56.5672	78.0893	61.0953	32.3941	8.99069	26.0554	20.4267	15.433	13.5568	LOC110916981	NC_035448.1	5833187	5837806	+	1103	protein_coding	uncharacterized LOC110916981	-
110890672	149.324	136.35	140.757	136.197	153.64	159.42	43.3686	50.9886	38.9568	LOC110890672	NC_035443.1	121546011	121550947	+	1715	protein_coding	choline/ethanolaminephosphotransferase 1-like%2C transcript variant X1	CDP-OH_P_transf
110868278	178.805	125.077	187.042	227.738	251.397	393.731	81.3752	40.273	99.9925	LOC110868278	NC_035433.1	70283093	70287021	+	1793	protein_coding	protein plastid transcriptionally active 16%2C chloroplastic-like	-
110886077	82.9109	58.7546	86.7123	395.686	278.444	312.299	135.849	161.546	110.453	LOC110886077	NC_035442.1	200200765	200204173	-	1909	protein_coding	polyol transporter 5-like	Sugar_tr
110916556	113.953	132.858	112.321	106.685	113.722	67.9525	219.264	204.368	189.9	LOC110916556	NC_035448.1	129604699	129605478	+	780	protein_coding	zinc finger A20 and AN1 domain-containing stress-associated protein 5-like	zf-AN1
110885914	76.6751	92.4337	82.7392	44.8493	32.8209	32.7279	73.4083	139.837	63.4073	LOC110885914	NC_035442.1	190846643	190847578	+	532	protein_coding	60S acidic ribosomal protein P1-like	-
110939708	58.4224	65.3826	57.8666	135.19	160.217	354.073	73.5012	55.1199	75.5557	LOC110939708	NC_035437.1	7851824	7853518	-	723	protein_coding	50S ribosomal protein 5%2C chloroplastic	-
110915595	59.9405	79.9358	56.6389	42.5162	28.1324	31.2172	31.4628	40.7793	28.8751	LOC110915595	NC_035448.1	184580032	184585930	-	1503	protein_coding	thioredoxin reductase NTRB-like	Pyr_redox_2
110868001	80.8304	122.675	78.3131	55.6035	103.933	41.5333	191.98	190.375	188.401	LOC110868001	NC_035439.1	34459998	34461331	-	1128	protein_coding	probable WRKY transcription factor 41	WRKY
110915741	92.8596	116.985	87.7923	45.6723	54.2817	41.0225	88.4539	99.6982	72.2763	LOC110915741	NC_035448.1	31069642	31071889	+	900	protein_coding	cold-regulated 413 plasma membrane protein 1-like	-
110871840	157.752	184.261	160.495	195.4	191.988	329.715	145.287	66.6122	133.812	LOC110871840	NC_035440.1	9523191	9524130	+	713	protein_coding	photosynthetic NDH subunit of lumenal location 2%2C chloroplastic	-
110903691	84.4632	96.2698	83.6599	95.5724	110.73	111.268	135.612	125.794	123.215	LOC110903691	NC_035446.1	127092350	127094254	+	778	protein_coding	uncharacterized LOC110903691%2C transcript variant X2	-
110944547	259.897	265.038	258.912	164.59	123.829	155.777	114.158	121.966	103.67	LOC110944547	NC_035433.1	22019286	22022863	-	1980	protein_coding	UPF0051 protein ABCI8%2C chloroplastic	-
110942373	118.737	141.659	139.403	111.51	159.273	126.95	130.479	143.883	147.388	LOC110942373	NC_035437.1	216192423	216194636	-	992	protein_coding	14-3-3 protein 2	-
110941352	78.9383	102.461	74.4444	56.6427	57.0243	45.8858	195.73	201.916	228.73	LOC110941352	NC_035437.1	164844136	164847375	+	1882	protein_coding	glutamyl-tRNA reductase 1%2C chloroplastic-like	-
110930360	180.974	237.833	170.408	137.227	229.13	210.317	52.3757	77.7185	93.7875	LOC110930360	NC_035435.1	142471390	142473287	+	1159	protein_coding	putative glucose-6-phosphate 1-epimerase%2C transcript variant X1	Aldose_epim
110879244	70.9155	60.8044	71.8874	148.332	51.7406	109.64	45.2487	49.4036	25.8328	LOC110879244	NC_035441.1	173313724	173315709	+	1986	protein_coding	AAA-ATPase ASD%2C mitochondrial-like	AAA
110891343	31.8296	69.1058	41.1303	150.508	203.937	211.696	102.301	58.0732	49.886	LOC110891343	NC_035443.1	159048140	159049554	-	764	protein_coding	protein TIFY 10A-like	Zim
110926472	292.083	288.78	278.197	62.0742	34.2049	29.5406	92.2191	128.711	72.7096	LOC110926472	NC_035449.1	122968341	122974629	-	1567	protein_coding	bifunctional riboflavin kinase/FMN phosphatase-like%2C transcript variant X2	-
110911088	154.265	152.702	162.342	77.9185	94.9221	55.888	138.62	148.058	131.544	LOC110911088	NC_035447.1	34346695	34349391	+	1619	transcribed_pseudogene	polyubiquitin-like	ubiquitin
110896126	68.8711	117.593	71.264	111.877	185.41	240.811	57.5421	76.2457	69.3688	LOC110896126	NC_035444.1	163080642	163082683	+	757	protein_coding	non-specific lipid transfer protein GPI-anchored 1-like	-
110886347	59.9042	49.5587	59.9817	158.511	220.281	136.444	140.302	138.137	135.599	LOC110886347	NC_035442.1	217642885	217647258	-	965	protein_coding	stem-specific protein TSJT1-like	-
110926490	276.298	320.924	272.438	132.753	94.0386	156.088	144.969	99.4922	111.534	LOC110926490	NC_035449.1	2884101	2888540	-	1477	protein_coding	embryogenesis-associated protein EMB8-like	Abhydrolase_1
110864964	41.2146	52.1698	39.3125	213.931	196.467	178.135	50.7785	51.5455	39.2962	LOC110864964	NC_035438.1	23883752	23886607	-	1631	protein_coding	guanylate kinase 2-like	-
110879547	142.73	147.894	146.915	145.112	149.042	289.267	111.581	100.268	104.505	LOC110879547	NC_035441.1	184428947	184429704	-	687	protein_coding	50S ribosomal protein L31%2C chloroplastic-like	-
110937176	340.248	345.678	340.7	74.925	47.6666	79.2919	277.539	174.437	151.005	LOC110937176	NC_035436.1	134581211	134592447	+	1381	protein_coding	protein trichome birefringence-like 38	-
110942301	114.236	120.43	109.49	64.0664	65.6437	58.3112	114.658	131.017	79.9943	LOC110942301	NC_035433.1	3055893	3057789	-	861	protein_coding	60S ribosomal protein L19-3	-
110908608	125.317	147.026	124.561	58.6632	115.449	122.933	220.183	100.678	288.737	LOC110908608	NC_035446.1	76635046	76637765	+	1641	protein_coding	serine hydroxymethyltransferase 4	SHMT
110894215	40.2773	44.2547	37.9251	193.011	90.5491	257.177	28.503	55.2003	40.1543	LOC110894215	NC_035444.1	19467764	19471430	-	1630	protein_coding	IAA-amino acid hydrolase ILR1-like 4	Peptidase_M20
110871725	69.8213	109.959	65.1828	63.0495	82.0091	48.5457	169.441	169.229	133.806	LOC110871725	NC_035440.1	3254182	3260246	+	1776	protein_coding	uncharacterized LOC110871725	-
110910310	95.5047	88.6183	91.7953	170.122	133.913	134.801	148.551	118.793	169.844	LOC110910310	NC_035447.1	11595025	11599143	-	2327	protein_coding	sulfate transporter 3.1-like	Sulfate_transp
110931059	211.258	210.611	205.549	165.546	139.308	187.156	137.045	104.98	98.2799	LOC110931059	NC_035435.1	167487077	167488611	+	980	protein_coding	uncharacterized LOC110931059%2C transcript variant X1	-
110937926	160.585	166.802	167.026	161.464	147.396	371.879	102.931	50.8193	108.263	LOC110937926	NC_035436.1	169737214	169740355	+	1417	protein_coding	fructose-1%2C6-bisphosphatase%2C chloroplastic-like	-
110921716	59.3687	81.7456	66.1887	38.6318	45.4656	40.2255	72.0299	108.24	57.3851	LOC110921716	NC_035434.1	128422802	128425026	+	558	protein_coding	60S ribosomal protein L37-3	-
110879805	135.599	152.786	133.325	162.379	146.26	142.77	142.699	143.564	112.742	LOC110879805	NC_035441.1	195293936	195296637	+	886	protein_coding	iron-sulfur cluster assembly scaffold protein IscU-like	-
110884352	0.157963	0.401778	0.237748	50.3239	262.547	1293.15	24.6771	0	407.325	LOC110884352	NC_035442.1	43033231	43033994	+	764	protein_coding	glycine-rich protein 5-like	-
110872653	163	200.35	169.957	151.957	141.639	259.838	114.547	109.367	114.798	LOC110872653	NC_035440.1	49974615	49977644	-	1021	protein_coding	superoxide dismutase [Mn]%2C mitochondrial	-
110866036	164.055	145.166	138.121	141.957	98.7046	51.8973	201.514	198.126	130.064	LOC110866036	NC_035438.1	1062912	1063295	-	384	protein_coding	auxin-responsive protein SAUR36-like	Auxin_inducible
110873325	14.7333	27.6037	16.2373	151.331	57.3484	100.852	33.3781	100.614	24.4515	LOC110873325	NC_035440.1	101009876	101013087	-	1499	protein_coding	mitogen-activated protein kinase 3-like	Pkinase
110915499	136.317	113.563	141.325	78.0555	66.3212	65.0239	56.851	103.294	68.1169	LOC110915499	NC_035448.1	18376957	18379677	+	799	protein_coding	eukaryotic translation initiation factor 5A-like	-
110915311	95.1197	78.4229	90.6894	70.2358	54.3624	56.9924	81.4235	104.22	70.4862	LOC110915311	NC_035448.1	123172456	123176043	-	930	protein_coding	28 kDa heat- and acid-stable phosphoprotein-like%2C transcript variant X2	-
110865732	239.593	244.944	227.51	56.6631	43.7472	55.3867	69.8126	95.8344	59.2321	LOC110865732	NC_035438.1	74845993	74847925	+	986	protein_coding	germin-like protein subfamily 2 member 4	-
110897964	77.3006	73.8936	72.0492	95.6287	98.0573	87.9559	69.3097	63.1654	70.8529	LOC110897964	NC_035445.1	61412592	61416726	+	2416	protein_coding	inactive poly [ADP-ribose] polymerase RCD1-like%2C transcript variant X1	-
110920562	86.3573	153.305	96.4173	171.16	261.09	252.719	99.6804	105.952	97.9872	LOC110920562	NC_035434.1	118778602	118781951	-	1060	protein_coding	dihydrofolate reductase-like	-
110869477	56.9054	71.5722	59.228	118.266	120.557	109.045	116.733	100.504	104.996	LOC110869477	NC_035440.1	11383197	11384390	-	1194	protein_coding	probable LRR receptor-like serine/threonine-protein kinase RPK1	Pkinase
110884266	113.85	208.257	109.351	89.8937	158.786	99.749	155.699	118.971	94.1299	LOC110884266	NC_035442.1	36354745	36356852	-	1810	protein_coding	probable glycerol-3-phosphate acyltransferase 3	Acyltransferase
110891518	112.337	120.32	112.781	105.209	110.628	108.985	88.6034	80.9673	86.8716	LOC110891518	NC_035443.1	167789905	167792584	-	947	protein_coding	GTP-binding nuclear protein Ran-3	Ras
110935612	85.9951	146.664	102.126	172.095	260.424	363.946	128.907	98.4883	87.0029	LOC110935612	NC_035436.1	8505423	8506003	+	581	protein_coding	cysteine proteinase inhibitor 1-like	-
110915765	218.644	211.814	218.142	142.319	122.192	233.912	121.5	115.43	107.865	LOC110915765	NC_035448.1	30209169	30210825	+	1657	protein_coding	elongation factor TuA%2C chloroplastic-like	GTP_EFTU
110941291	53.122	27.096	48.0725	173.199	214.045	398.826	31.1097	7.43248	59.4433	LOC110941291	NC_035437.1	160406625	160411128	-	1262	protein_coding	thylakoid lumenal 29 kDa protein%2C chloroplastic	-
110899230	253.963	304.376	255.069	212.871	186.799	161.913	139.293	100.462	126.683	LOC110899230	NC_035445.1	138293547	138295704	-	1236	protein_coding	ubiquinol oxidase 2%2C mitochondrial-like	AOX
110899101	61.4557	69.5665	65.256	140.192	77.6026	162.943	57.0869	60.8497	67.4726	LOC110899101	NC_035445.1	131562492	131567935	+	1517	protein_coding	protein TRIGALACTOSYLDIACYLGLYCEROL 3%2C chloroplastic-like	ABC_tran
110872888	71.8221	70.1237	70.4356	221.09	211.575	250.066	54.8847	85.4463	60.2189	LOC110872888	NC_035440.1	67048828	67051576	+	2749	protein_coding	G-type lectin S-receptor-like serine/threonine-protein kinase At1g34300	Pkinase
110895082	79.8672	130.736	76.0686	69.2063	98.0676	29.448	317.506	267.375	326.862	LOC110895082	NC_035444.1	71363957	71366179	-	1845	protein_coding	beta-1%2C4-mannosyl-glycoprotein 4-beta-N-acetylglucosaminyltransferase-like	-
35414172	69.6134	145.498	80.21	30.44	35.828	35.0342	40.3498	53.8365	26.3379	rrn18	NC_023337.1	140166	142111	+	1946	rRNA	18S ribosomal RNA	-
110929779	135.028	133.607	135.048	100.665	89.1043	104.23	76.6068	138.02	102.768	LOC110929779	NC_035435.1	117846097	117847480	+	1384	protein_coding	serine acetyltransferase 1%2C chloroplastic-like	Hexapep
110885378	127.875	157.337	129.391	137.698	153.976	111.44	207.459	217.871	187.425	LOC110885378	NC_035442.1	137987122	137989318	+	1846	protein_coding	CBL-interacting protein kinase 2-like	Pkinase
110899866	63.0578	50.5985	63.1863	70.6881	86.2525	11.4083	138.192	502.358	366.522	LOC110899866	NC_035445.1	174292661	174295704	+	711	protein_coding	phylloplanin-like	-
110890752	246.795	256.489	247.952	58.2778	58.0624	79.4053	116.778	93.4145	111.616	LOC110890752	NC_035443.1	126685770	126690574	-	1512	protein_coding	stearoyl-[acyl-carrier-protein] 9-desaturase%2C chloroplastic	-
110941751	146.536	133.355	145.619	182.354	211.327	244.193	164.599	194.988	151.669	LOC110941751	NC_035437.1	189569269	189573573	-	1928	protein_coding	betaine aldehyde dehydrogenase%2C chloroplastic-like	Aldedh
110895826	78.2054	89.297	79.0349	53.8277	50.4863	51.9138	81.3141	133.731	65.7801	LOC110895826	NC_035444.1	138526327	138528149	-	858	protein_coding	40S ribosomal protein S10-1-like	-
110908335	93.6784	82.4259	91.1174	104.273	73.7047	64.3079	86.3528	103.406	78.6573	LOC110908335	NC_035446.1	45703922	45707304	+	610	protein_coding	ubiquitin-fold modifier 1	-
110865850	229.526	186.738	225.627	41.5509	13.8443	17.6637	46.28	93.1441	42.1488	LOC110865850	NC_035438.1	87361830	87363225	+	479	protein_coding	cysteine proteinase inhibitor A-like	-
110872050	138.582	141.123	120.451	89.8398	101.828	47.4066	74.1806	304.29	93.5478	LOC110872050	NC_035433.1	91505952	91506785	+	472	lncRNA	uncharacterized LOC110872050	-
110912597	78.8777	113.662	79.8525	61.031	50.1743	48.9123	64.765	108.951	46.733	LOC110912597	NC_035447.1	127655563	127656161	+	599	protein_coding	60S ribosomal protein L27	-
110912203	52.8577	12.0563	49.8295	20.0679	6.91708	11.2024	10.5731	88.1644	43.0619	LOC110912203	NC_035447.1	97834899	97835839	+	774	protein_coding	ubiquitin-conjugating enzyme E2 28-like	UQ_con
110904653	171.282	155.958	170.319	41.5337	63.2948	67.5477	125.232	96.7967	144.41	LOC110904653	NC_035446.1	160374691	160378119	-	1412	protein_coding	adenosine kinase 2	PfkB
110926186	68.3051	75.2353	74.5097	188.3	149.544	146.21	34.5741	31.8246	32.479	LOC110926186	NC_035449.1	72242968	72245556	-	1561	protein_coding	glycerophosphodiester phosphodiesterase GDPD2-like	-
110867637	215.255	259.348	227.368	138.554	143.568	241.45	122.855	86.7494	137.7	LOC110867637	NC_035439.1	3880291	3882405	+	1234	protein_coding	protein MET1%2C chloroplastic	-
110889323	166.495	161.235	169.178	12.05	19.3775	19.6586	84.297	42.9466	69.8173	LOC110889323	NC_035443.1	14243333	14245939	-	1686	protein_coding	tubulin alpha chain%2C transcript variant X2	Tubulin
110930745	184.305	193.517	181.579	167.081	172.236	229.19	123.857	98.2762	119.649	LOC110930745	NC_035435.1	157856439	157859498	-	1012	protein_coding	light-harvesting complex-like protein 3 isotype 1%2C chloroplastic	-
110865979	282.245	343.654	284.954	70.1078	52.3153	72.3592	129.27	93.3449	126.206	LOC110865979	NC_035438.1	101240566	101246227	-	2384	protein_coding	ATP-dependent zinc metalloprotease FTSH%2C chloroplastic	AAA
110873009	101.489	127.639	109.281	84.9039	113.231	125.348	103.498	116.265	112.374	LOC110873009	NC_035440.1	78098722	78100918	-	569	protein_coding	NADH dehydrogenase [ubiquinone] 1 beta subcomplex subunit 10-B	-
110877515	87.3518	105.11	91.0172	65.1861	52.7298	44.919	150.598	195.275	142.429	LOC110877515	NC_035433.1	126286716	126289705	-	2911	protein_coding	receptor like protein kinase S.2-like	Pkinase
110913080	281.367	292.31	289.993	116.978	93.3364	127.388	114.538	124.022	112.883	LOC110913080	NC_035447.1	170433559	170436823	+	2020	protein_coding	15-cis-phytoene desaturase%2C chloroplastic/chromoplastic	Amino_oxidase
110871564	123.009	133.311	116.018	167.562	155.731	218.128	102.492	93.8065	108.261	LOC110871564	NC_035440.1	67825	74545	-	1038	protein_coding	protein HHL1%2C chloroplastic	-
110898087	52.1898	73.5074	52.2062	29.4122	40.21	19.264	96.7978	48.5768	46.4795	LOC110898087	NC_035445.1	73797123	73800003	+	755	protein_coding	heavy metal-associated isoprenylated plant protein 26-like	HMA
110940183	21.6964	15.2714	20.8642	104.736	100.881	102.35	23.157	34.5063	23.514	LOC110940183	NC_035437.1	44730159	44734825	-	1805	protein_coding	xylose isomerase	-
110874607	153.539	169.974	142.532	21.5429	24.0324	13.8108	202.018	200.987	144.054	LOC110874607	NC_035441.1	133370091	133370652	+	562	protein_coding	calcium-binding protein CML38-like	-
110877035	81.3424	121.351	79.5383	73.3741	96.3248	50.3476	155.619	189.38	163.049	LOC110877035	NC_035441.1	4503088	4504630	+	1543	protein_coding	protein ANTAGONIST OF LIKE HETEROCHROMATIN PROTEIN 1-like	-
110915255	141.8	164.527	163.536	71.1586	66.5656	69.5376	70.4936	119.427	72.9283	LOC110915255	NC_035448.1	98789673	98792254	-	903	protein_coding	uncharacterized protein C6C3.02c	-
110936057	126.846	126.68	113.907	174.895	200.259	244.512	89.9141	72.5937	93.469	LOC110936057	NC_035436.1	37278730	37281192	+	1087	protein_coding	uncharacterized LOC110936057	-
110868868	143.343	174.027	150.13	88.0663	121.926	121.726	146.646	67.4543	126.485	LOC110868868	NC_035439.1	86220514	86225072	+	1470	protein_coding	mannose-1-phosphate guanylyltransferase 1-like	Hexapep
110886772	120.937	165.513	116.777	106.108	89.0262	110.091	100.766	140.354	85.9176	LOC110886772	NC_035442.1	235384120	235389548	+	477	lncRNA	uncharacterized LOC110886772	-
110931122	273.458	289.098	268.428	139.257	76.2678	106.222	81.58	111.38	49.5359	LOC110931122	NC_035435.1	168482524	168484551	-	1179	protein_coding	uncharacterized membrane protein YuiD	-
110865101	134.282	129.47	129.734	74.0872	78.205	77.2127	116.088	119.761	96.9599	LOC110865101	NC_035438.1	29577528	29580265	+	1065	protein_coding	uncharacterized LOC110865101%2C transcript variant X2	-
110869019	22.5019	10.559	24.8821	128.456	141.494	113.455	18.0533	30.5174	66.3634	LOC110869019	NC_035439.1	91228926	91229978	+	657	protein_coding	protein EARLY RESPONSIVE TO DEHYDRATION 15-like	-
110941234	57.872	21.3788	62.2621	83.1215	38.6181	62.4391	102.285	173.825	107.638	LOC110941234	NC_035437.1	154749678	154754602	-	1588	protein_coding	amino acid permease 3-like	Aa_trans
110929203	85.9453	89.5901	82.0588	113.8	113.344	113.277	112.124	157.012	92.7095	LOC110929203	NC_035435.1	66585749	66586719	+	971	protein_coding	zinc finger protein ZAT10-like	-
110899004	85.2173	80.2554	85.506	80.1426	58.0722	50.3411	67.5334	165.042	99.8173	LOC110899004	NC_035445.1	124703474	124706656	+	2353	protein_coding	heat shock cognate protein 80-like	HATPase_c
110894923	88.8618	71.0891	72.2942	106.145	140.368	116.802	94.2483	74.9366	76.4602	LOC110894923	NC_035444.1	63134873	63140195	-	804	protein_coding	ubiquitin-conjugating enzyme E2 7-like	UQ_con
110929313	186.07	201.171	186.514	114.404	89.2054	125.21	96.7179	137.887	86.1772	LOC110929313	NC_035435.1	75131337	75135756	+	1304	protein_coding	ATP-dependent Clp protease proteolytic subunit-related protein 3%2C chloroplastic	-
110936317	298.416	312.723	293.245	40.5858	32.9187	27.4529	139.943	180.631	116	LOC110936317	NC_035436.1	58357203	58367206	-	1704	protein_coding	protein DETOXIFICATION 29-like	MatE
110879195	278.708	252.084	270.706	111.564	56.7291	80.4261	70.6945	81.0879	38.0793	LOC110879195	NC_035441.1	171005470	171008677	+	1658	protein_coding	probable vacuolar amino acid transporter YPQ1	-
110909125	146.9	152.436	144.018	122.132	29.8287	22.8274	36.2689	46.5569	72.7103	LOC110909125	NC_035446.1	112277059	112277882	-	824	protein_coding	calmodulin-like protein 1	-
110879830	102.758	109.828	100.9	74.4216	71.9844	79.9039	87.8099	87.4778	105.077	LOC110879830	NC_035441.1	197227834	197232638	+	1976	protein_coding	uncharacterized LOC110879830%2C transcript variant X2	TMS_TDE
110915810	130.736	133.925	136.076	88.5414	129.805	57.0116	181.929	189.851	166.985	LOC110915810	NC_035434.1	60781491	60783369	+	1879	protein_coding	uncharacterized LOC110915810	-
110872077	92.5396	103.5	88.6716	113.481	144.528	81.5679	115.35	72.9638	80.2127	LOC110872077	NC_035440.1	18517138	18518721	-	1057	lncRNA	uncharacterized LOC110872077	-
110891535	187.36	185.7	193.109	120.612	119.713	291.686	105.713	84.1219	115.83	LOC110891535	NC_035443.1	168302965	168305101	-	1610	protein_coding	30S ribosomal protein S1%2C chloroplastic	S1
110918328	79.2267	73.4048	86.1104	93.656	106.919	107.736	59.1483	89.7909	61.3802	LOC110918328	NC_035448.1	58265794	58270123	+	1620	protein_coding	polyadenylate-binding protein RBP47-like	RRM_1
110889896	172.059	155.983	177.107	47.3792	59.8192	52.5803	126.622	126.872	127.359	LOC110889896	NC_035443.1	52599690	52603573	-	895	protein_coding	actin-depolymerizing factor 2-like	Cofilin_ADF
110880092	124.713	103.694	124.936	48.5464	42.2111	74.3628	79.143	56.3079	91.6493	LOC110880092	NC_035441.1	204114980	204122016	+	4837	protein_coding	pleiotropic drug resistance protein 1-like	ABC2_membrane
110884607	106.854	101.197	113.621	98.5089	100.226	63.624	96.1829	94.056	76.1373	LOC110884607	NC_035433.1	153769953	153772629	+	1021	protein_coding	GTP-binding nuclear protein Ran-3-like	Ras
110924808	87.1023	102.497	78.3593	252.328	204.824	312.027	74.164	78.9741	72.8211	LOC110924808	NC_035449.1	138579575	138580264	+	690	protein_coding	uncharacterized LOC110924808	-
110921193	22.641	29.8099	21.9982	53.093	24.2736	17.5109	46.1668	94.1594	52.9971	LOC110921193	NC_035449.1	24000755	24003611	+	1178	protein_coding	GEM-like protein 5	GRAM
110939600	203.967	264.462	202.208	116.671	106.646	124.062	121.571	113.95	111.633	LOC110939600	NC_035437.1	1825703	1828078	+	939	protein_coding	thioredoxin-like protein AAED1%2C chloroplastic	-
110910572	19.2963	20.7966	18.5413	135.404	159.846	104.887	81.5521	52.1839	28.9258	LOC110910572	NC_035434.1	14421306	14425559	-	738	lncRNA	uncharacterized LOC110910572	-
110916368	62.6748	76.5023	69.7532	152.899	125.284	174.992	55.0653	66.8322	66.0484	LOC110916368	NC_035448.1	138350130	138351393	+	776	protein_coding	uncharacterized LOC110916368	-
110940703	61.1172	97.4117	71.1777	124.947	173.918	118.138	231.246	162.488	164.949	LOC110940703	NC_035437.1	111430018	111430484	+	467	protein_coding	histone H4	-
110930397	260.989	506.58	275.076	60.1259	31.3222	29.8646	95.7701	84.8488	119.664	LOC110930397	NC_035435.1	143377293	143378067	+	775	protein_coding	early light-induced protein 2%2C chloroplastic-like	-
110865268	66.4381	66.9632	59.0949	43.7886	51.0463	61.6631	80.6188	106.905	63.2789	LOC110865268	NC_035438.1	37004957	37007025	+	584	protein_coding	ubiquitin-60S ribosomal protein L40	ubiquitin
110898648	104.852	112.262	111.251	98.7622	120.173	85.4911	100.707	121.792	109.901	LOC110898648	NC_035445.1	101406969	101408402	-	1132	protein_coding	zinc finger A20 and AN1 domain-containing stress-associated protein 5-like%2C transcript variant X2	zf-AN1
110884864	51.644	67.8275	51.0752	109.218	109.918	82.7529	149.827	134.863	110.508	LOC110884864	NC_035442.1	90523648	90525252	-	1221	protein_coding	uncharacterized LOC110884864	-
110911886	57.9017	65.0481	54.6253	73.6067	97.029	100.414	221.575	172.532	224.786	LOC110911886	NC_035447.1	73954294	73959381	+	1360	protein_coding	glutamine synthetase nodule isozyme	-
110941773	299.559	312.681	297.047	70.1503	55.4597	44.7633	63.6163	81.9092	46.6549	LOC110941773	NC_035437.1	190861542	190865007	-	1459	protein_coding	phosphoenolpyruvate/phosphate translocator 1%2C chloroplastic-like	-
110915908	63.6978	142.753	70.9657	38.1746	87.3321	20.7646	207.179	190.234	215.759	LOC110915908	NC_035448.1	13301902	13302854	-	953	protein_coding	ethylene-responsive transcription factor ERF109-like	AP2
110935576	108.742	122.345	113.13	145.538	169.428	128.714	120.129	113.854	123.837	LOC110935576	NC_035436.1	6318986	6335388	-	2380	protein_coding	NADP-dependent malic enzyme%2C chloroplastic	Malic_M
110925345	94.9751	98.9597	93.6539	118.519	150.818	165.277	145.053	176.023	133.69	LOC110925345	NC_035434.1	156846513	156851395	+	737	protein_coding	putative phosphatidylglycerol/phosphatidylinositol transfer protein DDB_G0282179	-
110911143	65.7547	63.3633	66.3798	104.449	112.582	106.707	86.6687	92.442	89.0974	LOC110911143	NC_035447.1	37235675	37239420	-	903	protein_coding	ubiquitin-conjugating enzyme E2 2%2C transcript variant X1	UQ_con
110918363	50.2478	72.5126	47.7321	83.8398	89.4589	123.822	113.69	89.4873	133.825	LOC110918363	NC_035448.1	83997046	84002468	-	1082	protein_coding	GDT1-like protein 4	-
110918769	156.966	146.789	145.932	72.0823	86.1103	102.467	101.664	106.192	90.3669	LOC110918769	NC_035448.1	6058106	6061788	-	780	protein_coding	acyl carrier protein 1%2C chloroplastic-like	PP-binding
110930372	82.8365	101.29	77.496	56.0035	62.2617	66.208	83.4368	155.181	79.1783	LOC110930372	NC_035435.1	142747782	142749374	-	1411	protein_coding	probable WRKY transcription factor 53	WRKY
110863881	110.358	136.162	102.395	133.278	146.81	340.463	106.498	74.7745	105.473	LOC110863881	NC_035433.1	38329526	38330817	-	748	protein_coding	30S ribosomal protein S13%2C chloroplastic	-
110875557	64.9294	48.2107	60.3441	198.788	187.802	97.9648	172.822	217.171	137.498	LOC110875557	NC_035433.1	114182981	114185897	+	1197	protein_coding	aquaporin PIP2-2-like	-
110886191	74.4667	76.016	72.4153	89.4923	112.771	70.6188	73.1295	68.5933	57.4683	LOC110886191	NC_035442.1	207919453	207922369	-	1209	protein_coding	uncharacterized LOC110886191	-
110904303	46.7194	44.0185	45.9633	159.337	205.682	204.827	197.915	184.312	185.861	LOC110904303	NC_035446.1	149209180	149211817	+	1258	protein_coding	aquaporin PIP2-2-like	-
110878951	21.0657	27.2416	27.2536	150.82	172.169	200.385	51.0661	47.4073	64.3183	LOC110878951	NC_035441.1	159692110	159694169	+	782	protein_coding	protein C2-DOMAIN ABA-RELATED 4-like	C2
110904268	85.1127	106.062	93.5289	86.4054	92.797	83.8009	44.5898	47.2147	48.5841	LOC110904268	NC_035446.1	147972911	147975982	+	1028	protein_coding	uncharacterized protein YwbO%2C transcript variant X1	DSBA
110864776	91.7812	132.461	87.4373	128.636	263.377	270.997	115.392	73.7016	201.278	LOC110864776	NC_035438.1	15971197	15974797	-	1808	protein_coding	probable glycerol-3-phosphate acyltransferase 8%2C transcript variant X2	Acyltransferase
110915803	115.859	140.847	126.967	66.5516	40.8619	23.9295	71.8389	69.8926	67.7917	LOC110915803	NC_035448.1	41478469	41480610	+	938	protein_coding	probable tyrosine-protein phosphatase At1g05000	-
110876706	100.772	109.599	104.229	62.6264	25.4516	4.30186	53.8225	100.312	40.5481	LOC110876706	NC_035441.1	180878506	180879399	+	894	protein_coding	uncharacterized LOC110876706	-
110896060	195.886	225.676	190.751	184.119	189.819	253.825	157.607	112.096	132.944	LOC110896060	NC_035444.1	159043517	159047762	-	1608	protein_coding	phytoene synthase 2%2C chloroplastic-like	-
110877375	176.829	133.579	176.474	20.2289	16.048	59.7389	79.5273	52.4942	42.7489	LOC110877375	NC_035441.1	33020227	33023635	-	762	protein_coding	uncharacterized LOC110877375	-
110869264	89.2298	142.7	90.3414	73.4112	118.869	30.7567	210.892	247.72	206.773	LOC110869264	NC_035439.1	101647019	101651512	-	823	protein_coding	dehydration-responsive element-binding protein 1D-like	AP2
110942854	116.905	132.86	123.448	38.3828	17.6052	31.0482	67.0285	80.3285	77.0017	LOC110942854	NC_035433.1	5998678	5999925	-	1054	lncRNA	uncharacterized LOC110942854	-
110878643	188.49	189.911	194.262	158.785	152.623	190.781	108.876	93.7618	95.3811	LOC110878643	NC_035441.1	145237458	145240210	+	1156	protein_coding	UPF0603 protein At1g54780%2C chloroplastic-like	-
110890279	110.013	118.799	113.986	140.911	134.801	179.636	146.144	117.137	135.016	LOC110890279	NC_035443.1	84358016	84361482	-	2573	protein_coding	uncharacterized LOC110890279%2C transcript variant X1	-
110939712	85.0083	76.7751	78.5845	107.547	140.505	122.974	112.92	87.5089	117.787	LOC110939712	NC_035437.1	8937396	8941107	+	866	protein_coding	ubiquitin-conjugating enzyme E2 variant 1D-like	UQ_con
110886703	145.037	169.943	164.286	144.443	149.821	270.194	110.193	68.821	103.029	LOC110886703	NC_035442.1	232149573	232151854	-	949	protein_coding	uncharacterized LOC110886703	-
110926364	91.6621	102.931	91.7013	142.289	146.486	273.276	126.18	120.643	113.667	LOC110926364	NC_035449.1	213142344	213144537	+	1339	protein_coding	cinnamyl alcohol dehydrogenase 1-like	ADH_N
110883626	79.19	89.7263	73.5307	50.9367	50.0608	56.5592	81.133	108.743	47.7654	LOC110883626	NC_035433.1	150556223	150557999	+	429	protein_coding	60S ribosomal protein L29-1-like	-
110929291	118.854	137.985	120.574	86.028	108.519	89.014	137.095	125.454	135.305	LOC110929291	NC_035435.1	73058671	73061876	-	3033	protein_coding	transcription factor GTE7-like	Bromodomain
110909241	72.8553	95.8597	74.2182	176.27	136.49	147.153	77.6125	101.392	78.0731	LOC110909241	NC_035446.1	119059173	119062586	+	1302	protein_coding	mannitol dehydrogenase-like	ADH_N
110927144	328.434	189.811	335.551	39.7521	26.2413	60.7125	124.968	113.62	36.7285	LOC110927144	NC_035434.1	171204365	171221962	-	2854	protein_coding	linoleate 13S-lipoxygenase 2-1%2C chloroplastic-like	Lipoxygenase
110910020	38.1171	41.5721	41.6654	154.362	81.5745	143.169	54.1761	61.1366	56.6879	LOC110910020	NC_035447.1	4555689	4559412	-	2001	protein_coding	amino acid transporter AVT6A-like%2C transcript variant X4	Aa_trans
110936665	103.102	118.146	107.045	93.7934	97.7141	91.9335	92.0381	146.565	94.0842	LOC110936665	NC_035436.1	89944821	89948619	-	556	protein_coding	uncharacterized LOC110936665	-
110871567	80.7843	111.09	85.7535	38.0067	37.7449	37.9592	69.0596	110.533	49.6623	LOC110871567	NC_035433.1	88746403	88748970	+	735	protein_coding	60S ribosomal protein L23	-
110919031	84.7843	121.877	89.67	28.7819	20.1513	16.3748	255.586	220.292	164.638	LOC110919031	NC_035448.1	24830062	24830535	+	474	protein_coding	ethylene-responsive transcription factor RAP2-2-like	AP2
110918500	71.4186	89.434	70.1098	20.5478	5.77871	8.80589	24.322	86.3335	29.7678	LOC110918500	NC_035434.1	94647219	94649940	+	937	lncRNA	uncharacterized LOC110918500	-
110873403	208.414	218.153	187.605	162.815	174.29	250.161	125.795	72.518	120.116	LOC110873403	NC_035440.1	105574183	105578096	+	954	protein_coding	uncharacterized LOC110873403	-
110899795	45.691	66.5077	44.4132	126.989	205.237	142.943	183.893	126.369	169.223	LOC110899795	NC_035445.1	171713996	171715662	+	972	protein_coding	protein LURP-one-related 15-like%2C transcript variant X2	-
110887005	87.0695	113.441	87.6936	106.724	166.315	128.924	194.934	162.978	169.238	LOC110887005	NC_035442.1	245626696	245627431	-	736	protein_coding	ethylene-responsive transcription factor ERF017-like	AP2
110930441	178.834	181.387	174.063	117.403	115.907	145.142	116.76	117.035	112.532	LOC110930441	NC_035435.1	144837940	144840089	-	991	protein_coding	2-C-methyl-D-erythritol 2%2C4-cyclodiphosphate synthase%2C chloroplastic	-
110937838	133.257	132.46	140.125	166.186	209.767	126.026	145.745	72.4762	130.419	LOC110937838	NC_035436.1	167564978	167566100	+	1123	protein_coding	ethylene-responsive transcription factor 4-like	AP2
110897572	172.256	164.348	172.043	151.109	145.256	159.715	119.76	113.267	91.7513	LOC110897572	NC_035445.1	27039061	27047770	+	1672	protein_coding	protein NCA1%2C transcript variant X1	-
110894604	84.7544	91.4366	76.1522	93.9357	79.2989	89.5448	82.3815	108.163	72.1945	LOC110894604	NC_035444.1	40221339	40224496	+	613	protein_coding	NADH dehydrogenase [ubiquinone] 1 beta subcomplex subunit 7	NDUF_B7
110914978	138.71	116.244	148.152	134.612	174.997	160.07	78.0369	84.2787	77.9532	LOC110914978	NC_035448.1	113030712	113039253	+	2929	protein_coding	calcium permeable stress-gated cation channel 1-like%2C transcript variant X2	-
110880185	57.5908	95.0732	57.4639	65.5663	151.773	243.833	181.124	28.2837	414.868	LOC110880185	NC_035441.1	206215681	206218680	+	1316	protein_coding	GDSL esterase/lipase APG	Lipase_GDSL
110884262	95.2089	103.485	101.444	263.993	343.928	275.502	8.32509	17.1655	32.5234	LOC110884262	NC_035442.1	36282626	36283608	+	983	protein_coding	pectinesterase inhibitor 6-like	-
110873095	103.213	104.156	113.007	70.4796	97.3031	95.1754	78.6328	72.0568	66.807	LOC110873095	NC_035440.1	87336727	87339829	-	936	protein_coding	magnesium-dependent phosphatase 1%2C transcript variant X1	-
110878653	167.447	194.278	152.601	34.3888	30.9756	28.5206	63.8146	73.5703	47.9397	LOC110878653	NC_035441.1	145779923	145782193	-	711	protein_coding	sec-independent protein translocase protein TATA%2C chloroplastic-like	-
110913090	103.036	112.354	89.4942	92.1569	90.3526	128.093	80.1866	136.891	80.3264	LOC110913090	NC_035447.1	170639443	170642288	-	571	protein_coding	uncharacterized LOC110913090	-
110897828	24.3509	33.5599	24.9186	176.805	457.144	381.364	45.5094	17.4992	57.3504	LOC110897828	NC_035445.1	50856136	50859289	-	1747	protein_coding	1-aminocyclopropane-1-carboxylate synthase-like	Aminotran_1_2
110938095	281.875	291.449	276.022	79.2029	70.2337	86.41	113.277	137.762	132.473	LOC110938095	NC_035436.1	174126152	174132843	-	2668	protein_coding	uncharacterized protein sll1770	ABC1
110884960	43.6632	41.836	45.6479	143.036	171.442	136.196	42.7743	65.8554	39.8253	LOC110884960	NC_035442.1	98643859	98647059	-	1780	protein_coding	serine decarboxylase 1	-
novel.3284	77.979	133.623	81.7466	84.6454	107.732	60.432	140.13	126.501	88.5559	-	NC_035445.1	153077591	153166055	+	1348	-	- && - && -	-
110885990	119.281	133.862	120.586	86.5833	130.676	79.0312	151	134.02	138.49	LOC110885990	NC_035442.1	195002096	195003170	+	1075	protein_coding	ethylene-responsive transcription factor 3-like	AP2
110884584	112.534	110.505	116.937	117.944	134.339	155.125	87.6114	77.8307	81.0015	LOC110884584	NC_035442.1	62645958	62648541	+	1355	protein_coding	uncharacterized LOC110884584	-
110920300	95.7583	83.3001	96.4785	304.714	249.161	354.742	63.1692	53.521	61.2065	LOC110920300	NC_035448.1	172099595	172100359	-	765	protein_coding	uncharacterized LOC110920300	-
110919418	105.268	159.253	108.274	98.0184	120.241	94.7013	104.133	129.217	137.519	LOC110919418	NC_035434.1	107042924	107045925	+	1143	protein_coding	hypersensitive-induced response protein 1-like	-
110938084	48.4849	70.4691	44.7619	83.6478	219.209	79.3115	201.435	109.395	180.721	LOC110938084	NC_035436.1	173857466	173878664	-	514	protein_coding	heavy metal-associated isoprenylated plant protein 47-like	-
110915085	68.6203	100.39	64.0107	62.515	68.7107	39.1906	82.3731	84.8977	66.8787	LOC110915085	NC_035448.1	171353720	171356665	+	1538	protein_coding	uncharacterized LOC110915085	-
110922047	290.198	280.348	297.501	71.388	57.064	77.4869	162.638	127.863	131.145	LOC110922047	NC_035449.1	16598038	16605745	-	3449	protein_coding	glycine dehydrogenase (decarboxylating) A%2C mitochondrial	-
110870331	172.061	145.376	171.848	145.724	152.062	158.27	87.9622	82.4401	84.7848	LOC110870331	NC_035433.1	83983364	83989504	+	1750	protein_coding	MLO-like protein 1	-
110872886	135.612	108.501	130.974	15.8926	0.950607	2.00305	60.607	199.72	45.2776	LOC110872886	NC_035440.1	66939411	66941956	+	1152	protein_coding	D-galacturonate reductase-like	Aldo_ket_red
110885037	72.3311	83.6701	67.1081	93.3889	94.505	76.5843	86.3245	80.1065	53.9848	LOC110885037	NC_035442.1	102760894	102763924	+	609	protein_coding	uncharacterized LOC110885037%2C transcript variant X1	-
110873782	169.53	198.822	174.345	152.222	163.633	332.194	121.264	46.0352	125.913	LOC110873782	NC_035440.1	143164748	143169785	+	1685	protein_coding	photosynthetic NDH subunit of subcomplex B 1%2C chloroplastic	-
110868201	79.1331	94.5685	83.7191	139.692	115.314	152.926	83.0275	90.4088	78.513	LOC110868201	NC_035433.1	69668624	69672330	+	1262	protein_coding	peroxisomal membrane protein 13	-
110891165	139.759	119.105	147.05	154.42	144.429	159.064	106.853	160.113	118.899	LOC110891165	NC_035443.1	150683449	150685974	+	968	protein_coding	probable glutathione S-transferase	GST_N
110865633	104.817	89.5428	107.76	147.724	152.176	206.151	144.247	109.35	118.629	LOC110865633	NC_035438.1	63863639	63865375	+	772	protein_coding	temperature-induced lipocalin-1-like	Lipocalin_2
110944105	76.5399	102.682	76.6207	166.376	197.592	195.886	106.492	84.8126	100.1	LOC110944105	NC_035437.1	208714852	208715868	-	1017	protein_coding	NADH-ubiquinone oxidoreductase chain 5-like	-
110930869	120.628	117.608	122.305	130.332	137.858	85.3297	67.4996	121.702	71.4289	LOC110930869	NC_035435.1	162033388	162036499	+	2147	protein_coding	inorganic phosphate transporter 1-4-like%2C transcript variant X1	Sugar_tr
110915246	62.8792	48.4287	61.2659	107.807	185.241	143.94	98.2395	61.5593	123.751	LOC110915246	NC_035448.1	106289134	106292088	-	1094	protein_coding	heavy metal-associated isoprenylated plant protein 7-like%2C transcript variant X1	HMA
110915682	48.4544	45.2045	56.9182	88.478	100.669	71.9675	78.0607	276.135	97.9038	LOC110915682	NC_035448.1	187227611	187231753	+	1335	protein_coding	glutamine synthetase nodule isozyme-like	-
110871669	18.1762	23.1342	17.3517	67.0536	166.491	306.432	114.422	11.8322	220.423	LOC110871669	NC_035440.1	2283973	2286007	-	1640	protein_coding	probable pectate lyase 5	-
110904095	92.2803	78.1524	90.8829	138.257	174.753	327.827	93.2955	67.6422	91.4783	LOC110904095	NC_035446.1	142199037	142201282	+	956	protein_coding	50S ribosomal protein L27%2C chloroplastic	-
110883874	104.103	96.0864	104.743	169.53	124.181	116.615	139.376	300.52	139.915	LOC110883874	NC_035442.1	7984538	7989792	+	3792	protein_coding	probable ubiquitin-conjugating enzyme E2 24%2C transcript variant X2	UQ_con
110908685	54.1071	72.2555	60.4026	305.887	97.7251	335.548	37.9541	64.8059	35.9068	LOC110908685	NC_035446.1	83334365	83336261	-	1684	protein_coding	cytochrome P450 71A3-like	p450
110886228	159.536	122.156	162.171	89.0064	18.9882	43.0983	62.626	79.5539	48.1703	LOC110886228	NC_035442.1	209899736	209901675	+	1272	protein_coding	uncharacterized LOC110886228	-
110877591	73.8897	73.0363	70.0776	40.6936	33.7557	37.1729	60.6834	124.488	56.5838	LOC110877591	NC_035441.1	56317964	56320364	-	775	protein_coding	40S ribosomal protein S13-like	-
110919400	88.1348	95.2644	89.5539	89.1755	101.495	75.2446	122.653	94.9371	97.9339	LOC110919400	NC_035434.1	106821714	106823815	-	1459	protein_coding	homeobox-leucine zipper protein HAT5-like	Homeobox
110929351	103.238	105.3	98.9608	136.513	149.224	181.441	99.8551	102.012	100.332	LOC110929351	NC_035435.1	80992369	81000045	+	1387	protein_coding	ankyrin repeat domain-containing protein 2B-like	-
110872284	168.607	183.775	176.324	136.543	107.424	149.306	87.5533	87.365	73.7889	LOC110872284	NC_035440.1	28997363	29001342	+	1686	protein_coding	4-hydroxy-3-methylbut-2-enyl diphosphate reductase%2C chloroplastic-like	-
110901136	55.062	57.3842	54.6599	99.9082	112.383	99.4485	60.4272	71.8924	54.403	LOC110901136	NC_035445.1	87707116	87709466	+	720	pseudogene	-	-
110921019	243.303	330.582	243.12	73.2977	83.6714	90.0219	123.212	72.203	121.802	LOC110921019	NC_035449.1	156874661	156880450	+	842	protein_coding	protein CURVATURE THYLAKOID 1A%2C chloroplastic-like%2C transcript variant X1	-
110918725	144.594	135.301	163.34	158.9	155.77	300.732	159.953	108.372	148.93	LOC110918725	NC_035448.1	16643860	16648253	-	1383	protein_coding	calcium sensing receptor%2C chloroplastic%2C transcript variant X1	-
novel.1548	141.423	148.212	138.439	154.171	92.0382	101.405	63.0578	98.5718	34.7565	-	NC_035439.1	89461056	89463083	+	2028	-	- && - && -	-
110904085	78.4297	76.7773	76.9847	157.805	153.966	271.882	72.4108	71.2114	74.4694	LOC110904085	NC_035446.1	142058486	142060084	-	814	protein_coding	30S ribosomal protein S21%2C chloroplastic-like	-
110865698	71.5417	76.1004	74.1188	158.594	164.499	180.258	76.1609	81.2428	96.0869	LOC110865698	NC_035438.1	71034863	71037539	-	1945	protein_coding	FRIGIDA-like protein 4a	-
110921695	96.7917	100.257	98.048	43.8253	67.3692	70.0396	238.863	168.971	229.072	LOC110921695	NC_035434.1	128207973	128211978	+	1826	protein_coding	vacuolar-processing enzyme-like	-
110873486	77.5551	88.4744	74.9928	93.6928	80.9034	76.5242	82.1685	89.1524	85.1045	LOC110873486	NC_035433.1	104273807	104277028	+	943	protein_coding	glycine-rich protein A3-like	-
110912940	110.474	123.718	119.087	75.1324	89.4336	46.387	93.7127	98.8127	71.5319	LOC110912940	NC_035447.1	162233112	162235889	+	1117	protein_coding	membrane steroid-binding protein 2-like	-
110891153	40.9032	58.2344	44.8476	72.5582	96.8206	84.1095	64.4104	162.817	82.5695	LOC110891153	NC_035443.1	149759368	149761248	-	1400	protein_coding	probable WRKY transcription factor 53	WRKY
110915494	73.7392	49.9223	70.4371	186.665	195.859	178.598	49.7846	50.4795	44.3038	LOC110915494	NC_035448.1	181538303	181540601	-	1108	protein_coding	protein GDAP2 homolog	-
110865582	98.2637	101.042	98.4209	85.9742	93.245	80.9869	91.1858	132.247	86.153	LOC110865582	NC_035438.1	59259143	59261780	-	689	protein_coding	cytochrome b-c1 complex subunit 7-2-like	-
110944975	174.617	173.588	179.411	166.185	177.335	243.523	100.921	73.1642	99.6357	LOC110944975	NC_035433.1	31299322	31300272	+	951	protein_coding	tetrapyrrole-binding protein%2C chloroplastic	-
110911541	85.6051	97.1626	88.1556	84.73	96.2876	106.286	94.7498	104.418	79.8843	LOC110911541	NC_035447.1	55141266	55145468	+	750	protein_coding	NADH dehydrogenase [ubiquinone] 1 beta subcomplex subunit 9	-
110872693	253.948	209.884	257.814	19.8285	11.7505	43.1034	107.189	146.467	112.054	LOC110872693	NC_035440.1	51963506	51966114	+	1108	protein_coding	ferritin-4%2C chloroplastic-like	Ferritin
110912122	191.882	169.257	203.318	64.5441	68.3371	75.888	152.207	155.553	178.186	LOC110912122	NC_035447.1	91889435	91892734	-	1712	protein_coding	serine hydroxymethyltransferase 4-like	SHMT
110942815	97.8559	184.098	95.2861	68.5919	29.1535	78.9189	91.3102	87.6791	46.2839	LOC110942815	NC_035433.1	5941894	5944044	+	793	protein_coding	glutathione S-transferase-like	GST_N
110864319	278.376	303.342	267.571	140.383	39.463	152.061	20.8902	92.4817	15.003	LOC110864319	NC_035438.1	2060699	2064355	-	1443	protein_coding	methylsterol monooxygenase 1-1-like%2C transcript variant X3	-
110908712	176.876	185.629	181.673	145.817	124.627	139.061	107.064	116.938	113.75	LOC110908712	NC_035446.1	84839464	84842421	+	1774	protein_coding	protochlorophyllide-dependent translocon component 52%2C chloroplastic-like	-
110873680	127.446	151.172	132.859	97.8453	98.3777	106.722	112.993	94.1182	76.5564	LOC110873680	NC_035440.1	130925876	130928255	-	705	protein_coding	uncharacterized LOC110873680	-
110937029	36.2971	37.8407	34.4826	156.186	405.638	311.105	40.0151	16.8075	95.5927	LOC110937029	NC_035436.1	125980870	125986963	+	2625	protein_coding	dammarenediol II synthase-like%2C transcript variant X1	-
110937731	36.8367	43.456	35.4654	115.8	76.6675	92.8942	1.05396	2.0919	0.512254	LOC110937731	NC_035433.1	87092384	87093673	-	688	protein_coding	wound-induced proteinase inhibitor 1-like%2C transcript variant X2	-
110908384	78.7022	89.2474	72.7203	87.6428	106.089	94.9334	108.105	87.159	77.3126	LOC110908384	NC_035446.1	51458018	51460145	+	562	protein_coding	uncharacterized LOC110908384	-
110944054	278.849	397.739	263.701	2.94862	12.0606	16.9421	35.3664	42.1223	88.8655	LOC110944054	NC_035437.1	204611947	204612627	+	681	protein_coding	kunitz trypsin inhibitor 2-like	-
110883299	8.865	27.9291	7.34807	56.9633	174.14	254.439	257.099	22.5424	596.628	LOC110883299	NC_035433.1	148847167	148849363	-	1409	protein_coding	BURP domain protein RD22-like	-
110921434	71.7212	71.4606	70.1148	178.275	217.864	133.117	192.872	187.277	165.15	LOC110921434	NC_035449.1	4179588	4181093	+	1506	protein_coding	uncharacterized protein At3g28850	-
110926012	46.0516	64.6718	51.0164	125.964	144.256	119.958	162.938	134.302	133.593	LOC110926012	NC_035449.1	1335570	1338103	+	1385	protein_coding	RHOMBOID-like protein 2	Rhomboid
110925283	85.4844	82.4614	85.8847	131.264	156.522	147.133	86.4003	106.64	72.1902	LOC110925283	NC_035434.1	156443763	156447686	+	2736	protein_coding	BEL1-like homeodomain protein 1%2C transcript variant X1	POX
novel.1174	57.2365	14.3879	59.4438	61.4438	12.3315	15.2805	32.2333	86.5257	67.1297	-	NC_035437.1	52285462	52306777	-	1263	-	- && - && PF00036:EF hand	efhand
110898853	52.9832	57.5651	42.6614	117.558	129.757	161.926	28.9152	29.9251	22.6494	LOC110898853	NC_035445.1	112378678	112384925	+	738	protein_coding	uncharacterized LOC110898853	-
110916573	121.06	121.89	116.782	120.881	102.104	94.8564	124.318	97.761	149.707	LOC110916573	NC_035448.1	31836679	31844393	-	1924	protein_coding	4-hydroxy-3-methylbut-2-enyl diphosphate reductase%2C chloroplastic-like%2C transcript variant X2	-
110912880	81.1829	88.6769	81.377	64.6724	75.4173	86.2125	65.8008	57.5345	80.8118	LOC110912880	NC_035447.1	155271599	155272775	+	747	lncRNA	uncharacterized LOC110912880	-
110906519	2.55785	5.20469	1.28326	64.9763	96.8263	156.287	55.6868	19.6984	54.1306	LOC110906519	NC_035446.1	28950146	28950664	-	519	protein_coding	chaperone protein dnaJ 11%2C chloroplastic-like	DnaJ
110927267	58.0244	69.6005	49.3501	107.281	147.207	121.05	115.967	112.529	104.49	LOC110927267	NC_035434.1	176150104	176150806	+	703	protein_coding	cysteine proteinase inhibitor B	-
110863854	126.398	114.665	121.34	149.745	59.9945	166.449	47.1015	42.5792	29.5508	LOC110863854	NC_035433.1	37881021	37883523	+	1225	protein_coding	chlorophyllase-1-like	-
110892929	111.251	103.096	107.522	95.6485	123.845	76.0331	129.665	100.512	108.391	LOC110892929	NC_035444.1	69096630	69097499	-	870	protein_coding	uncharacterized LOC110892929	-
110867922	136.376	87.7919	146.169	17.4668	4.72233	16.2828	56.402	137.835	47.6944	LOC110867922	NC_035439.1	27327470	27334760	+	1765	protein_coding	cytochrome P450 CYP72A219-like	p450
110898085	60.342	73.9135	66.4638	24.0084	24.3011	17.4317	65.8805	130.89	45.498	LOC110898085	NC_035445.1	73407066	73408573	+	706	protein_coding	60S acidic ribosomal protein P2-like	-
110930016	62.5351	105.698	64.8846	88.7419	187.823	52.135	140.97	137.986	252.494	LOC110930016	NC_035435.1	128990375	128992300	+	1926	protein_coding	protein SRC2-like	C2
110894520	188.505	186.6	184.599	164.082	139.644	178.766	113.693	121.902	100.297	LOC110894520	NC_035444.1	35730541	35734939	+	2025	protein_coding	serine/threonine-protein kinase STN7%2C chloroplastic	Pkinase
110930098	92.3986	90.5434	92.7578	116.948	124.599	103.075	80.7319	96.7227	85.4599	LOC110930098	NC_035435.1	131732151	131734693	-	1312	protein_coding	syntaxin-22-like	SNARE
110885178	188.103	121.498	192.417	119.911	109.319	165.257	65.3535	55.7606	59.9422	LOC110885178	NC_035442.1	115341562	115344658	+	955	protein_coding	rhodanese-like domain-containing protein 9%2C chloroplastic	Rhodanese
110930009	106.9	149.655	107.552	45.0962	74.1534	44.6804	113.684	66.9906	100.453	LOC110930009	NC_035435.1	128814526	128815151	-	626	protein_coding	protein RALF-like 33	-
110896070	95.4355	98.7589	99.003	63.8591	93.9137	78.2602	130.563	105.113	135.128	LOC110896070	NC_035444.1	159501210	159508350	+	1661	protein_coding	ATP-citrate synthase alpha chain protein 1%2C transcript variant X2	-
110941225	131.888	112.785	137.48	83.8722	88.0751	52.2648	137.087	114.837	135.751	LOC110941225	NC_035437.1	154234601	154236771	-	1271	protein_coding	diacylglycerol O-acyltransferase 3%2C cytosolic	-
110941520	74.6974	76.247	71.8969	90.5592	102.896	114.808	83.5892	49.1229	96.3344	LOC110941520	NC_035437.1	177167726	177181858	+	1963	protein_coding	uncharacterized LOC110941520%2C transcript variant X4	-
110900234	7.31698	17.1501	9.15398	10.1982	14.1008	4.02483	87.0135	24.0715	8.53933	LOC110900234	NC_035445.1	191387880	191389382	+	1303	protein_coding	BURP domain-containing protein 3-like%2C transcript variant X1	-
110898337	143.927	116.071	134.842	52.6515	40.0134	79.746	84.3788	61.3574	79.9035	LOC110898337	NC_035445.1	86861657	86863948	-	1189	protein_coding	29 kDa ribonucleoprotein A%2C chloroplastic-like%2C transcript variant X1	RRM_1
110899266	27.7625	33.8313	31.3906	87.8535	147.998	158.456	16.3164	16.1026	22.2997	LOC110899266	NC_035445.1	140596144	140600347	-	1165	protein_coding	gamma-glutamylcyclotransferase 2-1-like	ChaC
110886576	144.201	136.044	144.304	98.9689	69.0281	116.668	79.5175	112.189	70.2206	LOC110886576	NC_035442.1	226560731	226566700	-	2199	protein_coding	ruBisCO large subunit-binding protein subunit beta%2C chloroplastic	-
110866010	87.8986	98.4855	90.3942	125.933	132.506	204.37	68.0488	54.0451	63.73	LOC110866010	NC_035438.1	103220520	103222932	-	854	protein_coding	peptidyl-prolyl cis-trans isomerase FKBP18%2C chloroplastic	FKBP_C
110917553	56.706	48.0902	58.1401	186.036	144.609	290.277	259.704	153.276	188.092	LOC110917553	NC_035434.1	82808684	82813966	-	780	protein_coding	salivary glue protein Sgs-3-like	-
110922086	208.096	195.519	201.083	216.453	146.025	292.413	88.5935	98.4724	47.412	LOC110922086	NC_035449.1	3063353	3064820	-	1012	protein_coding	transcription factor MYB8-like	Myb_DNA-binding
110865320	53.748	69.8425	55.4432	42.1993	38.8585	33.141	136.057	217.621	148.184	LOC110865320	NC_035438.1	39376910	39382389	+	2361	protein_coding	uncharacterized protein At1g04910-like	-
110910833	40.1465	75.2222	44.3549	190.53	243.799	231.194	109.172	85.1809	122.319	LOC110910833	NC_035447.1	25161561	25164343	-	1234	protein_coding	annexin D2-like	-
110920586	206.907	263.024	217.317	106.176	79.4365	86.4394	91.684	108.273	78.941	LOC110920586	NC_035449.1	135042797	135045708	-	1266	protein_coding	light-induced protein%2C chloroplastic-like	-
110928903	38.8997	68.9209	39.5075	221.657	35.8719	8.79557	38.9275	919.61	69.8212	LOC110928903	NC_035435.1	36155718	36156566	+	636	protein_coding	EG45-like domain containing protein	-
110895200	246.808	296.173	251.388	69.8911	57.7984	86.7845	104.523	85.0665	110.811	LOC110895200	NC_035444.1	77361120	77365032	-	1941	protein_coding	probable solanesyl-diphosphate synthase 3%2C chloroplastic	-
110904624	57.948	101.53	60.0857	88.6207	240.578	279.699	162.027	17.4239	253.46	LOC110904624	NC_035446.1	159085733	159087572	+	1840	protein_coding	cytochrome P450 77A2-like	p450
110907554	24.2618	14.2207	24.8001	208.764	206.405	217.149	33.5056	65.0498	74.952	LOC110907554	NC_035446.1	146629182	146630243	-	1062	protein_coding	basic 7S globulin-like	-
110867653	63.0452	77.7535	67.4423	79.0144	24.2986	46.1918	68.627	62.2146	80.7009	LOC110867653	NC_035439.1	4253077	4254897	-	1317	protein_coding	NAC domain-containing protein 67-like	NAM
110889161	19.5735	16.0255	17.0831	47.4966	38.5351	17.5818	59.8473	85.7306	54.5026	LOC110889161	NC_035443.1	6300434	6302181	-	521	lncRNA	uncharacterized LOC110889161	-
110895602	191.114	208.751	184.797	85.9617	106.841	212.992	126.15	75.204	158.841	LOC110895602	NC_035444.1	113183529	113184180	+	652	protein_coding	uncharacterized LOC110895602	-
110912942	67.5649	76.8544	73.0784	41.9746	30.8746	31.4749	70.136	135.829	49.6567	LOC110912942	NC_035447.1	162254853	162257065	+	802	protein_coding	60S ribosomal protein L24%2C transcript variant X1	-
110922334	234.091	277.999	232.493	61.4542	42.0093	39.9996	125.258	75.7934	103.327	LOC110922334	NC_035449.1	79559959	79561395	-	937	protein_coding	zinc finger protein CONSTANS-LIKE 2-like	zf-B_box
110881934	76.1064	85.8785	76.9594	201.895	112.708	142.056	40.2461	40.3344	28.3643	LOC110881934	NC_035433.1	144529461	144533618	-	1933	protein_coding	interferon-related developmental regulator 1-like	-
110908551	24.2201	27.2538	27.7838	92.8847	17.2476	25.2115	17.7216	35.3022	26.6357	LOC110908551	NC_035446.1	69808828	69817923	-	1739	protein_coding	probable aldo-keto reductase 4%2C transcript variant X1	Aldo_ket_red
110915435	66.605	66.4158	73.2358	116.88	176.991	94.0704	167.118	115.948	128.983	LOC110915435	NC_035448.1	108143682	108144683	+	1002	protein_coding	uncharacterized LOC110915435	-
110929189	72.0912	90.4642	68.988	91.073	130.452	93.9614	140.443	113.454	97.1848	LOC110929189	NC_035435.1	64207341	64208634	+	832	protein_coding	histone H1-like	-
110897870	72.9979	82.4304	81.749	113.473	123.501	95.9829	44.5202	43.2623	41.2961	LOC110897870	NC_035445.1	53476185	53478752	+	1068	protein_coding	protein DEHYDRATION-INDUCED 19 homolog 4-like	-
novel.3916	20.6006	37.2971	22.298	213.851	293.727	296.052	125.031	61.6354	109.898	-	NC_035447.1	145695848	145696934	+	372	-	- && - && -	-
110865816	96.3727	93.6681	93.4176	175.897	168.172	248.242	61.012	33.9823	51.2569	LOC110865816	NC_035438.1	81841988	81844115	+	1107	protein_coding	28 kDa ribonucleoprotein%2C chloroplastic%2C transcript variant X2	RRM_1
110871732	85.0394	87.3338	80.6392	71.6026	93.6137	94.1354	78.2077	132.361	82.9282	LOC110871732	NC_035440.1	3611261	3613615	+	904	protein_coding	membrane steroid-binding protein 2-like	-
110911492	81.0962	112.877	81.9217	156.367	136.618	139.225	52.545	50.1719	32.5557	LOC110911492	NC_035447.1	52272831	52279299	-	5937	protein_coding	calcium-binding allergen Ole e 8-like	-
110886589	157.025	164.479	156.345	141.35	108.361	171.991	90.3735	59.9018	82.936	LOC110886589	NC_035442.1	227487399	227495531	+	1599	protein_coding	omega-6 fatty acid desaturase%2C chloroplastic	-
110898023	88.7834	101.668	91.8801	89.4349	119.449	136.955	90.0634	113.798	99.492	LOC110898023	NC_035445.1	68977747	68979632	+	628	protein_coding	NADH dehydrogenase [ubiquinone] 1 beta subcomplex subunit 8%2C mitochondrial	-
110912437	6.26542	6.02028	5.71287	312.426	305.247	348.731	30.0482	27.7282	32.0297	LOC110912437	NC_035447.1	113428955	113432947	-	2427	protein_coding	protein LHY-like%2C transcript variant X3	Myb_DNA-binding
110918570	157.846	184.175	163.715	49.4327	102.166	132.58	120.018	51.9897	144.92	LOC110918570	NC_035448.1	106352039	106353810	+	1135	protein_coding	repetitive proline-rich cell wall protein 2-like	-
110912626	109.081	101.579	109.163	130.631	156.231	100.385	77.9841	59.8488	81.4819	LOC110912626	NC_035447.1	132906878	132908562	-	1685	protein_coding	ethylene-responsive transcription factor RAP2-4-like	AP2
110912725	84.0956	111.415	79.8316	108.619	233.055	124.089	164.318	100.412	102.293	LOC110912725	NC_035447.1	143984164	143985827	+	945	protein_coding	heavy metal-associated isoprenylated plant protein 39-like	HMA
110915453	132.666	96.5769	124.117	69.9439	45.5749	39.078	44.9586	99.3751	54.059	LOC110915453	NC_035448.1	19154567	19156865	+	841	protein_coding	eukaryotic translation initiation factor 5A-like	-
110910061	59.2847	90.5983	68.5431	54.6018	65.3484	91.3168	104.497	34.0444	109.719	LOC110910061	NC_035447.1	5450225	5451356	+	742	protein_coding	classical arabinogalactan protein 9-like	-
110921178	70.473	82.0967	68.8392	37.1402	24.9986	32.7483	51.7947	94.8716	34.9242	LOC110921178	NC_035449.1	72724014	72725425	-	679	protein_coding	40S ribosomal protein S19-1-like	-
110863824	3.236	4.35745	3.72446	23.4746	10.9395	14.6688	10.2936	30.6069	6.11473	LOC110863824	NC_035433.1	37668292	37669009	-	634	lncRNA	uncharacterized LOC110863824	-
110917211	214.078	242.144	215.616	89.2136	60.1164	64.5098	95.9152	120.907	77.1194	LOC110917211	NC_035448.1	131884775	131889878	+	1937	protein_coding	3-phosphoshikimate 1-carboxyvinyltransferase 2	EPSP_synthase
110912875	111.599	193.378	114.763	65.5435	113.358	136.31	218.212	87.4454	193.345	LOC110912875	NC_035447.1	154948187	154951223	-	1521	protein_coding	chitinase-like protein 1%2C transcript variant X1	-
110916338	93.4215	109.622	89.3822	116.843	137.347	109.465	82.4244	82.1191	61.6482	LOC110916338	NC_035448.1	62330616	62331622	-	695	protein_coding	cysteine-rich and transmembrane domain-containing protein WIH2-like%2C transcript variant X2	-
110908939	72.2489	103.688	68.14	55.2074	37.7445	18.2412	37.9366	64.8158	24.3317	LOC110908939	NC_035446.1	102132904	102133501	-	598	protein_coding	uncharacterized LOC110908939	-
110940065	150.905	179.739	141.03	69.9392	117.517	65.4894	165.583	99.2023	162.289	LOC110940065	NC_035437.1	33649213	33651025	+	1813	protein_coding	E3 ubiquitin-protein ligase RDUF2-like	-
110936534	64.8263	76.1193	60.3885	244.167	203.616	145.046	66.6511	63.993	41.4856	LOC110936534	NC_035436.1	77105897	77107581	+	767	protein_coding	small ubiquitin-related modifier 1-like	-
110865789	66.3374	87.6922	64.6512	261.952	299.394	513.013	227.34	80.5484	148.011	LOC110865789	NC_035438.1	79789391	79792435	-	1711	protein_coding	O-acyltransferase WSD1-like	-
110897852	84.9762	83.6228	85.0858	64.9128	66.869	84.9528	82.4954	83.185	80.9805	LOC110897852	NC_035445.1	52068277	52070754	+	1019	protein_coding	glutathione S-transferase T1-like	GST_N
110894600	128.729	125.341	142.158	111.966	58.3039	403.524	134.127	192.621	196.249	LOC110894600	NC_035444.1	40017247	40018390	-	480	protein_coding	defensin SD2	-
110873856	97.9185	105.362	97.9751	70.7941	107.14	176.174	97.5019	44.2467	116.453	LOC110873856	NC_035433.1	107906209	107911490	-	1540	protein_coding	UDP-D-apiose/UDP-D-xylose synthase 2-like	Epimerase
110879688	131.016	141.675	130.898	102.198	101.319	184.356	76.4251	76.9922	57.6629	LOC110879688	NC_035441.1	189996890	190001492	+	2044	protein_coding	protein NRT1/ PTR FAMILY 2.9-like	-
110942043	213.059	195.214	208.159	96.8784	69.0029	90.4555	92.3853	130.265	72.913	LOC110942043	NC_035437.1	204987071	204990158	-	1863	protein_coding	pheophytinase%2C chloroplastic	-
110916007	62.8501	63.268	62.6682	87.7462	79.8541	94.4868	51.6681	48.496	61.0774	LOC110916007	NC_035448.1	12394764	12401088	-	2454	protein_coding	peroxisomal acyl-coenzyme A oxidase 1-like%2C transcript variant X1	-
110921944	93.4163	120.4	92.0632	58.5937	76.2796	83.5398	126.266	67.0558	120.102	LOC110921944	NC_035449.1	72818486	72821184	+	1777	protein_coding	UDP-glucose 6-dehydrogenase 3-like	-
110920927	106.258	130.211	112.679	176.775	217.134	223.297	23.1541	56.0672	74.3466	LOC110920927	NC_035449.1	64268423	64271680	+	2058	protein_coding	protein NRT1/ PTR FAMILY 6.3-like	-
110902066	72.8126	114.598	76.6921	7.67768	15.4125	17.7143	189.396	27.4611	220.857	LOC110902066	NC_035445.1	176005440	176005739	-	300	protein_coding	pectinesterase inhibitor 9-like	-
110878901	378.497	364.451	374.914	138.253	24.0449	22.2833	65.2355	75.3588	22.2763	LOC110878901	NC_035441.1	157041861	157045151	-	1842	protein_coding	uncharacterized LOC110878901	-
110884002	104.544	169.993	101.831	39.3129	11.65	29.4718	99.6012	92.117	45.2972	LOC110884002	NC_035442.1	14611835	14613050	-	987	protein_coding	transcription factor MYB14	Myb_DNA-binding
110905074	69.5353	67.9512	69.2917	70.9082	68.6634	62.5919	64.1541	95.3292	51.7419	LOC110905074	NC_035446.1	172024066	172029537	-	2527	protein_coding	DEAD-box ATP-dependent RNA helicase 7	DEAD
110903954	67.2012	152.406	67.6214	69.1526	94.0632	54.5836	210.39	133.934	160.887	LOC110903954	NC_035446.1	137052466	137053723	-	1258	protein_coding	mitogen-activated protein kinase kinase kinase 17-like	Pkinase
110904831	123.772	161.536	113.068	91.3012	37.2059	35.3294	65.5251	108.831	76.6441	LOC110904831	NC_035446.1	165352639	165353400	+	762	protein_coding	17.3 kDa class I heat shock protein-like	-
110937888	207.016	241.256	202.558	79.5749	77.4157	33.6529	113.434	110.595	83.8178	LOC110937888	NC_035436.1	168773575	168776076	-	1068	protein_coding	uncharacterized LOC110937888	-
110918771	71.3708	74.1601	69.5775	83.6256	97.2654	95.9262	101.631	99.1528	91.2809	LOC110918771	NC_035448.1	165407850	165409794	+	476	protein_coding	NADH dehydrogenase [ubiquinone] 1 beta subcomplex subunit 3-B-like	-
110917325	120.749	125.314	120.088	104.808	103.634	121.021	84.4021	86.3717	83.5528	LOC110917325	NC_035448.1	25323891	25329233	+	1868	protein_coding	peroxisomal membrane protein PEX14%2C transcript variant X1	-
110930705	93.1852	112.084	97.5662	49.019	58.8398	49.9463	74.2144	99.966	62.071	LOC110930705	NC_035435.1	157213677	157215815	-	700	protein_coding	translationally-controlled tumor protein homolog	-
110941835	237.131	187.917	240.223	84.4872	51.7318	52.0659	66.6617	181.32	62.0017	LOC110941835	NC_035437.1	194233381	194238232	-	1296	protein_coding	cytochrome c-type biogenesis ccda-like chloroplastic protein	-
110925331	96.9401	114.537	108.729	82.8189	96.2525	59.8677	94.1371	120.3	92.1553	LOC110925331	NC_035434.1	156789252	156790725	+	1474	protein_coding	syntaxin-121	SNARE
110878590	83.9063	88.1808	93.9546	178.158	225.176	139.02	134.011	107.26	108.495	LOC110878590	NC_035433.1	131411618	131413955	-	1265	protein_coding	B-box zinc finger protein 25-like	zf-B_box
110878785	69.9617	79.0875	67.7613	92.5353	95.128	91.9944	63.8885	84.3925	57.1575	LOC110878785	NC_035441.1	152435564	152437359	+	621	protein_coding	subtilisin-like protease SBT3.17	-
110911814	61.2453	70.2145	56.9209	83.0186	147.999	133.255	86.2987	58.0981	93.8359	LOC110911814	NC_035434.1	20567478	20575120	-	668	protein_coding	mitochondrial pyruvate carrier 1-like	-
110910826	66.7655	46.6874	66.6987	142.647	309.64	138.327	91.3091	137.399	150.392	LOC110910826	NC_035447.1	24995911	24997919	-	1240	protein_coding	1-aminocyclopropane-1-carboxylate oxidase-like	2OG-FeII_Oxy
110884349	86.8113	127.014	95.4496	104.718	130.778	104.711	124.046	120.026	107.887	LOC110884349	NC_035442.1	42830184	42831274	-	595	protein_coding	autophagy-related protein 8i-like	-
110899629	50.9056	81.9273	56.4279	96.8303	75.3446	77.3782	99.4851	133.677	98.3643	LOC110899629	NC_035445.1	161895418	161898542	+	1426	protein_coding	serpin-ZX-like	Serpin
110897535	227.555	236.321	225.01	107.186	89.0926	174.199	84.1593	73.1654	103.893	LOC110897535	NC_035445.1	19641978	19644428	+	1826	protein_coding	dihydrolipoyl dehydrogenase%2C mitochondrial-like	Pyr_redox_2
110903972	114.382	109.625	114.533	85.5735	78.7159	76.9009	61.645	69.9751	59.4121	LOC110903972	NC_035446.1	137909748	137913061	+	1283	protein_coding	mitochondrial outer membrane protein porin of 34 kDa-like	-
110871990	88.6983	81.0932	87.2868	58.8735	24.7397	106.331	68.4862	74.7101	67.4988	LOC110871990	NC_035440.1	15685168	15691675	-	2228	protein_coding	ABC transporter B family member 25-like	ABC_membrane
110920742	18.5195	28.2179	17.6575	99.7346	113.625	55.4821	31.4535	44.034	38.2639	LOC110920742	NC_035449.1	212442389	212444521	+	1375	protein_coding	heavy metal-associated isoprenylated plant protein 6-like	HMA
110873018	165.832	180.871	165.235	117.73	105.304	89.7897	113.471	117.096	110.601	LOC110873018	NC_035440.1	78660807	78665925	-	1672	protein_coding	phospholipase A(1) LCAT3-like	-
110889969	107.947	97.136	99.3131	99.3667	93.0508	106.824	95.9364	84.6784	74.436	LOC110889969	NC_035443.1	59305855	59308953	+	1137	protein_coding	transcription factor ILR3-like	HLH
110936355	57.804	54.2249	55.3493	82.632	108.883	70.705	67.3554	66.1572	117.722	LOC110936355	NC_035436.1	62322069	62323397	+	1165	protein_coding	bZIP transcription factor 53-like	bZIP_1
110914940	54.5935	16.265	54.6419	35.8882	12.7576	16.6732	17.7223	49.6845	41.9466	LOC110914940	NC_035448.1	18037788	18039861	+	1774	protein_coding	cytochrome P450 78A5-like	p450
110880174	127.769	129.83	114.223	111.34	152.418	326.193	91.1532	31.9508	97.6392	LOC110880174	NC_035441.1	205925340	205926550	+	758	protein_coding	photosynthetic NDH subunit of subcomplex B 3%2C chloroplastic	Fer2
110919736	74.1012	139.705	79.4533	145.701	157.223	163.094	77.4075	45.9927	58.2774	LOC110919736	NC_035434.1	110299303	110300394	-	1092	protein_coding	protein EXORDIUM-like 2	-
110890549	151.742	139.354	158.534	148.295	144.504	234.403	79.2838	62.3341	87.7781	LOC110890549	NC_035443.1	112198286	112202792	+	1871	protein_coding	protein plastid transcriptionally active 16%2C chloroplastic-like	-
110921006	36.8073	62.4638	37.0076	100.29	86.9451	72.6287	99.0884	168.881	113.967	LOC110921006	NC_035449.1	51367041	51370792	-	2405	protein_coding	uncharacterized LOC110921006	-
110883314	79.7691	108.409	86.3402	47.9194	57.3764	47.2987	100.894	89.9769	122.634	LOC110883314	NC_035442.1	226659522	226660136	+	615	protein_coding	uncharacterized serine-rich protein C1E8.05-like	-
110926540	80.2538	100.777	75.6576	75.3819	86.3157	101.081	78.1692	106.24	80.4544	LOC110926540	NC_035449.1	3793863	3796290	-	597	protein_coding	cytochrome c oxidase subunit 5C-1	-
110911987	83.5996	86.4363	86.6896	97.2323	125.546	267.844	81.7739	48.0509	84.6901	LOC110911987	NC_035447.1	82864383	82868095	-	755	protein_coding	50S ribosomal protein L29%2C chloroplastic	-
110936454	87.2592	80.2004	86.0709	76.8636	67.1016	79.865	74.0106	106.13	72.1891	LOC110936454	NC_035436.1	71719842	71723838	-	816	protein_coding	peptidyl-prolyl cis-trans isomerase NIMA-interacting 4	-
110912623	65.3643	72.2874	72.1073	84.938	82.3595	94.4883	55.0913	120.578	74.9355	LOC110912623	NC_035447.1	131542859	131546045	+	817	protein_coding	peptidyl-prolyl cis-trans isomerase FKBP12	FKBP_C
110898111	33.402	37.7146	33.2085	235.381	357.769	145.972	202.644	101.448	114.101	LOC110898111	NC_035445.1	75345811	75354254	+	1382	protein_coding	protein trichome birefringence-like 38	-
110909227	172.78	202.899	172.655	50.1915	40.8566	41.1346	111.366	123.562	60.151	LOC110909227	NC_035446.1	117739934	117743550	-	1705	protein_coding	protein PIN-LIKES 3-like	-
110904074	95.5999	82.5397	93.8997	54.8528	63.138	62.3021	89.5115	93.7027	80.3507	LOC110904074	NC_035446.1	141601334	141603898	-	688	protein_coding	nuclear transport factor 2	-
110873726	157.284	159.557	158.528	80.8594	63.3397	154.222	100.548	75.0257	84.8554	LOC110873726	NC_035440.1	135969636	135973254	-	1192	protein_coding	28 kDa ribonucleoprotein%2C chloroplastic-like	RRM_1
110879436	84.8187	91.5976	84.9355	139.191	181.374	423.816	82.6284	29.2179	109.015	LOC110879436	NC_035441.1	179807145	179808906	+	1065	protein_coding	photosystem I chlorophyll a/b-binding protein 5%2C chloroplastic	-
110896035	74.6552	72.59	74.1661	168.704	176.332	235.183	112.29	107.057	122.837	LOC110896035	NC_035444.1	157303800	157326504	-	1387	protein_coding	carbonic anhydrase 2-like%2C transcript variant X1	-
110898172	77.8554	86.1751	65.5786	90.1468	128.018	105.256	86.4384	78.2402	94.3181	LOC110898172	NC_035445.1	78168965	78172309	+	758	protein_coding	ubiquitin-conjugating enzyme E2 variant 1D	UQ_con
110865890	94.2348	95.7775	95.9208	67.3676	73.1663	81.3403	76.1287	204.011	95.9109	LOC110865890	NC_035438.1	92886092	92889905	+	1905	protein_coding	calnexin homolog	-
110903749	99.714	114.946	98.7023	72.1035	100.535	92.8079	102.382	77.4346	98.246	LOC110903749	NC_035446.1	129079636	129114464	-	987	protein_coding	ADP-ribosylation factor 2%2C transcript variant X2	Arf
110877641	73.2265	73.9406	76.0511	108.424	105.173	112.06	74.3073	89.3766	71.4656	LOC110877641	NC_035441.1	61186426	61188566	+	1316	protein_coding	probable protein phosphatase 2C 59	PP2C
110930439	61.8249	83.7112	59.2123	121.421	117.244	134.339	56.623	67.1247	72.5342	LOC110930439	NC_035435.1	144752820	144756467	+	1180	protein_coding	uncharacterized LOC110930439	-
110941424	58.8391	61.6908	55.1048	100.595	64.9233	93.5864	124.145	107.506	105.301	LOC110941424	NC_035437.1	169571703	169574732	-	1847	protein_coding	mitogen-activated protein kinase homolog NTF3	Pkinase
110916735	60.1231	53.625	60.7903	240.376	198.621	284.517	109.036	46.6292	149.439	LOC110916735	NC_035448.1	109652907	109659734	-	2482	protein_coding	probable 1-deoxy-D-xylulose-5-phosphate synthase 2%2C chloroplastic	-
110899734	140.393	131.77	137.434	160.048	152.682	285.841	100.32	88.178	94.5681	LOC110899734	NC_035445.1	168437953	168440246	+	1093	protein_coding	light-harvesting complex-like protein 3 isotype 2%2C chloroplastic	-
110929103	260.527	340.484	274.953	64.5042	72.1237	46.6928	193.305	188.875	128.821	LOC110929103	NC_035435.1	57152337	57154169	+	1833	protein_coding	uncharacterized LOC110929103	-
110894585	92.5541	102.276	85.7634	98.078	102.063	94.391	98.0596	111.113	81.7478	LOC110894585	NC_035444.1	38961301	38965495	-	946	protein_coding	ras-related protein RHN1	Ras
110879606	54.0741	61.769	50.9453	44.1763	20.828	37.1328	63.9555	82.6939	81.8182	LOC110879606	NC_035441.1	187489023	187491451	+	1627	protein_coding	1-acylglycerol-3-phosphate O-acyltransferase-like	Abhydrolase_1
110936689	27.1976	9.34221	29.2202	92.0979	67.8044	47.1232	20.2675	18.1252	41.3723	LOC110936689	NC_035436.1	91470757	91471446	-	690	protein_coding	pathogenesis-related protein 1B-like	SCP
110911573	81.5788	80.3158	72.4989	102.302	98.1001	109.752	80.835	92.0296	80.5312	LOC110911573	NC_035447.1	56400692	56407308	+	1236	protein_coding	L-ascorbate peroxidase 3-like	-
110920670	125.86	123.461	131.035	87.2134	83.5043	125.539	74.8358	84.5996	71.2019	LOC110920670	NC_035449.1	54318014	54323960	-	816	protein_coding	ferredoxin-thioredoxin reductase catalytic chain%2C chloroplastic%2C transcript variant X2	-
110904348	112.135	148.044	112.799	101.169	117.463	111.26	150.906	64.4654	152.956	LOC110904348	NC_035446.1	150585758	150588680	+	1920	protein_coding	fasciclin-like arabinogalactan protein 15%2C transcript variant X1	-
110883808	247.903	293.166	240.679	86.9354	88.6426	98.0686	128.643	84.4211	145.626	LOC110883808	NC_035442.1	4139291	4146233	+	2733	protein_coding	uncharacterized protein sll0005	ABC1
110898326	45.1512	44.1164	44.0017	116.47	26.1395	105.985	24.4519	41.5206	29.7693	LOC110898326	NC_035445.1	86197689	86199980	+	1720	protein_coding	cytochrome P450 76A1-like	p450
110915934	103.037	134.801	101.958	35.1011	52.66	58.7104	70.607	110.962	71.2461	LOC110915934	NC_035448.1	130024230	130024653	-	424	protein_coding	protein transport protein Sec61 subunit beta-like	-
110911244	39.9132	48.2634	43.1203	113.75	58.6176	88.9228	38.2382	48.2872	38.0768	LOC110911244	NC_035447.1	40675744	40680984	-	2109	protein_coding	glucose-6-phosphate 1-dehydrogenase%2C cytoplasmic isoform-like	G6PD_C
110931120	135.372	163.902	141.885	119.995	122.244	230.535	94.9971	55.13	94.7231	LOC110931120	NC_035435.1	168467899	168470530	-	1290	protein_coding	uncharacterized LOC110931120%2C transcript variant X2	-
110929571	130.896	151.227	125.963	96.3415	177.662	182.911	130.153	43.9439	137.143	LOC110929571	NC_035435.1	104389263	104390816	-	1554	protein_coding	fasciclin-like arabinogalactan protein 2	-
110872820	75.6346	70.359	63.3432	118.855	178.111	124.485	113.418	92.9373	120.745	LOC110872820	NC_035440.1	61209465	61213673	-	801	protein_coding	probable calcium-binding protein CML13	-
110930365	118.698	108.329	109.52	36.482	42.2021	29.4746	97.0331	92.0326	95.5961	LOC110930365	NC_035435.1	142630647	142632794	+	790	protein_coding	ubiquitin-conjugating enzyme E2 28	UQ_con
110867535	117.809	144.566	123.638	5.82645	13.8115	24.3404	196.146	65.9859	253.204	LOC110867535	NC_035439.1	616085	618525	-	1784	protein_coding	adenosylhomocysteinase 1-like	-
110882048	178.142	142.533	180.469	157.893	126.709	87.4247	103.2	194.463	103.939	LOC110882048	NC_035433.1	145448823	145455432	-	1862	protein_coding	sulfite exporter TauE/SafE family protein 4-like	-
110932013	87.1645	141.476	86.334	107.171	108.916	92.5965	154.692	123.855	98.676	LOC110932013	NC_035435.1	106241848	106247331	-	1721	protein_coding	zinc finger protein ZAT9-like	-
110878248	46.1387	39.1129	44.4375	129.188	143.902	124.665	68.8279	85.5533	71.0075	LOC110878248	NC_035433.1	130209231	130215691	+	2086	protein_coding	serine/threonine-protein kinase STY17-like	-
110866140	246.185	198.02	252.63	156.734	93.74	130.518	104.616	113.081	100.519	LOC110866140	NC_035433.1	54662521	54674325	-	1716	protein_coding	serine carboxypeptidase-like 40	Peptidase_S10
110873747	30.3636	40.4574	34.5906	50.8627	26.7028	34.62	13.5165	27.2756	28.6566	LOC110873747	NC_035440.1	138101456	138105506	+	2349	protein_coding	alkaline/neutral invertase A%2C mitochondrial-like	-
110915768	156.41	174.682	163.284	120.822	123.596	213.26	90.5749	34.432	73.0368	LOC110915768	NC_035448.1	56545102	56549908	-	983	protein_coding	NAD(P)H-quinone oxidoreductase subunit N%2C chloroplastic	-
110871681	59.8896	68.5709	67.8083	40.6418	37.2148	34.4906	67.5583	111.757	43.1009	LOC110871681	NC_035440.1	2509251	2509917	+	667	protein_coding	ubiquitin-40S ribosomal protein S27a	ubiquitin
110879504	99.9759	95.3384	93.4092	88.1074	80.7261	81.1042	83.9159	96.0731	73.5726	LOC110879504	NC_035441.1	182849597	182852077	+	982	protein_coding	NEDD8-conjugating enzyme Ubc12-like	UQ_con
110877901	154.119	174.486	153.432	109.937	136.52	199.365	133.717	88.0385	157.426	LOC110877901	NC_035441.1	87173070	87176286	+	1451	protein_coding	actin-7-like%2C transcript variant X1	Actin
110878255	94.5142	112.789	98.64	64.7014	65.1216	44.8731	93.1068	84.2843	82.1189	LOC110878255	NC_035441.1	124009182	124010772	-	1591	protein_coding	E3 ubiquitin-protein ligase ATL6-like	-
110872380	48.2949	77.5531	49.6352	41.3205	58.7965	56.4587	74.9468	73.3029	62.6228	LOC110872380	NC_035440.1	34914109	34916393	+	566	protein_coding	copper transport protein ATX1-like%2C transcript variant X2	-
110873807	171.447	190.684	172.514	131.859	104.733	138.928	93.0227	84.2121	83.8159	LOC110873807	NC_035440.1	145468485	145473908	+	1745	protein_coding	tocopherol cyclase%2C chloroplastic%2C transcript variant X2	-
110884595	88.7841	97.7047	87.7419	60.369	80.9685	86.8566	84.4417	98.1562	76.0328	LOC110884595	NC_035442.1	64104991	64107801	-	541	protein_coding	uncharacterized LOC110884595	-
110929668	83.1976	90.051	82.0188	114.556	117.568	347.599	66.0398	43.4025	70.9963	LOC110929668	NC_035435.1	110316280	110318866	+	829	protein_coding	50S ribosomal protein L24%2C chloroplastic	KOW
110886777	29.051	27.1394	26.289	47.0346	18.4775	54.8229	53.1347	120.303	43.7778	LOC110886777	NC_035442.1	235668002	235668890	+	889	protein_coding	probable glutathione S-transferase parC	GST_N
110929921	4.03775	5.79684	7.74274	157.11	120.683	233.533	5.16022	27.3049	7.86091	LOC110929921	NC_035435.1	125787294	125789162	-	1345	protein_coding	NAC domain-containing protein 72-like	NAM
110875626	47.2058	11.0062	44.8988	76.3849	17.1397	13.757	11.999	89.7242	54.2156	LOC110875626	NC_035433.1	114577272	114580568	+	859	protein_coding	lactoylglutathione lyase-like	Glyoxalase
110898724	91.3331	115.065	89.6439	88.3019	165.387	160.793	114.326	61.9875	120.638	LOC110898724	NC_035445.1	104540097	104545868	+	2060	protein_coding	uncharacterized protein At1g04910-like	-
110885368	14.2055	21.1377	13.7827	214.049	225.689	195.47	77.1079	102.165	68.1653	LOC110885368	NC_035442.1	135797247	135802955	+	3857	protein_coding	uncharacterized LOC110885368	-
110939767	93.7357	70.1902	100.781	51.3874	65.3454	81.1473	22.575	21.7907	30.6462	LOC110939767	NC_035437.1	10944085	10947479	-	1863	protein_coding	sugar carrier protein C-like	Sugar_tr
110928976	124.098	96.5131	130.812	95.4202	56.3001	55.3009	106.411	112.756	128.042	LOC110928976	NC_035435.1	42589426	42594403	-	2386	protein_coding	protein LNK1-like%2C transcript variant X2	-
110926529	82.903	131.103	83.4834	145.106	153.331	176.714	79.7157	52.3284	92.7266	LOC110926529	NC_035449.1	17150970	17152131	-	1011	protein_coding	uncharacterized LOC110926529	-
110886394	83.6023	77.2827	98.7684	75.0061	75.2271	91.9309	63.369	91.3091	79.4118	LOC110886394	NC_035442.1	219412895	219415609	+	537	protein_coding	ATP synthase subunit epsilon%2C mitochondrial	-
110864420	58.9995	116.159	59.5362	87.6031	190.908	112.276	161.462	85.0972	242.664	LOC110864420	NC_035438.1	4795921	4797850	-	1798	protein_coding	1-aminocyclopropane-1-carboxylate synthase-like	Aminotran_1_2
110908283	11.967	9.79746	11.4425	243.76	282.561	298.33	138.224	91.4295	154.073	LOC110908283	NC_035446.1	40999299	41002427	+	2143	protein_coding	probable terpene synthase 11%2C transcript variant X1	-
110877665	124.076	124.232	129.286	116.602	112.094	110.201	95.9694	100.049	88.8502	LOC110877665	NC_035441.1	62623011	62639451	-	1441	protein_coding	uncharacterized LOC110877665	-
110899529	36.2406	53.8663	34.6943	62.8693	65.0494	64.1011	97.6353	121.903	95.6451	LOC110899529	NC_035445.1	157213739	157216639	-	1705	protein_coding	uncharacterized LOC110899529	START
110877184	65.5843	89.0596	61.3683	94.9755	125.532	133.332	59.8569	61.9795	61.5102	LOC110877184	NC_035441.1	15879491	15881317	-	1105	protein_coding	uncharacterized LOC110877184	-
110877631	106.007	115.632	105.79	97.7395	102.735	127.094	79.115	76.3516	76.3139	LOC110877631	NC_035441.1	60233373	60243344	-	1365	protein_coding	ankyrin repeat domain-containing protein 2B-like	-
110911061	67.9885	70.8161	63.3523	82.4517	163.661	77.4185	39.9431	23.3588	62.7791	LOC110911061	NC_035447.1	33300068	33303370	+	1381	protein_coding	probable WRKY transcription factor 58	WRKY
110910246	182.435	164.951	188.887	112.083	102.094	141.023	92.2853	82.1587	91.8011	LOC110910246	NC_035434.1	13040197	13053199	+	1370	protein_coding	haloalkane dehalogenase	-
110943788	99.4813	113.87	102.263	86.1531	85.143	172.829	51.9727	75.5513	58.9115	LOC110943788	NC_035433.1	13549914	13554010	-	1164	protein_coding	uncharacterized protein At5g02240-like	-
110879387	106.31	88.2574	115.129	16.325	16.7443	21.7497	39.0857	48.1767	32.1621	LOC110879387	NC_035441.1	177830454	177832671	-	1675	protein_coding	low-temperature-induced cysteine proteinase-like	Peptidase_C1
110865479	48.9546	68.2067	48.6444	67.7185	81.8594	57.8933	133.488	121.684	126.87	LOC110865479	NC_035438.1	50501220	50504469	+	2162	protein_coding	IQ domain-containing protein IQM1-like	-
110899253	81.3493	80.4337	93.4219	112.407	122.462	105.087	102.476	97.5151	103.544	LOC110899253	NC_035445.1	139603968	139605363	+	1396	protein_coding	protein SRC2 homolog	C2
110869119	66.3532	70.0704	71.1736	54.9126	54.6049	45.0464	78.6258	92.7121	63.8656	LOC110869119	NC_035433.1	75103337	75105604	-	1054	protein_coding	ran-binding protein 1 homolog a-like	-
110904212	110.099	138.386	111.611	63.8127	135.756	128.195	163.473	36.4073	108.777	LOC110904212	NC_035446.1	145697693	145702397	-	2286	protein_coding	glucomannan 4-beta-mannosyltransferase 2-like	-
110915718	39.1355	47.6619	34.2387	160.667	154.041	201.732	52.9531	44.5547	45.6825	LOC110915718	NC_035448.1	129646294	129650458	+	626	protein_coding	stress-response A/B barrel domain-containing protein HS1	-
110890261	50.6247	60.6312	49.6371	42.8976	44.6014	62.8378	68.0681	54.7702	42.2962	LOC110890261	NC_035443.1	82800631	82804304	-	888	protein_coding	non-specific lipid-transfer protein-like protein At5g64080	-
110899742	133.349	137.01	130.772	93.1564	109.958	140.131	123.932	123.686	129.241	LOC110899742	NC_035445.1	169178233	169183023	+	1739	protein_coding	uncharacterized LOC110899742%2C transcript variant X1	-
110936223	72.6059	101.265	76.5524	97.5474	102.414	130.839	125.444	106.018	148.632	LOC110936223	NC_035436.1	49433860	49435217	-	1358	protein_coding	probable galacturonosyltransferase-like 1	Glyco_transf_8
110908971	62.017	172.578	60.1365	59.259	71.3837	114.711	99.7671	23.6886	153.632	LOC110908971	NC_035446.1	104293045	104294887	-	1477	protein_coding	chalcone synthase	Chal_sti_synt_N
110890573	64.4522	76.4282	73.8842	68.0463	76.9743	77.3226	74.5394	62.0716	57.9358	LOC110890573	NC_035443.1	115281712	115285878	-	690	protein_coding	DNA-binding protein DDB_G0278111-like	-
110904896	20.2711	48.6337	20.2925	97.1706	88.7391	86.7504	157.65	123.102	118.434	LOC110904896	NC_035446.1	167821058	167823283	+	1280	protein_coding	probable 2-oxoglutarate-dependent dioxygenase At3g111800	2OG-FeII_Oxy
110879983	8.53896	6.37084	9.38388	109.204	176.941	444.804	15.0777	4.34751	26.4629	LOC110879983	NC_035441.1	201063755	201066970	-	742	protein_coding	acyl carrier protein 4%2C chloroplastic-like	PP-binding
110928512	57.5266	56.9998	56.4974	30.2184	27.9121	28.4919	47.2838	98.5624	34.4523	LOC110928512	NC_035435.1	4856234	4858515	+	643	protein_coding	60S ribosomal protein L31	Ribosomal_L31e
110939985	104.785	117.013	111.297	77.8051	95.4298	102.032	107.819	81.8221	112.641	LOC110939985	NC_035437.1	27572676	27573884	-	649	protein_coding	histone H2A.2-like	Histone
110908531	47.508	79.374	61.4501	31.4027	24.5171	22.3081	54.7903	92.6831	31.0913	LOC110908531	NC_035446.1	68074482	68076104	+	536	protein_coding	60S ribosomal protein L37-3-like	-
110877507	54.1359	65.3744	49.9125	47.2846	78.5514	52.5542	69.7426	95.1737	53.1355	LOC110877507	NC_035441.1	48160073	48163782	-	632	protein_coding	60S ribosomal protein L44-like	-
110942393	73.4114	84.1189	67.5218	41.4593	31.4007	39.957	68.8209	97.5036	43.9282	LOC110942393	NC_035437.1	216770433	216771083	-	651	protein_coding	40S ribosomal protein S16	-
110937174	68.9509	80.436	71.879	126.312	141.347	367.654	82.2343	41.4437	78.2887	LOC110937174	NC_035436.1	134425021	134426057	-	764	protein_coding	50S ribosomal protein L34%2C chloroplastic	-
110878211	87.899	81.4048	82.5067	59.8396	33.5909	35.2191	63.1272	124.181	49.9776	LOC110878211	NC_035441.1	120514043	120515159	-	681	protein_coding	heavy metal-associated isoprenylated plant protein 39-like	-
110889955	116.342	107.866	108.248	120.105	119.915	228.138	76.9176	58.7657	76.0385	LOC110889955	NC_035443.1	57801253	57803327	-	1070	protein_coding	50S ribosomal protein L19-2%2C chloroplastic-like	-
110889220	37.19	50.8482	35.6199	18.5594	41.3496	25.8918	200.05	120.595	195.379	LOC110889220	NC_035443.1	8718066	8719436	+	821	protein_coding	classical arabinogalactan protein 4-like	-
110942376	111.901	142.641	105.263	150.593	206.294	156.341	124.321	165.205	95.3341	LOC110942376	NC_035433.1	3490629	3491370	-	742	protein_coding	uncharacterized protein At5g01610-like	-
110886682	111.76	120.478	120.88	96.5601	84.6174	132.791	76.9018	86.7917	70.498	LOC110886682	NC_035442.1	230506898	230509263	+	852	protein_coding	uncharacterized LOC110886682	-
110873380	116.678	140.906	123.06	93.9272	108.272	225.675	91.0065	65.891	116.339	LOC110873380	NC_035440.1	103801877	103804255	-	708	protein_coding	uncharacterized LOC110873380%2C transcript variant X2	-
110889261	85.0798	81.2283	88.1518	75.502	86.4797	117.792	75.8068	92.2216	84.3622	LOC110889261	NC_035443.1	10858275	10862806	-	783	protein_coding	NADH dehydrogenase [ubiquinone] iron-sulfur protein 4%2C mitochondrial-like	-
110895905	66.6937	85.1151	64.4878	69.6111	87.7191	91.0378	79.5573	101.182	86.5387	LOC110895905	NC_035444.1	146724377	146727819	-	722	protein_coding	probable NADH dehydrogenase [ubiquinone] 1 alpha subcomplex subunit 12	Complex1_17_2kD
110940643	41.4547	10.3397	41.1641	84.31	29.2516	49.0123	16.4524	56.2661	64.2045	LOC110940643	NC_035437.1	103000868	103008324	-	3230	protein_coding	plasma membrane ATPase 4	E1-E2_ATPase
110893728	96.2416	98.5376	92.9272	83.206	90.9117	74.1734	81.8225	89.2371	71.6652	LOC110893728	NC_035444.1	1481462	1485086	-	1580	protein_coding	eukaryotic initiation factor 4A-15-like	DEAD
110930516	38.274	27.0123	41.1716	71.8833	99.7757	63.1321	16.8703	30.4388	18.7004	LOC110930516	NC_035435.1	147485947	147486721	+	525	lncRNA	uncharacterized LOC110930516	-
110865130	23.6781	35.4143	21.6938	151.923	55.0236	162.519	24.5801	29.4331	22.3172	LOC110865130	NC_035438.1	30607637	30611994	-	1789	protein_coding	lipase-like	-
110903938	178.278	158.104	171.565	75.5349	58.371	51.8068	75.634	52.1346	62.2256	LOC110903938	NC_035446.1	136572521	136575688	+	1208	protein_coding	reticulon-like protein B2	-
110928658	142.619	173.899	156.846	72.2116	57.2549	66.4587	168.407	119.401	131.728	LOC110928658	NC_035435.1	15364967	15367295	+	1392	protein_coding	uncharacterized LOC110928658	-
110877451	82.6744	82.3805	85.9053	58.9941	55.8451	55.1404	65.8774	62.5585	83.2418	LOC110877451	NC_035441.1	43287598	43292469	-	2729	protein_coding	proton pump-interactor 1-like%2C transcript variant X3	-
110942617	130.09	184.47	127.772	56.6514	105.629	60.5344	185.815	89.974	178.691	LOC110942617	NC_035437.1	21170257	21170673	+	417	protein_coding	protein BIC1-like	-
110929271	68.8835	109.993	74.2661	140.535	235.473	124.444	133.389	144.976	124.403	LOC110929271	NC_035435.1	71706008	71707844	+	1752	protein_coding	3-ketoacyl-CoA synthase 9-like	-
110920888	23.6836	34.896	25.1031	95.8494	105.686	107.837	68.6866	81.4377	70.7814	LOC110920888	NC_035449.1	206047134	206050112	-	1944	protein_coding	uncharacterized protein At2g33490-like%2C transcript variant X1	-
110941347	54.422	63.7692	63.0996	114.814	128.851	281.023	66.4595	48.1764	90.0792	LOC110941347	NC_035437.1	164634012	164637605	+	1162	protein_coding	soluble inorganic pyrophosphatase 6%2C chloroplastic-like	Pyrophosphatase
110877508	60.0059	77.0762	60.5043	178.842	238.824	123.299	64.9552	65.1234	73.6721	LOC110877508	NC_035441.1	48245908	48253533	-	2873	protein_coding	NADPH--cytochrome P450 reductase-like	NAD_binding_1
110927355	68.2726	73.5531	71.4159	95.5913	94.3871	119.938	53.7925	107.647	57.8035	LOC110927355	NC_035434.1	178744413	178747290	+	2100	protein_coding	beta-amylase 1%2C chloroplastic	-
110899614	14.8349	4.07918	15.4216	10.6607	3.16658	2.40052	13.6513	78.8121	21.3544	LOC110899614	NC_035445.1	161338351	161339346	-	903	protein_coding	23 kDa jasmonate-induced protein-like	-
110873866	256.444	218.658	257.801	21.2364	24.6297	13.6555	68.7492	91.1343	77.5654	LOC110873866	NC_035440.1	151507523	151509787	-	1613	protein_coding	tubulin beta-2 chain-like	Tubulin
110918251	64.2534	53.2232	61.671	85.3199	54.9348	70.8525	48.2802	40.5607	55.195	LOC110918251	NC_035448.1	89325500	89330893	-	2638	protein_coding	uncharacterized LOC110918251%2C transcript variant X9	-
110864944	64.4985	89.5356	62.2722	30.8622	29.3356	28.4017	60.4067	88.1761	36.9532	LOC110864944	NC_035438.1	22998714	22999586	-	421	protein_coding	40S ribosomal protein S30	-
110925650	99.9735	137.98	98.8707	154.28	154.284	169.22	104.287	77.4526	124.194	LOC110925650	NC_035449.1	7505760	7507985	-	2226	protein_coding	transcription factor MYC2-like	HLH
110895901	85.3302	69.6149	77.4474	73.2501	58.786	63.8475	74.4086	109.863	77.9405	LOC110895901	NC_035444.1	145686221	145691175	+	978	protein_coding	SUMO-conjugating enzyme SCE1-like	UQ_con
110915587	105.284	100.907	112.783	87.4984	106.59	96.9743	80.7266	59.9446	80.4506	LOC110915587	NC_035448.1	7139363	7142041	-	1246	protein_coding	probable CCR4-associated factor 1 homolog 6%2C transcript variant X1	CAF1
110881068	30.2473	38.6512	37.9276	210.104	214.013	379.371	71.9298	59.3221	87.1371	LOC110881068	NC_035433.1	140865309	140867291	+	1582	protein_coding	benzyl alcohol O-benzoyltransferase-like	-
novel.419	81.675	110.133	78.6492	60.7294	65.1406	83.7685	50.2252	69.881	50.5507	-	NC_035434.1	128429066	128430713	-	495	-	- && P48505.2 RecName: Full=Ubiquinol-cytochrome c reductase complex 6.7 kDa protein; Short=CR6 && -	-
110899341	23.4976	26.8517	28.9717	86.4727	142.943	160.282	99.9106	57.4825	77.9834	LOC110899341	NC_035445.1	146116342	146120959	+	1605	protein_coding	pectin acetylesterase 8-like	-
110898808	100.725	99.3061	95.8762	51.5955	70.8672	71.7689	107.574	113.6	97.5962	LOC110898808	NC_035445.1	109099423	109102620	-	910	protein_coding	high mobility group B protein 1-like%2C transcript variant X2	HMG_box
110921274	152.851	192.655	158.669	102.147	98.8335	131.007	95.2761	82.6498	80.9572	LOC110921274	NC_035449.1	68677677	68679680	+	1028	protein_coding	protein COFACTOR ASSEMBLY OF COMPLEX C SUBUNIT B CCB1%2C chloroplastic	-
novel.4547	16.924	18.5507	17.0824	48.2135	44.2833	14.2418	31.3881	84.7579	39.4205	-	NC_035449.1	26992995	27010735	-	599	-	- && - && -	-
110872537	134.028	89.5378	129.061	38.7993	25.5956	52.7264	141.416	94.8135	91.6787	LOC110872537	NC_035440.1	42328842	42330982	+	927	protein_coding	glutathione S-transferase DHAR2-like	-
110920608	191.414	178.196	192.353	63.6363	49.9479	37.0246	81.955	120.123	71.9641	LOC110920608	NC_035449.1	64719001	64722215	+	1458	protein_coding	protease HtpX homolog	Peptidase_M48
110899557	49.4435	61.3917	57.9734	69.412	98.3278	81.9039	69.9538	75.9257	77.6271	LOC110899557	NC_035445.1	158195860	158198615	-	753	protein_coding	SUMO-conjugating enzyme UBC9-like	UQ_con
110868542	39.7468	50.1643	39.1411	75.2288	55.8579	52.5644	63.7728	102.027	73.5268	LOC110868542	NC_035439.1	72261948	72267536	-	1881	protein_coding	aspartic proteinase-like protein 2	-
110940251	124.98	179.127	132.22	51.7581	96.6639	97.9024	109.592	42.5896	147.902	LOC110940251	NC_035437.1	50947454	50951094	-	1812	protein_coding	squalene monooxygenase-like	-
110912755	203.051	224.438	209.44	127.592	108.344	133.294	101.388	96.5481	96.5199	LOC110912755	NC_035447.1	145610658	145618334	+	2400	protein_coding	ABC transporter F family member 5-like	ABC_tran
110889352	118.084	96.8161	121.725	127.062	114.291	74.0326	115.828	178.3	77.4927	LOC110889352	NC_035443.1	17108317	17111239	-	766	protein_coding	protein C2-DOMAIN ABA-RELATED 4-like	C2
110878189	34.2946	38.2113	36.1969	50.7548	50.2504	73.0875	38.3495	38.3072	36.1391	LOC110878189	NC_035441.1	118520736	118521804	+	1017	protein_coding	uncharacterized LOC110878189%2C transcript variant X2	-
110883133	37.6493	53.7833	38.2943	80.1335	76.0485	96.3707	27.8895	42.5236	21.8387	LOC110883133	NC_035442.1	215101792	215102259	+	468	protein_coding	ethylene-responsive transcription factor ERF008-like	AP2
110930225	159.195	186.977	160.451	126.256	113.552	152.144	90.9801	76.0999	69.1583	LOC110930225	NC_035435.1	136888596	136893652	+	1183	protein_coding	uncharacterized protein At1g32220%2C chloroplastic%2C transcript variant X2	Epimerase
110895835	50.5339	59.6735	47.1206	102.606	98.2982	96.9463	80.8421	30.7173	52.0815	LOC110895835	NC_035444.1	139495681	139498366	+	929	protein_coding	auxin-responsive protein IAA3-like	-
110929814	152.249	198.984	145.155	65.0632	73.0965	83.2376	87.1224	89.6249	91.9931	LOC110929814	NC_035435.1	118969338	118970998	+	1082	protein_coding	peroxisomal 2%2C4-dienoyl-CoA reductase-like	adh_short
110864895	55.3849	56.4729	50.2302	110.751	121.924	111.908	96.6029	98.653	85.9376	LOC110864895	NC_035438.1	20590959	20593588	+	986	protein_coding	reticulon-like protein B8	-
110890970	160.499	179.453	164.976	102.571	53.039	66.4584	44.1362	46.0654	37.825	LOC110890970	NC_035443.1	140709309	140713748	+	1170	protein_coding	lactoylglutathione lyase%2C transcript variant X2	Glyoxalase
110878871	96.9603	91.0049	100.869	95.6952	89.0494	80.0798	57.49	65.4849	51.8096	LOC110878871	NC_035441.1	155961445	155964604	-	964	protein_coding	phosphopantetheine adenylyltransferase%2C transcript variant X4	CTP_transf_2
110894580	77.5634	99.8294	83.5192	40.7664	35.1304	18.1	93.5055	90.4732	60.8177	LOC110894580	NC_035444.1	38796067	38796970	+	904	protein_coding	NDR1/HIN1-like protein 6	-
110878558	72.7983	83.4138	66.4201	73.016	135.06	130.148	175.045	56.7103	160.952	LOC110878558	NC_035441.1	139227841	139232306	+	1773	protein_coding	galactan beta-1%2C4-galactosyltransferase GALS3-like	-
110868374	11.8123	11.2614	12.8055	238.742	308.941	368.002	34.3171	28.6358	49.5547	LOC110868374	NC_035439.1	63729125	63732838	-	1461	protein_coding	protein REVEILLE 8-like%2C transcript variant X1	Myb_DNA-binding
110890441	74.4446	71.74	76.8883	103.827	103.432	80.2652	129.406	149.809	102.257	LOC110890441	NC_035443.1	102833181	102835380	+	967	protein_coding	stress-related protein-like%2C transcript variant X2	-
110936775	52.1123	54.2734	51.8047	119.85	132.894	95.6146	127.589	121.657	135.743	LOC110936775	NC_035436.1	103494188	103499125	-	2251	protein_coding	ATP-dependent 6-phosphofructokinase 6-like	PFK
110937442	121.066	109.949	122.846	105.558	79.5034	87.3901	175.071	153.467	184.713	LOC110937442	NC_035436.1	149682077	149684057	-	1105	protein_coding	(+)-neomenthol dehydrogenase-like	adh_short
110937037	10.8597	24.403	9.66468	122.185	29.3245	158.233	55.4422	39.532	20.6432	LOC110937037	NC_035436.1	126665030	126667623	+	639	protein_coding	protein TIFY 5A-like	Zim
110917172	83.6546	70.9824	84.8443	78.1745	65.4487	92.0338	61.8242	103.435	75.7799	LOC110917172	NC_035434.1	77531745	77537250	-	1069	protein_coding	probable ATP synthase 24 kDa subunit%2C mitochondrial	-
110915824	168.071	247.756	170.713	106.449	157.955	89.0768	112.234	119.257	140.233	LOC110915824	NC_035448.1	49587880	49591152	-	1402	protein_coding	protein CHUP1%2C chloroplastic-like	-
110868857	95.4626	125.857	98.3423	74.6253	84.2864	66.593	130.83	128.082	112.294	LOC110868857	NC_035439.1	85936333	85937990	-	1658	protein_coding	probable E3 ubiquitin-protein ligase RHC2A	-
110873456	59.8335	107.378	62.3038	92.6807	74.2826	193.341	9.21442	100.93	24.0894	LOC110873456	NC_035440.1	109678985	109681316	-	1068	protein_coding	ribonuclease 2-like	Ribonuclease_T2
110931018	80.3249	85.1885	84.7387	76.3728	97.1043	93.4608	79.7447	74.4697	95.392	LOC110931018	NC_035435.1	165834152	165838176	+	921	protein_coding	ras-related protein RABD2c-like	Ras
110930750	74.9931	83.957	75.5377	74.6456	72.9832	67.1063	75.5547	103.639	79.4347	LOC110930750	NC_035435.1	157996260	157999262	-	1042	protein_coding	bax inhibitor 1-like	-
110870003	56.2423	70.3854	45.6348	46.7707	44.4343	29.8405	124.923	148.148	72.4744	LOC110870003	NC_035440.1	65197933	65198403	-	471	protein_coding	chaperone protein dnaJ 20%2C chloroplastic-like	DnaJ
110885284	10.2903	11.1459	13.5211	43.5064	19.0915	67.2884	35.5413	27.6929	29.1453	LOC110885284	NC_035442.1	125240289	125242012	+	1724	protein_coding	gallate 1-beta-glucosyltransferase-like	UDPGT
110880104	86.2095	94.0863	90.0217	121.414	180.913	145.433	91.6646	49.3592	94.0206	LOC110880104	NC_035441.1	204379248	204381555	+	1290	protein_coding	uncharacterized LOC110880104	-
110885173	68.4171	71.744	68.3521	56.5114	77.2414	81.6474	69.8213	47.9013	79.6672	LOC110885173	NC_035442.1	114651342	114655416	-	2040	lncRNA	uncharacterized LOC110885173%2C transcript variant X12	-
110942161	65.7429	77.1186	68.5819	77.1656	68.0368	139.706	60.96	53.4068	90.0242	LOC110942161	NC_035437.1	208350823	208356916	-	972	protein_coding	farnesyl pyrophosphate synthase 1	-
110880015	161.702	195.13	166.398	88.1024	94.0207	63.9461	115.335	131.227	108.315	LOC110880015	NC_035441.1	201821333	201828388	-	1883	protein_coding	4-coumarate--CoA ligase 2-like	AMP-binding
110937268	209.557	150.381	188.639	71.5435	73.857	129.955	102.159	93.3907	112.945	LOC110937268	NC_035436.1	140769345	140770503	-	1159	protein_coding	protein E6-like	-
novel.3227	9.93635	10.8456	8.64949	69.1706	188.62	172.639	397.469	15.8032	413.539	-	NC_035445.1	97607724	97609160	+	917	-	- && P14009.1 RecName: Full=14 kDa proline-rich protein DC2.15; Flags: Precursor && -	-
110912799	98.951	94.8756	104.595	59.4043	67.0759	27.9196	71.4506	126.816	79.5505	LOC110912799	NC_035434.1	29123940	29126915	-	2224	protein_coding	patellin-3-like	CRAL_TRIO_N
110930557	201.197	177.159	190.635	5.9059	3.12885	0.199785	42.0277	98.5481	15.6796	LOC110930557	NC_035435.1	150602407	150607391	+	350	lncRNA	uncharacterized LOC110930557	-
110865670	79.5276	83.3248	81.7635	61.6839	86.8383	105.903	83.3142	90.6039	69.0231	LOC110865670	NC_035438.1	67713927	67718881	+	585	protein_coding	NADH dehydrogenase [ubiquinone] 1 alpha subcomplex subunit 1	-
110865689	3.69961	2.98522	3.58414	84.7179	149.46	133.419	3.77784	12.8006	27.4621	LOC110865689	NC_035438.1	70037724	70039879	+	946	protein_coding	uncharacterized LOC110865689	-
110920641	75.3854	46.8741	74.9992	152.111	174.678	201.936	66.0361	66.9279	60.456	LOC110920641	NC_035449.1	171153316	171158854	+	1793	protein_coding	CBL-interacting serine/threonine-protein kinase 9-like%2C transcript variant X2	Pkinase
110865518	78.3185	143.788	77.5425	40.4852	85.7274	27.4459	206.574	199.032	207.791	LOC110865518	NC_035438.1	53101252	53102879	+	1628	protein_coding	E3 ubiquitin-protein ligase RDUF1-like	-
110928507	28.3503	30.8943	26.0976	94.7618	41.5645	229.064	0.502319	7.27315	0.868056	LOC110928507	NC_035435.1	4339585	4340596	-	928	protein_coding	23 kDa jasmonate-induced protein-like	-
110921755	55.6452	38.471	52.7984	356.536	320.166	178.686	24.5991	62.4612	30.9523	LOC110921755	NC_035449.1	209557586	209558647	-	758	protein_coding	uncharacterized LOC110921755	-
110891035	94.9682	121.034	90.9765	78.5669	60.366	63.7656	54.7467	63.6428	62.9341	LOC110891035	NC_035443.1	142754672	142757261	+	772	protein_coding	ferredoxin-like	Fer2
110926208	125.61	120.852	126.293	56.1463	83.1878	62.4923	102.973	93.0113	100.866	LOC110926208	NC_035449.1	2070846	2073417	+	1176	protein_coding	reticulon-like protein B1	-
110899835	19.9427	28.2381	23.9298	31.3908	40.6283	75.7618	174.002	181.859	68.3591	LOC110899835	NC_035445.1	173706192	173706911	+	587	protein_coding	non-specific lipid-transfer protein-like	-
110929725	61.2087	66.6829	59.476	38.0458	27.6296	24.9566	49.6199	98.4893	39.7215	LOC110929725	NC_035435.1	113744132	113746180	-	905	protein_coding	40S ribosomal protein S8	-
110916336	121.406	105.445	112.236	113.935	97.9466	88.194	58.7515	48.6241	45.6229	LOC110916336	NC_035448.1	77283612	77284698	-	1087	protein_coding	uncharacterized LOC110916336	-
110921686	57.1644	77.0849	56.2438	239.769	218.13	255.14	11.3599	9.64153	10.0386	LOC110921686	NC_035449.1	7193926	7197715	+	1956	protein_coding	beta-amylase 3%2C chloroplastic	-
110868358	82.9182	53.0826	79.4932	136.039	135.419	127.552	110.153	159.111	99.6529	LOC110868358	NC_035439.1	63083738	63085822	+	1160	protein_coding	aquaporin PIP2-4-like	-
110877312	56.1293	72.6197	57.7781	111.411	130.501	110.044	124.496	102.283	138.665	LOC110877312	NC_035441.1	27812241	27816607	+	2034	protein_coding	3-hydroxy-3-methylglutaryl-coenzyme A reductase 1	-
110894157	194.935	167.323	198.108	182.404	100.627	142.647	15.1241	30.6456	10.0443	LOC110894157	NC_035444.1	18298131	18303851	+	2000	protein_coding	pectinesterase-like	-
110885878	69.1568	77.8606	65.1296	69.6473	101.156	75.6822	83.7107	93.8526	86.1854	LOC110885878	NC_035442.1	188879365	188882691	-	753	protein_coding	ubiquitin-conjugating enzyme E2 35	UQ_con
110923573	144.772	121.472	146.475	49.2816	58.1583	28.0072	92.5251	132.917	121.465	LOC110923573	NC_035449.1	53641675	53642423	-	749	protein_coding	uncharacterized LOC110923573	-
110886944	203.783	206.557	201.914	114.98	109.127	126.784	97.4037	77.7892	70.1697	LOC110886944	NC_035442.1	244382004	244393728	+	1750	protein_coding	xaa-Pro dipeptidase	Peptidase_M24
110938009	161.738	178.046	154.096	85.1648	92.8747	91.9944	74.3976	96.1802	72.9671	LOC110938009	NC_035436.1	172248091	172253538	-	1242	protein_coding	NADH--cytochrome b5 reductase 1-like%2C transcript variant X1	FAD_binding_6
110911041	65.9141	59.9206	66.4206	81.3227	52.7317	45.1998	32.6933	72.3399	53.4958	LOC110911041	NC_035447.1	32366598	32369677	-	1711	protein_coding	S-adenosylmethionine decarboxylase proenzyme%2C transcript variant X2	SAM_decarbox
110930274	168.766	390.299	174.69	18.9332	14.688	25.3685	112.131	78.5676	168.976	LOC110930274	NC_035435.1	138467447	138468204	-	758	protein_coding	early light-induced protein 2%2C chloroplastic-like	-
110898937	25.2195	50.5776	24.1788	72.3699	35.4782	28.689	166.491	147.745	109.288	LOC110898937	NC_035445.1	119504712	119505625	+	914	protein_coding	dehydration-responsive element-binding protein 1D-like	AP2
110941163	134.21	152.454	128.264	47.3223	46.9591	53.861	65.8756	72.0758	70.5982	LOC110941163	NC_035437.1	149445720	149448919	+	1258	protein_coding	ubiquitin-conjugating enzyme E2 32-like	UQ_con
110925897	77.9872	82.7614	78.9824	91.5791	128.614	152.793	74.9651	95.5624	80.1302	LOC110925897	NC_035449.1	100454736	100462491	+	1491	protein_coding	uncharacterized LOC110925897	-
110878407	46.5474	49.3085	43.8924	13.0681	22.4613	9.57405	71.1069	18.4439	35.3908	LOC110878407	NC_035441.1	132734961	132735893	+	818	protein_coding	BAG family molecular chaperone regulator 2-like	ubiquitin
110865507	147	144.919	150.548	20.3151	30.7931	26.5869	96.7174	85.0208	111.178	LOC110865507	NC_035438.1	52318728	52320995	-	1628	protein_coding	tubulin beta-2 chain-like	Tubulin
110874300	70.1894	123.529	66.7482	28.7093	47.636	18.938	179.933	170.77	128.753	LOC110874300	NC_035441.1	56343972	56344547	-	576	protein_coding	putative calcium-binding protein CML23	-
110895314	66.1366	62.6494	63.9575	73.8805	113.966	109.05	71.5576	84.4511	75.9399	LOC110895314	NC_035444.1	86711276	86712874	+	781	protein_coding	SKP1-like protein 1B	Skp1
110872414	88.2187	96.6919	100.091	99.6621	89.3253	103.175	73.8075	96.4137	76.8583	LOC110872414	NC_035440.1	36028343	36036772	+	1920	protein_coding	NAC domain-containing protein 78	NAM
110909160	28.2069	16.8189	24.6346	6.56805	10.4515	2.65537	75.6315	46.7118	40.0593	LOC110909160	NC_035446.1	114287701	114291778	+	1106	protein_coding	glutamate decarboxylase-like	-
110867964	107.174	94.0957	108.398	82.2891	67.3899	69.8679	85.5318	88.8917	89.0948	LOC110867964	NC_035439.1	31171899	31178732	-	2461	protein_coding	auxin response factor 11-like%2C transcript variant X1	Auxin_resp
110894785	69.4658	71.3072	71.5738	82.6015	97.4257	78.2148	83.5657	89.1096	60.3821	LOC110894785	NC_035444.1	51791726	51794040	+	582	protein_coding	copper transport protein ATX1-like	-
110895830	45.7767	46.6335	43.1281	154.484	210.808	135.992	103.13	87.3755	89.9306	LOC110895830	NC_035444.1	138580463	138581703	+	1015	protein_coding	heavy metal-associated isoprenylated plant protein 39-like	HMA
110904885	187.723	182.188	183.879	23.8967	26.3752	37.913	103.829	95.7572	88.0641	LOC110904885	NC_035446.1	167444677	167446358	-	865	protein_coding	uncharacterized LOC110904885	-
110880002	60.342	28.1606	59.2385	120.369	89.3643	122.435	13.36	33.9265	20.1517	LOC110880002	NC_035441.1	201648160	201649465	-	787	protein_coding	chaperone protein dnaJ 8%2C chloroplastic-like	DnaJ
110915215	71.9075	79.1058	74.9892	85.9432	105.391	118.362	71.1098	93.5704	69.3848	LOC110915215	NC_035448.1	26676509	26680281	-	960	protein_coding	cytochrome c oxidase subunit 5b-1%2C mitochondrial-like	-
110926321	61.8892	61.4933	61.0973	153.876	189.008	158.589	107.745	92.6892	88.6595	LOC110926321	NC_035449.1	212686418	212692500	-	1209	protein_coding	transcription factor MYB1R1	Myb_DNA-binding
110879728	40.2902	34.4948	41.6631	184.304	169.114	151.057	59.7755	38.7569	43.8358	LOC110879728	NC_035441.1	192185315	192187412	+	1616	protein_coding	homeobox-leucine zipper protein HAT5-like	Homeobox
110930275	199.088	409.251	183.403	8.8393	7.17173	11.2991	98.7873	52.0606	136.705	LOC110930275	NC_035435.1	138471447	138472201	-	755	protein_coding	early light-induced protein 2%2C chloroplastic-like	-
110940416	67.9486	78.8207	70.6802	274.024	217.125	286.81	66.2797	33.5413	57.7607	LOC110940416	NC_035437.1	75991830	75994473	-	944	protein_coding	thaumatin-like protein	Thaumatin
110867561	145.369	144.294	144.983	111.593	84.652	137.554	81.4197	68.3645	62.9977	LOC110867561	NC_035439.1	1425831	1428934	-	1584	protein_coding	7-hydroxymethyl chlorophyll a reductase%2C chloroplastic%2C transcript variant X1	-
110936617	86.1613	77.3299	95.5498	57.7813	67.7856	80.4303	74.3304	137.791	68.1988	LOC110936617	NC_035436.1	84923440	84925944	+	832	protein_coding	peptidyl-prolyl cis-trans isomerase CYP20-1-like	Pro_isomerase
110899298	100.673	131.58	109.148	66.1903	100.337	135.747	69.7643	23.8436	64.882	LOC110899298	NC_035445.1	142695513	142700000	-	2352	protein_coding	probable methyltransferase PMT21%2C transcript variant X1	-
110910957	131.25	109.997	129.086	144.456	109.984	197.889	74.7339	64.7683	90.019	LOC110910957	NC_035447.1	27951598	27959552	-	2924	protein_coding	uncharacterized protein sll1770-like	ABC1
110921180	96.1445	111.546	104.332	113.112	111.803	204.856	84.3941	60.9057	80.4013	LOC110921180	NC_035449.1	59263835	59268410	+	1109	protein_coding	uncharacterized LOC110921180%2C transcript variant X2	-
110941086	40.9106	74.4019	43.6054	82.0862	111.958	132.845	24.2681	48.6014	29.0914	LOC110941086	NC_035437.1	143651628	143653612	+	1208	protein_coding	annexin D2-like	-
110940220	20.4434	61.7059	23.4873	28.4112	34.9341	27.8411	145.524	30.6813	73.9492	LOC110940220	NC_035437.1	46842029	46843175	-	977	protein_coding	probable xyloglucan endotransglucosylase/hydrolase protein 23	-
110889385	33.103	33.0245	34.0123	16.8846	3.16591	9.33791	56.9255	75.0495	70.5177	LOC110889385	NC_035443.1	18447117	18449808	-	1595	protein_coding	heat stress transcription factor A-4c-like	HSF_DNA-bind
110877928	133.105	168.556	134.124	83.8299	94.4815	76.8323	61.4848	84.3849	74.3539	LOC110877928	NC_035441.1	91204744	91213329	-	1812	protein_coding	chorismate synthase 1%2C chloroplastic-like	-
110885709	107.065	116.246	101.471	95.2874	91.7511	193.507	75.8337	55.0279	78.2597	LOC110885709	NC_035442.1	172161518	172163687	+	864	protein_coding	30S ribosomal protein S20%2C chloroplastic	-
110927162	175.345	103.126	168.406	100.497	67.4379	71.4053	153.933	236.924	102.531	LOC110927162	NC_035434.1	171633133	171648092	-	3070	protein_coding	linoleate 13S-lipoxygenase 2-1%2C chloroplastic-like	Lipoxygenase
110878093	51.0703	49.8711	57.4199	32.8767	28.5038	21.3121	49.0549	106.195	33.0998	LOC110878093	NC_035441.1	111183032	111184890	-	794	protein_coding	40S ribosomal protein S14-3	-
110899731	95.1668	94.31	92.122	78.7041	65.1161	69.5579	69.2408	104.725	67.8869	LOC110899731	NC_035445.1	167834997	167837941	+	953	protein_coding	bax inhibitor 1-like	-
110930366	69.1796	39.9552	71.763	171.964	182.339	224.966	52.2971	76.1035	55.2306	LOC110930366	NC_035435.1	142638115	142643202	-	1031	protein_coding	uncharacterized LOC110930366	FHA
110911364	64.2988	82.212	62.3454	126.469	162.507	280.702	62.6737	41.8486	81.6596	LOC110911364	NC_035447.1	46758034	46761227	-	976	protein_coding	50S ribosomal protein L15%2C chloroplastic	-
110872024	43.3595	76.3169	48.0021	57.8566	68.1249	23.4478	196.758	180.981	184.446	LOC110872024	NC_035440.1	16318991	16319825	+	835	protein_coding	E3 ubiquitin-protein ligase RHA2A-like	-
110920952	37.7137	30.5612	37.4432	279.235	327.72	386.12	62.8503	20.7148	94.0699	LOC110920952	NC_035449.1	14386438	14390490	-	1368	protein_coding	isoflavone reductase homolog	NmrA
110908749	98.8017	115.362	100.717	85.9926	89.5868	134.086	90.285	71.3751	73.7919	LOC110908749	NC_035446.1	86763230	86765595	+	728	protein_coding	superoxide dismutase [Cu-Zn] 2	-
110940694	50.3843	68.4054	54.9956	30.071	25.3138	22.4864	56.7623	92.9572	36.1449	LOC110940694	NC_035437.1	109901156	109903364	+	709	protein_coding	60S ribosomal protein L27a-3-like	-
110922396	37.1715	44.8009	38.234	262.031	426.647	284.089	52.5959	68.2787	148.247	LOC110922396	NC_035449.1	206187399	206188999	-	1099	protein_coding	bidirectional sugar transporter N3-like	-
110918170	189.165	184.436	197.684	97.0726	89.045	199.154	86.948	55.9013	96.0154	LOC110918170	NC_035448.1	103111243	103115193	-	1883	protein_coding	glucose-1-phosphate adenylyltransferase small subunit%2C chloroplastic/amyloplastic-like	-
110885476	89.418	84.3311	88.5003	43.9768	44.8523	39.8496	68.0154	116.934	68.0771	LOC110885476	NC_035442.1	146202530	146206533	+	1488	protein_coding	elongation factor 1-gamma 1-like	GST_N
110930503	36.8728	30.6187	30.2478	156.93	192.818	220.793	123.04	115.814	134.71	LOC110930503	NC_035435.1	146970230	146972862	+	1193	protein_coding	aquaporin PIP1-3-like	-
110941205	124.934	143.925	137.132	70.5437	52.3778	94.9731	61.742	58.1141	54.015	LOC110941205	NC_035437.1	153636789	153642080	-	1661	protein_coding	probable L-ascorbate peroxidase 6%2C chloroplastic%2C transcript variant X3	-
110909276	121.249	131.595	115.992	55.0972	76.4994	44.4529	143.143	121.671	141.695	LOC110909276	NC_035446.1	120513264	120514545	+	1282	protein_coding	probable disease resistance protein At5g66900	-
110889341	121.204	151.211	123.777	68.0052	69.8298	82.4113	93.4474	94.5509	83.9535	LOC110889341	NC_035443.1	15938307	15941507	+	812	protein_coding	uncharacterized protein At2g27730%2C mitochondrial%2C transcript variant X1	-
110899020	17.4037	26.6623	17.5976	111.015	103.318	99.125	23.5326	29.4566	14.465	LOC110899020	NC_035445.1	126488125	126489211	-	898	protein_coding	uncharacterized LOC110899020	-
110905106	20.9387	38.0598	22.0101	78.8297	170.9	197.236	103.272	33.8652	203.577	LOC110905106	NC_035446.1	173318290	173321827	+	1634	protein_coding	BAHD acyltransferase DCR	-
110937095	79.0797	75.6895	90.6603	59.8361	56.6762	61.2762	72.0355	85.0215	74.3947	LOC110937095	NC_035436.1	129283414	129286687	-	760	protein_coding	ubiquitin-NEDD8-like protein RUB2	ubiquitin
110913067	153.483	142.17	156.879	109.563	74.1854	115.521	68.6576	73.6453	56.9367	LOC110913067	NC_035447.1	170189113	170193546	+	2147	protein_coding	3-oxoacyl-[acyl-carrier-protein] synthase II%2C chloroplastic-like%2C transcript variant X1	ketoacyl-synt
110890199	204.562	408.689	200.263	20.2532	35.3566	25.7184	124.877	51.9021	164.222	LOC110890199	NC_035443.1	77510680	77511443	-	764	protein_coding	early light-induced protein 1%2C chloroplastic-like	-
110911125	77.1151	72.6451	73.9375	59.5165	104.19	67.9389	60.1746	69.6593	78.6839	LOC110911125	NC_035447.1	35883116	35885178	+	1162	protein_coding	aquaporin NIP2-1-like	-
110923014	14.6346	12.6348	13.5467	118.673	156.02	108.38	120.972	74.7183	72.9197	LOC110923014	NC_035449.1	1012885	1015178	-	1171	protein_coding	aquaporin PIP1-3-like	-
110889654	136.087	144.981	149.456	55.8508	44.2787	136.378	54.9714	59.1368	71.5214	LOC110889654	NC_035443.1	33237864	33239667	-	1712	protein_coding	early nodulin-like protein 2%2C transcript variant X1	Cu_bind_like
110935489	39.2763	35.6614	40.5127	200.778	138.579	174.678	67.3927	57.7201	72.9295	LOC110935489	NC_035436.1	1892454	1901824	-	3128	protein_coding	linoleate 13S-lipoxygenase 3-1%2C chloroplastic-like	Lipoxygenase
110898029	87.5911	109.876	82.1186	33.4902	39.7611	7.64067	132.558	195.096	103.041	LOC110898029	NC_035445.1	69462846	69465327	+	1931	protein_coding	EGF domain-specific O-linked N-acetylglucosamine transferase-like	-
110868536	96.3615	85.6886	98.5742	119.299	92.3814	100.88	103.868	93.4734	94.8465	LOC110868536	NC_035439.1	71981432	71990878	-	2600	protein_coding	4-hydroxy-3-methylbut-2-en-1-yl diphosphate synthase (ferredoxin)%2C chloroplastic-like	-
110889583	156.278	165.747	162.831	86.2695	71.3502	49.6063	88.1324	101.336	84.9665	LOC110889583	NC_035443.1	30002346	30005924	-	1146	protein_coding	uncharacterized LOC110889583	-
110921433	118.227	156.879	124.298	133.556	115.138	160.463	107.807	51.7301	97.5376	LOC110921433	NC_035434.1	126354459	126357724	+	1228	protein_coding	copper chaperone for superoxide dismutase%2C chloroplastic/cytosolic	HMA
novel.1496	68.5324	93.6181	59.1208	30.5111	66.8216	23.4374	106.818	89.4963	90.2346	-	NC_035439.1	34497025	34502771	+	722	-	- && - && -	-
110912497	139.582	136.336	143.476	14.5643	6.31573	4.6249	18.8303	31.151	20.5976	LOC110912497	NC_035447.1	117686218	117691543	-	2283	protein_coding	probable polyamine oxidase 4%2C transcript variant X2	Amino_oxidase
110912990	4.36846	5.85672	3.68686	107.249	60.4684	202.347	0.525657	0.134313	0.476902	LOC110912990	NC_035447.1	167569333	167572539	-	1478	protein_coding	probable 2-oxoglutarate-dependent dioxygenase At5g05600%2C transcript variant X1	2OG-FeII_Oxy
110904860	39.6483	43.6288	42.4697	70.5985	17.6731	79.8392	12.7173	22.4544	13.1744	LOC110904860	NC_035446.1	166767475	166772612	+	1735	protein_coding	CDP-diacylglycerol--serine O-phosphatidyltransferase 1%2C transcript variant X1	PSS
110903920	99.3051	119.676	92.584	52.7183	73.6224	82.6871	88.8931	95.1467	89.4977	LOC110903920	NC_035446.1	135849020	135850950	-	652	protein_coding	cyclin-B1-2-like	-
110878344	96.5961	126.522	103.519	47.3911	60.88	45.418	105.622	112.218	93.7795	LOC110878344	NC_035441.1	129642576	129645886	+	1478	protein_coding	altered inheritance of mitochondria protein 32-like	-
110909251	104.139	118.427	98.925	57.9636	64.7148	138.101	68.085	46.3066	74.0998	LOC110909251	NC_035446.1	119401545	119405836	-	1240	protein_coding	glutathione S-transferase DHAR3%2C chloroplastic	-
110928684	194.36	201.968	206.926	38.9917	26.0386	13.9409	137.948	142.587	103.051	LOC110928684	NC_035435.1	17209214	17214938	+	2222	protein_coding	monogalactosyldiacylglycerol synthase 2%2C chloroplastic-like	-
110869277	36.0678	72.1673	35.8453	103.297	135.675	67.9345	129.413	121.011	107.048	LOC110869277	NC_035439.1	102237810	102239917	-	2108	protein_coding	scarecrow-like protein 8	GRAS
110872571	32.5555	36.3699	34.564	31.4776	40.8109	34.6655	37.8227	28.7528	41.9615	LOC110872571	NC_035440.1	43905462	43909218	+	1531	protein_coding	UDP-glucuronic acid decarboxylase 3-like%2C transcript variant X1	-
110940222	27.9707	63.9676	21.654	29.618	41.2683	39.5379	137.481	28.9541	67.5991	LOC110940222	NC_035437.1	47049351	47050525	+	1001	protein_coding	probable xyloglucan endotransglucosylase/hydrolase protein 23	-
110904188	162.943	180.042	164.899	114.109	86.4234	143.168	90.1834	65.7605	79.7165	LOC110904188	NC_035446.1	144743183	144746066	-	1812	protein_coding	flagellar radial spoke protein 5%2C transcript variant X1	Aldo_ket_red
110878454	50.5428	85.3974	59.2527	31.801	23.7895	24.5035	49.8026	98.0906	35.6089	LOC110878454	NC_035441.1	134588861	134590244	+	468	protein_coding	40S ribosomal protein S28-2	-
110889343	47.3359	45.2745	47.5722	102.465	75.3624	117.286	27.8121	43.5338	28.202	LOC110889343	NC_035443.1	16118032	16122469	+	1596	protein_coding	polyadenylate-binding protein RBP47-like%2C transcript variant X1	RRM_1
110929217	106.159	113.115	110.782	94.1466	132.194	108.961	100.539	134.715	109.139	LOC110929217	NC_035435.1	67203602	67205575	+	781	protein_coding	putative 4-hydroxy-4-methyl-2-oxoglutarate aldolase 2%2C transcript variant X1	-
110868580	44.9869	50.2628	43.2842	136.414	78.9092	87.1828	41.3476	54.5703	37.9211	LOC110868580	NC_035439.1	74047727	74051193	+	1175	protein_coding	3-oxoacyl-[acyl-carrier-protein] reductase FabG	adh_short
110873220	86.5257	107.132	81.8416	68.4003	86.2886	96.0465	84.2944	61.5063	103.786	LOC110873220	NC_035440.1	95771382	95772342	+	961	protein_coding	PRA1 family protein B4	-
110867894	49.7039	67.1553	50.6954	109.287	93.9461	77.5589	129.289	111.907	90.1075	LOC110867894	NC_035439.1	24767511	24770220	+	2354	protein_coding	berberine bridge enzyme-like 21	FAD_binding_4
110915062	103.427	114.181	107.132	64.3255	85.2906	73.755	107.977	71.8507	114.516	LOC110915062	NC_035448.1	140914648	140932384	-	1570	protein_coding	UMP-CMP kinase 3-like%2C transcript variant X3	ADK
110915755	43.5885	76.2745	51.6702	103.22	187.948	172.722	83.8218	47.1898	59.3364	LOC110915755	NC_035448.1	86286807	86288905	+	1221	protein_coding	cinnamoyl-CoA reductase-like SNL6	Epimerase
110894277	146.228	182.463	151.558	68.0414	74.0244	62.1258	90.4602	71.8953	78.871	LOC110894277	NC_035444.1	21997817	22002550	-	789	protein_coding	DCC family protein At1g52590%2C chloroplastic	-
110908878	161.363	142.648	164.099	102.468	90.2976	163.115	66.1598	67.3903	68.735	LOC110908878	NC_035446.1	97643331	97652704	-	2185	protein_coding	phosphoglucomutase%2C chloroplastic%2C transcript variant X2	PGM_PMM_III
110935454	49.9078	56.9152	50.3292	126.362	94.1734	147.789	87.1338	68.8596	62.3572	LOC110935454	NC_035436.1	804187	805810	+	960	protein_coding	protein TIFY 10a-like	Zim
110871723	44.0081	39.5158	44.0988	191.34	166.958	162.354	16.2694	26.7719	27.7548	LOC110871723	NC_035440.1	3181496	3192995	-	4145	protein_coding	phospholipid-transporting ATPase 3-like	E1-E2_ATPase
110898766	133.011	142.723	126.208	73.9874	109.628	103.483	107.571	60.764	117.465	LOC110898766	NC_035445.1	107285534	107287652	-	1444	protein_coding	BAG family molecular chaperone regulator 1-like	-
110915749	109.556	48.7562	105.175	99.7067	91.492	70.3853	131.761	260.7	141.674	LOC110915749	NC_035434.1	57977889	57981351	-	1822	protein_coding	sucrose transport protein SUC8-like	-
110922530	51.6021	57.2295	53.876	115.98	147.832	129.56	52.0341	45.958	54.2649	LOC110922530	NC_035434.1	134448111	134449578	+	1298	protein_coding	probable CCR4-associated factor 1 homolog 10	CAF1
110900223	191.75	192.545	184.808	93.2435	98.7196	92.6088	76.7306	91.4337	74.5863	LOC110900223	NC_035445.1	190955621	190973937	+	1643	protein_coding	3-dehydroquinate synthase%2C chloroplastic	-
110915284	235.7	262.018	236.605	47.5142	42.5532	36.7377	86.3195	84.9817	84.8825	LOC110915284	NC_035448.1	84426760	84434456	-	3407	protein_coding	DNA-binding protein SMUBP-2	-
110941362	123.552	100.629	125.55	132.977	108.875	112.812	108.889	90.6835	87.4291	LOC110941362	NC_035437.1	165563590	165570172	+	3450	protein_coding	probable sucrose-phosphate synthase 4	Glycos_transf_1
110877845	86.5943	76.2966	78.9468	87.4355	88.8051	98.1202	71.8003	64.0789	80.671	LOC110877845	NC_035441.1	81031363	81036416	+	2356	protein_coding	polyadenylate-binding protein-interacting protein 7-like%2C transcript variant X1	-
110885215	41.1662	60.0493	47.5722	37.6222	21.3734	27.1137	50.5112	94.6993	36.2559	LOC110885215	NC_035442.1	117537490	117538282	+	686	protein_coding	60S ribosomal protein L27a-3-like	-
110890368	67.9848	65.5388	72.6703	68.6054	85.2771	66.6352	62.6035	76.2687	71.1178	LOC110890368	NC_035443.1	92745178	92748059	+	829	protein_coding	SUMO-conjugating enzyme UBC9	UQ_con
110884296	40.7486	51.0996	42.3469	168.839	68.39	129.854	0.60935	8.17411	0.829249	LOC110884296	NC_035442.1	38892070	38897721	-	1700	protein_coding	acetylornithine deacetylase-like	Peptidase_M20
110877074	72.4398	90.2113	73.3514	83.9678	104.497	125.147	90.4825	68.2544	85.4919	LOC110877074	NC_035441.1	6758754	6762592	+	818	protein_coding	histone H2A variant 1-like%2C transcript variant X1	Histone
110935815	51.1761	58.8661	50.1999	30.2771	26.6651	26.4431	50.3196	72.5582	31.2281	LOC110935815	NC_035436.1	20983040	20984393	-	632	protein_coding	60S ribosomal protein L36-2-like%2C transcript variant X1	-
110913091	63.1465	70.1356	56.5523	66.6738	71.9668	99.4882	69.1114	77.9026	60.462	LOC110913091	NC_035447.1	170691913	170695670	-	667	lncRNA	uncharacterized LOC110913091	-
110904977	96.5167	105.464	101.877	112.019	133.324	161.074	75.9308	71.8176	69.6872	LOC110904977	NC_035446.1	169661951	169662744	+	794	protein_coding	uncharacterized LOC110904977	-
110937693	113.173	62.1336	119.337	201.8	205.786	196.127	61.559	100.157	48.7654	LOC110937693	NC_035436.1	160926600	160928367	-	1655	protein_coding	zinc finger protein CONSTANS-LIKE 16-like	CCT
110921112	97.7179	80.7102	100.534	88.4416	84.0696	117.846	57.3349	60.9246	58.2375	LOC110921112	NC_035449.1	169918944	169919747	-	804	protein_coding	ferredoxin-thioredoxin reductase%2C variable chain-like	-
110920756	48.3529	72.3785	55.4161	70.2324	107.546	68.086	143.164	136.125	104.446	LOC110920756	NC_035449.1	202065072	202066825	+	1369	protein_coding	AP2/ERF and B3 domain-containing transcription factor RAV1-like	B3
110921839	68.7412	91.7502	70.3048	45.9709	40.7821	59.2952	53.692	100.53	52.837	LOC110921839	NC_035449.1	69537537	69541453	-	546	protein_coding	uncharacterized LOC110921839	-
110886800	167.107	158.512	161.915	132.453	115.46	124.366	87.1945	75.024	83.6143	LOC110886800	NC_035442.1	236692730	236697288	+	1409	protein_coding	uncharacterized LOC110886800	-
110891056	33.4702	49.4733	33.9674	76.9827	68.3593	36.0705	54.2162	98.7458	45.4801	LOC110891056	NC_035443.1	144563440	144564701	+	1262	protein_coding	syntaxin-121-like	SNARE
110911788	64.3838	90.6137	60.2952	54.4729	46.702	28.4341	128.366	171.037	95.054	LOC110911788	NC_035447.1	66511588	66513274	+	1687	protein_coding	phospholipase A1-Igamma1%2C chloroplastic	Lipase_3
110928505	19.3883	19.1027	17.4745	73.3078	35.8723	189.12	0.116786	2.9654	0.567613	LOC110928505	NC_035435.1	4336932	4337903	-	887	protein_coding	23 kDa jasmonate-induced protein-like	-
110898236	136.495	104.505	138.48	35.6636	45.2079	60.8784	144.644	129.75	225.627	LOC110898236	NC_035445.1	80722546	80727074	-	2744	protein_coding	5-methyltetrahydropteroyltriglutamate--homocysteine methyltransferase-like%2C transcript variant X2	-
110864991	178.275	210.437	184.059	76.2466	67.8784	98.6596	88.8065	59.8257	109.415	LOC110864991	NC_035438.1	24881846	24884524	+	1426	protein_coding	plastoglobulin-1%2C chloroplastic	-
110869572	109.033	97.0787	108.294	138.165	159.393	119.952	91.6935	75.7541	81.3538	LOC110869572	NC_035440.1	20227902	20228393	+	492	protein_coding	uncharacterized LOC110869572	-
110879560	62.4036	75.1867	65.0019	50.1342	80.8253	62.9415	56.559	74.2797	43.1359	LOC110879560	NC_035441.1	184851066	184852118	+	761	protein_coding	histone H3.3	Histone
110893687	88.1554	116.407	93.4846	97.0297	120.594	246.293	72.7995	37.3073	93.5234	LOC110893687	NC_035444.1	702561	704432	+	1011	protein_coding	peroxiredoxin Q%2C chloroplastic	-
110865243	77.3467	79.0282	79.4309	72.3089	82.0617	74.6119	94.8035	83.7099	88.2283	LOC110865243	NC_035438.1	35954600	35955330	-	731	protein_coding	histone H2B-like	Histone
110879308	13.5422	9.93053	13.1665	40.0792	32.9774	28.6141	11.8182	15.8163	18.4454	LOC110879308	NC_035441.1	175600829	175606876	-	1867	protein_coding	glutamate dehydrogenase B%2C transcript variant X1	-
110881556	127.808	110.878	130.683	83.6269	56.7184	61.7729	58.5997	102.967	77.7383	LOC110881556	NC_035433.1	143773497	143778082	-	2702	protein_coding	cell division control protein 48 homolog D	AAA
110937566	144.646	161.527	139.332	68.1688	69.5616	47.4801	112.955	116.606	99.8226	LOC110937566	NC_035436.1	155842416	155845005	-	2483	protein_coding	phosphatidylinositol 4-kinase gamma 4	PI3_PI4_kinase
110890363	62.2621	58.7543	64.5443	160.404	182.807	193.642	40.7106	27.6372	35.2471	LOC110890363	NC_035443.1	92421771	92426916	+	1257	protein_coding	calcium uniporter protein 5%2C mitochondrial-like	-
110937631	97.4655	75.3624	93.2754	147.457	106.086	149.538	124.486	97.3332	108.321	LOC110937631	NC_035436.1	158499600	158504342	+	1393	protein_coding	bifunctional L-3-cyanoalanine synthase/cysteine synthase 1%2C mitochondrial-like%2C transcript variant X1	PALP
novel.3081	37.3191	50.6725	38.2642	67.7044	52.8271	50.6862	53.1345	70.7812	65.2354	-	NC_035444.1	68605394	68607572	-	1701	-	- && - && -	-
110896078	77.9222	76.3823	76.162	82.3653	78.8544	76.8964	52.1967	43.8212	49.686	LOC110896078	NC_035444.1	159736987	159741350	+	1675	lncRNA	uncharacterized LOC110896078%2C transcript variant X4	-
110918464	77.1089	75.559	74.6612	67.8669	67.9064	73.2179	71.0653	59.0946	73.3078	LOC110918464	NC_035448.1	137637274	137642796	-	1274	protein_coding	serine/threonine-protein phosphatase PP2A-2 catalytic subunit	Metallophos
110885871	123.154	119.274	116.692	52.5571	57.4899	64.4472	55.3037	91.832	69.2142	LOC110885871	NC_035442.1	188633805	188636732	-	1417	protein_coding	malate dehydrogenase 1%2C mitochondrial	-
110925990	91.0353	87.7927	87.6322	66.9078	60.2694	67.8306	77.7769	52.694	92.001	LOC110925990	NC_035434.1	159538430	159547864	-	2137	protein_coding	type IV inositol polyphosphate 5-phosphatase 7-like%2C transcript variant X5	-
110885340	35.7397	49.7645	35.8191	23.2657	21.4109	27.4498	77.0143	73.6567	94.3838	LOC110885340	NC_035442.1	132341726	132344800	+	1452	protein_coding	probable protein phosphatase 2C 63	PP2C
110938157	66.9047	71.392	67.8167	81.6712	90.5995	86.7865	87.6585	115.059	88.1325	LOC110938157	NC_035436.1	176091980	176100644	+	2032	protein_coding	cyprosin-like%2C transcript variant X2	Asp
110908243	55.3738	77.0468	64.5967	65.6437	62.8563	92.1536	96.0675	129.335	78.0685	LOC110908243	NC_035446.1	34549151	34561708	-	1749	protein_coding	protein ASPARTIC PROTEASE IN GUARD CELL 1-like%2C transcript variant X2	-
110926394	72.0338	77.7225	60.3476	40.391	42.757	35.8809	67.146	52.9289	88.9138	LOC110926394	NC_035449.1	1003645	1006175	-	1218	protein_coding	short-chain dehydrogenase TIC 32%2C chloroplastic-like	adh_short
110872782	211.802	226.702	210.698	34.6746	30.2267	29.3507	74.0276	59.9525	60.9005	LOC110872782	NC_035440.1	57707432	57712785	-	1894	protein_coding	RNA polymerase sigma factor sigA-like	Sigma70_r2
110921227	55.015	59.0556	55.1092	31.5521	28.2433	26.3947	45.1726	84.6782	36.0171	LOC110921227	NC_035449.1	159742963	159745012	+	657	protein_coding	60S ribosomal protein L36-2-like	-
110878478	23.0496	26.8317	23.9851	134.683	78.5256	141.527	37.3077	47.2467	37.3148	LOC110878478	NC_035441.1	136039398	136044910	-	2542	protein_coding	calcium-dependent protein kinase 28%2C transcript variant X1	Pkinase
110926396	38.1107	41.5879	30.89	60.8639	90.8967	65.7696	58.6098	63.6576	59.5363	LOC110926396	NC_035449.1	971285	973220	-	1178	protein_coding	short-chain dehydrogenase TIC 32%2C chloroplastic-like	adh_short
110878965	126.839	115.115	115.589	97.9952	76.8467	106.825	86.8988	121.449	64.1528	LOC110878965	NC_035441.1	160028119	160031939	+	1353	protein_coding	ATP-dependent Clp protease proteolytic subunit 3%2C chloroplastic	-
110891375	72.6149	76.9197	79.8076	68.761	80.431	103.109	76.3753	84.6338	73.7814	LOC110891375	NC_035443.1	160173606	160178664	-	767	protein_coding	ATP synthase subunit d%2C mitochondrial-like	-
110908818	101.45	142.352	103.017	44.0126	105.154	74.712	96.8462	40.1596	91.597	LOC110908818	NC_035446.1	91576247	91577862	+	891	protein_coding	plasma membrane-associated cation-binding protein 1-like	-
110942411	76.2986	91.8076	74.1647	52.0581	67.9583	57.3851	55.8879	86.8876	52.4897	LOC110942411	NC_035437.1	217421603	217425139	+	658	protein_coding	succinate dehydrogenase subunit 6%2C mitochondrial	-
110920804	46.7014	56.5305	48.2515	28.1341	28.7489	24.7371	47.8258	75.4252	43.7243	LOC110920804	NC_035449.1	177964721	177967080	-	783	protein_coding	60S ribosomal protein L18a-2-like	-
110908673	9.8715	13.391	11.7014	34.5261	5.65943	20.8597	18.1925	24.1178	24.7901	LOC110908673	NC_035446.1	82082893	82084881	-	1247	protein_coding	probable aldo-keto reductase 4	Aldo_ket_red
110865062	183.583	170.128	176.829	76.514	41.7945	44.1104	57.7478	66.0312	36.0804	LOC110865062	NC_035438.1	28264193	28268421	+	1888	protein_coding	probable protein phosphatase 2C 80%2C transcript variant X1	SpoIIE
110873858	75.6316	42.6972	66.601	101.511	137.917	127.547	96.0734	101.347	94.827	LOC110873858	NC_035440.1	150506827	150508943	+	1330	protein_coding	transcription factor MYB1R1-like%2C transcript variant X1	Myb_DNA-binding
110936384	43.3595	45.4617	44.4128	30.1189	19.7939	18.0744	54.7928	97.2759	31.1028	LOC110936384	NC_035436.1	64427211	64429849	-	1002	protein_coding	60S ribosomal protein L7a-2	-
110915197	141.801	149.639	137.121	69.3395	65.8857	66.6916	68.5822	100.314	63.265	LOC110915197	NC_035448.1	172914487	172928138	+	2206	protein_coding	phosphoglucomutase%2C cytoplasmic%2C transcript variant X1	PGM_PMM_III
110931063	90.4989	84.5525	87.7712	82.3264	95.2812	106.526	84.3136	79.3365	113.404	LOC110931063	NC_035435.1	167546654	167551356	-	2155	protein_coding	NAD-dependent malic enzyme 59 kDa isoform%2C mitochondrial-like	Malic_M
110887021	45.0764	30.2807	35.6439	114.688	135.81	164.215	56.9866	62.8154	54.1524	LOC110887021	NC_035442.1	246149953	246152067	-	1257	protein_coding	phosphoglycerate mutase-like protein 1%2C transcript variant X1	-
110920974	16.7168	29.1559	18.1572	110.382	163.966	89.0625	84.4768	61.3856	65.8668	LOC110920974	NC_035449.1	13303815	13306437	-	1794	protein_coding	abscisic acid 8'-hydroxylase 1-like	p450
110877484	30.7174	38.2747	30.937	93.177	92.0992	115.386	54.7079	33.1645	41.1801	LOC110877484	NC_035441.1	46987340	46988735	-	1049	protein_coding	probable WRKY transcription factor 17	WRKY
110936297	55.904	80.6176	66.8668	40.8439	41.0644	30.5247	59.2291	79.0053	42.2248	LOC110936297	NC_035436.1	57600370	57602788	-	843	protein_coding	60S ribosomal protein L19-1-like	-
110911375	18.8731	25.4126	19.2359	92.5052	76.8273	121.56	67.2596	111.81	65.9391	LOC110911375	NC_035447.1	47140562	47144709	+	1621	protein_coding	probable serine/threonine-protein kinase PIX13	Pkinase
110918816	83.6347	93.6445	82.4634	96.4242	68.3097	93.3699	101.903	119.024	92.6035	LOC110918816	NC_035448.1	73396888	73398760	-	1873	protein_coding	phospholipase A1-Ibeta2%2C chloroplastic-like	Lipase_3
110930523	83.517	87.1769	86.5933	100.461	83.8402	208.601	96.0794	168.095	96.5316	LOC110930523	NC_035435.1	148068127	148075729	-	1669	protein_coding	beta-glucosidase 44-like	Glyco_hydro_1
110926100	31.5214	25.3449	34.3025	88.0668	94.6262	118.477	38.4647	50.2715	50.6734	LOC110926100	NC_035449.1	21612201	21614571	+	1698	protein_coding	lipase-like	-
110909165	94.2334	98.1936	93.5172	64.8002	101.088	78.862	94.8715	86.7941	87.4166	LOC110909165	NC_035446.1	114533425	114536017	-	1111	protein_coding	ras-related protein RHN1-like%2C transcript variant X2	Ras
110885420	130.941	82.3114	137.324	55.3433	35.21	105.529	225.213	91.9262	201.055	LOC110885420	NC_035442.1	141407125	141413587	-	2559	protein_coding	phosphomethylpyrimidine synthase%2C chloroplastic-like%2C transcript variant X2	-
110916105	82.7149	113.433	85.6033	75.0504	97.8101	91.0098	84.3059	67.0367	81.0204	LOC110916105	NC_035448.1	15291053	15292030	-	650	protein_coding	histone H3.3	Histone
110930432	76.9144	89.0102	77.8891	47.0681	80.0592	71.8098	90.9789	56.9453	101.628	LOC110930432	NC_035435.1	144257444	144261820	+	1187	protein_coding	bifunctional dTDP-4-dehydrorhamnose 3%2C5-epimerase/dTDP-4-dehydrorhamnose reductase	-
110865624	108.432	104.981	107.839	82.855	78.9438	104.665	80.5184	116.073	98.7778	LOC110865624	NC_035438.1	62879380	62883937	+	1576	protein_coding	methyl-CpG-binding domain-containing protein 11-like%2C transcript variant X1	MBD
110868585	61.7985	75.6811	56.9971	54.5787	67.0276	63.0528	43.8469	49.4574	54.4271	LOC110868585	NC_035439.1	74117078	74119099	+	580	protein_coding	protein transport protein Sec61 subunit gamma-like	-
110871640	169.994	175.701	175.949	61.4873	54.1832	49.0808	104.198	91.0949	82.3965	LOC110871640	NC_035440.1	1771132	1774126	+	1362	protein_coding	uncharacterized LOC110871640	-
110898040	83.3166	78.0329	82.4381	65.3257	58.3163	61.7258	44.5901	70.449	45.7009	LOC110898040	NC_035445.1	70793157	70797355	+	2243	protein_coding	ABC transporter F family member 1-like	ABC_tran
110889485	12.7371	10.5829	14.005	194.994	244.104	151.534	20.3626	27.9351	33.0778	LOC110889485	NC_035443.1	23792848	23794709	+	1137	protein_coding	probable strigolactone esterase DAD2	Abhydrolase_1
110918721	133.386	89.431	139.416	20.4448	14.7426	17.3348	87.221	118.626	85.5145	LOC110918721	NC_035448.1	164068601	164070978	-	1791	protein_coding	cytochrome P450 89A2-like%2C transcript variant X2	p450
110868740	147.066	140.458	149.893	56.2531	36.7855	50.6243	51.2967	74.3024	53.8784	LOC110868740	NC_035439.1	81373770	81377278	+	1768	protein_coding	6-phosphogluconate dehydrogenase%2C decarboxylating 3-like	NAD_binding_2
110942242	114.448	136.125	116.998	111.88	93.2461	251.272	107.014	33.7142	102.263	LOC110942242	NC_035437.1	212009667	212016162	-	1316	protein_coding	fructose-1%2C6-bisphosphatase%2C cytosolic-like%2C transcript variant X1	-
110878110	24.3731	27.6908	23.5775	106.726	68.7801	102.732	61.8983	64.5279	57.4667	LOC110878110	NC_035441.1	112506876	112510166	-	1379	protein_coding	metacaspase-1-like	Peptidase_C14
110908506	67.0273	65.6317	66.7317	98.4034	115.462	301.029	69.308	51.4137	79.8312	LOC110908506	NC_035446.1	65551290	65553352	+	695	protein_coding	50S ribosomal protein L28%2C chloroplastic	-
110938237	58.633	60.8803	62.2107	93.3482	109.363	107.668	55.1168	57.2557	55.317	LOC110938237	NC_035436.1	178171437	178181724	+	2401	protein_coding	polyadenylate-binding protein 2-like	RRM_1
110936781	45.9293	63.2467	44.8653	27.4476	17.9453	20.9271	40.0943	79.0486	29.9186	LOC110936781	NC_035436.1	103771608	103773469	-	695	protein_coding	60S ribosomal protein L31-like	Ribosomal_L31e
110872985	117.499	127.615	124.521	89.8922	82.3835	106.095	72.5225	74.0141	69.2879	LOC110872985	NC_035440.1	75917382	75920147	-	1042	protein_coding	uncharacterized LOC110872985	-
110904091	185.84	178.647	187.952	90.4079	61.1272	95.7185	60.3863	70.6011	41.797	LOC110904091	NC_035446.1	142126715	142130496	+	1266	protein_coding	uncharacterized protein YciO	Sua5_yciO_yrdC
110885430	27.0837	26.0637	28.255	47.9187	12.9224	53.6632	19.7141	37.9716	23.1832	LOC110885430	NC_035442.1	142687242	142691247	+	3870	protein_coding	LRR receptor-like serine/threonine-protein kinase FLS2%2C transcript variant X2	Pkinase
110909942	43.7128	45.1158	41.7489	39.6932	47.7514	35.2063	62.5752	84.1954	37.5848	LOC110909942	NC_035447.1	3434600	3439900	-	860	protein_coding	60S ribosomal protein L19-3-like	-
110878223	45.8662	50.0258	47.5214	31.185	32.68	26.8941	42.1381	72.7928	32.9522	LOC110878223	NC_035441.1	121296745	121298432	-	767	protein_coding	60S ribosomal protein L24-like	-
110897518	90.111	103.352	89.8296	38.5064	50.9897	51.4061	61.8316	40.1917	79.3523	LOC110897518	NC_035445.1	18742769	18746147	-	2477	protein_coding	trifunctional UDP-glucose 4%2C6-dehydratase/UDP-4-keto-6-deoxy-D-glucose 3%2C5-epimerase/UDP-4-keto-L-rhamnose-reductase RHM1-like	-
110929536	93.7272	98.4356	89.871	65.0866	72.3312	71.4898	70.3889	73.9318	73.9208	LOC110929536	NC_035435.1	100680415	100683259	-	1117	protein_coding	protein RER1B-like%2C transcript variant X1	-
110935487	127.357	116.548	124.203	91.0204	96.6025	102.639	93.068	94.8391	93.7446	LOC110935487	NC_035436.1	1855577	1862565	-	2550	protein_coding	probable GTP diphosphokinase RSH3%2C chloroplastic	-
110921228	1.01671	0.672361	1.22419	0.298529	0.973831	0	13.0469	312.196	12.1733	LOC110921228	NC_035449.1	157434997	157436841	+	1187	protein_coding	basic peroxidase-like	-
110930233	24.8833	32.4137	26.5281	79.5862	84.0006	65.754	53.9687	86.2835	46.4174	LOC110930233	NC_035435.1	137196793	137199012	+	1358	protein_coding	B2 protein-like	-
110925852	86.8283	108.495	84.9257	61.3587	56.6393	65.16	62.2912	100.443	65.3178	LOC110925852	NC_035449.1	23727607	23731321	-	1130	protein_coding	cytochrome b-c1 complex subunit Rieske-4%2C mitochondrial-like	-
110890708	59.5369	52.8097	60.3357	63.1356	68.179	55.3233	37.9147	67.5339	48.3322	LOC110890708	NC_035443.1	123152108	123156128	-	1724	protein_coding	protein transport protein Sec61 subunit alpha-like	-
110943260	20.4114	32.1143	22.551	47.2145	19.8485	81.8158	28.1951	43.4823	37.2253	LOC110943260	NC_035433.1	9116271	9121378	-	1082	protein_coding	uncharacterized isomerase BH0283-like	-
110885782	46.0331	51.8142	48.9283	116.03	76.3095	133.813	50.2056	43.3314	51.2898	LOC110885782	NC_035442.1	177672993	177678668	-	1923	protein_coding	bifunctional riboflavin biosynthesis protein RIBA 1%2C chloroplastic-like	DHBP_synthase
110884697	64.6521	47.4846	69.0723	53.575	72.6341	109.953	47.3023	60.4151	46.3914	LOC110884697	NC_035442.1	75809967	75811697	-	980	protein_coding	glutathione S-transferase U19-like	-
110885253	179.774	171.741	181.815	80.5854	80.3946	108.373	83.6133	58.7284	74.9538	LOC110885253	NC_035442.1	121474416	121479207	+	4483	protein_coding	magnesium-chelatase subunit ChlH%2C chloroplastic	-
110941202	101.007	112.393	106.99	64.4392	78.5048	76.2223	83.9654	93.3232	102.753	LOC110941202	NC_035437.1	153552386	153557711	-	1932	protein_coding	V-type proton ATPase subunit B 2%2C transcript variant X1	ATP-synt_ab
110941736	204.681	242.884	196.152	63.5567	29.3181	19.991	65.3092	71.3758	37.7762	LOC110941736	NC_035437.1	188428950	188429750	-	801	protein_coding	uncharacterized LOC110941736	-
110941944	70.0765	71.6131	72.1297	68.2202	66.3124	91.1119	51.0984	78.5742	55.0332	LOC110941944	NC_035437.1	199307831	199310703	+	967	protein_coding	protein CHAPERONE-LIKE PROTEIN OF POR1%2C chloroplastic	-
110937258	188.38	379.889	190.263	4.50965	34.7969	46.7705	57.6511	7.21472	346.073	LOC110937258	NC_035436.1	139293893	139305195	-	1362	protein_coding	GDSL esterase/lipase At5g45950-like	Lipase_GDSL
110896501	55.0177	86.5703	54.5115	62.0506	99.8075	86.0349	62.8815	25.8685	48.6197	LOC110896501	NC_035444.1	29636432	29637043	-	612	protein_coding	uncharacterized LOC110896501	-
110936820	50.5024	63.8805	51.7644	96.6227	58.7012	72.8225	35.5097	41.2677	34.1091	LOC110936820	NC_035436.1	108151006	108154988	-	1110	protein_coding	ADP-ribosylation factor-like	Arf
110923354	154.932	179.304	155.615	95.308	80.7295	99.0652	88.0104	89.4352	79.9762	LOC110923354	NC_035449.1	142321667	142324870	-	1147	protein_coding	inositol-phosphate phosphatase-like	-
110939907	78.8075	73.1588	76.5134	125.769	99.1596	111.889	91.4024	84.5292	81.9932	LOC110939907	NC_035437.1	21061136	21064096	+	1513	protein_coding	mitogen-activated protein kinase 3-like	Pkinase
110890789	91.9523	91.8291	94.4728	96.3508	67.839	79.1478	65.991	95.3573	42.7646	LOC110890789	NC_035443.1	129484734	129488127	-	1069	protein_coding	20 kDa chaperonin%2C chloroplastic-like	-
110866074	84.3309	74.765	90.222	97.3328	98.1953	193.923	62.3723	62.061	69.3346	LOC110866074	NC_035433.1	54349701	54354101	+	1469	protein_coding	protein RETICULATA-RELATED 4%2C chloroplastic-like	-
110890100	57.5828	84.0672	59.0723	76.4892	129.662	133.912	128.164	94.3649	176.903	LOC110890100	NC_035443.1	68665995	68671187	+	1684	protein_coding	pectin acetylesterase 12-like	-
110925931	187.614	179.727	187.438	82.1258	56.9439	71.417	73.438	92.6563	60.0919	LOC110925931	NC_035449.1	130218434	130226735	+	2015	protein_coding	pyrophosphate--fructose 6-phosphate 1-phosphotransferase subunit beta-like	PFK
110927094	81.5554	77.9405	91.1116	55.6408	41.4721	29.4164	63.6192	95.7995	58.7115	LOC110927094	NC_035434.1	168638610	168642434	+	1866	protein_coding	elongation factor 1-alpha	GTP_EFTU
110864540	65.619	45.1684	60.4313	102.455	117.803	150.219	78.4306	41.7031	56.5689	LOC110864540	NC_035438.1	7925410	7927224	+	1052	protein_coding	protein LOL1%2C transcript variant X3	zf-LSD1
110939841	156.269	167.472	149.92	98.4175	83.3782	127.15	84.3632	49.3053	78.4354	LOC110939841	NC_035437.1	16669281	16680257	+	1382	protein_coding	probable protein phosphatase 2C 26%2C transcript variant X2	-
110893968	66.1397	72.0246	63.302	94.4497	98.3728	248.494	62.9918	45.2994	76.2529	LOC110893968	NC_035444.1	10232897	10235736	+	791	protein_coding	50S ribosomal protein L35%2C chloroplastic-like	-
110904980	59.6747	70.5568	62.9376	57.0997	70.1136	59.7067	47.458	57.0767	50.2677	LOC110904980	NC_035446.1	169672178	169676190	+	1266	protein_coding	serine/arginine-rich splicing factor RS2Z33-like%2C transcript variant X1	RRM_1
110886072	121.072	121.748	111.366	84.8648	73.5441	102.612	87.5726	87.8963	63.8945	LOC110886072	NC_035442.1	200038193	200041880	+	1245	protein_coding	ATP-dependent Clp protease proteolytic subunit 6%2C chloroplastic%2C transcript variant X1	-
110871856	101.225	169.689	112.521	33.5774	7.92955	32.9196	76.7027	100.707	31.1135	LOC110871856	NC_035440.1	9851985	9853429	-	890	protein_coding	extracellular ribonuclease LE-like	Ribonuclease_T2
110879442	23.8618	38.2669	19.1541	60.2466	68.4233	75.455	41.9357	34.1279	36.3769	LOC110879442	NC_035441.1	179955595	179957071	-	746	lncRNA	uncharacterized LOC110879442	-
110941021	41.6278	33.5068	43.9128	118.983	153.026	275.345	56.7908	29.5105	74.7525	LOC110941021	NC_035437.1	137674767	137678150	+	819	protein_coding	protein disulfide-isomerase LQY1%2C chloroplastic	-
novel.1153	34.1318	42.0886	33.4624	63.2707	111.226	70.0381	122.561	69.6569	80.6209	-	NC_035437.1	15369845	15377723	-	617	-	- && - && -	-
110891483	33.7586	51.8179	38.1218	46.3953	40.5592	73.7413	69.3625	44.5012	67.9148	LOC110891483	NC_035443.1	166571289	166571801	-	513	pseudogene	-	-
110920266	38.573	29.5302	34.8717	100.55	228.21	82.6115	23.3841	32.5622	27.0856	LOC110920266	NC_035448.1	170300073	170300546	-	474	protein_coding	uncharacterized LOC110920266	-
110941169	49.4681	48.8874	47.3307	83.9418	77.9787	76.4913	45.8462	51.2345	49.0694	LOC110941169	NC_035437.1	149625461	149629238	-	1576	protein_coding	pto-interacting protein 1	Pkinase_Tyr
110890890	17.54	23.569	18.9277	46.4267	18.5742	24.6718	20.5474	44.8199	17.304	LOC110890890	NC_035443.1	137070346	137070892	+	547	protein_coding	uncharacterized LOC110890890	-
110941441	54.8185	49.1924	51.4115	101.085	121.398	135.829	88.1511	128.066	103.821	LOC110941441	NC_035437.1	170620835	170623702	-	2174	protein_coding	protein EDS1-like	Lipase_3
110877876	162.525	184.609	160.811	76.3817	48.8328	63.5336	66.7069	74.4737	58.9651	LOC110877876	NC_035441.1	84522627	84528839	-	2407	protein_coding	stromal 70 kDa heat shock-related protein%2C chloroplastic	HSP70
110891050	164.335	143.157	162.806	95.5379	68.1428	82.3738	70.5553	68.6201	64.4624	LOC110891050	NC_035443.1	144253427	144259070	+	2932	protein_coding	digalactosyldiacylglycerol synthase 1%2C chloroplastic	-
110918084	137.542	111.538	137.032	86.4793	65.0443	55.4242	59.8802	55.2032	46.9831	LOC110918084	NC_035448.1	30308911	30312620	-	1736	protein_coding	serine/threonine-protein kinase AFC2-like%2C transcript variant X1	Pkinase
110911843	32.9539	23.099	34.3373	110.891	141.124	107.92	13.1497	18.537	36.5075	LOC110911843	NC_035447.1	71393183	71394790	-	1095	protein_coding	uncharacterized LOC110911843	-
110896040	83.6768	103.456	85.0815	74.049	103.32	93.69	66.5771	64.3873	56.9286	LOC110896040	NC_035444.1	157500956	157506249	+	918	protein_coding	ADP-ribosylation factor 2%2C transcript variant X1	Arf
110918400	106.574	97.6998	112.395	71.9139	80.5131	105.713	69.9293	62.2208	73.9867	LOC110918400	NC_035448.1	157326212	157329926	+	1608	protein_coding	pyruvate dehydrogenase E1 component subunit beta-3%2C chloroplastic-like	-
110879014	28.295	28.0868	24.6261	46.8969	43.7637	47.5074	24.878	10.9562	20.9373	LOC110879014	NC_035433.1	132969772	132974367	-	1753	protein_coding	glucan endo-1%2C3-beta-glucosidase 14-like%2C transcript variant X1	Glyco_hydro_17
110903846	59.5057	71.8392	65.0773	95.9873	57.5676	67.0565	33.4484	46.0522	33.4625	LOC110903846	NC_035446.1	133461088	133463963	+	1804	protein_coding	6-phosphogluconate dehydrogenase%2C decarboxylating 3%2C transcript variant X1	NAD_binding_2
110897942	31.0764	55.4168	34.3244	121.758	184.145	218.961	56.4995	31.6367	57.3706	LOC110897942	NC_035445.1	59150805	59153852	-	1233	protein_coding	uncharacterized LOC110897942	-
110878160	131.065	124.298	128.065	79.4605	90.9872	137.597	92.9394	78.6777	103.8	LOC110878160	NC_035433.1	129485974	129489718	-	1459	protein_coding	stearoyl-[acyl-carrier-protein] 9-desaturase%2C chloroplastic	-
110898577	61.1331	115.539	56.1443	14.9231	30.7457	17.9187	98.2186	56.3718	114.196	LOC110898577	NC_035445.1	98832605	98834088	-	839	protein_coding	transcription factor HY5-like%2C transcript variant X2	bZIP_1
110893916	116.164	124.94	114.838	97.9843	74.823	72.1641	66.8034	90.1568	58.9812	LOC110893916	NC_035444.1	7663183	7675132	-	1936	protein_coding	probable anion transporter 6%2C chloroplastic	MFS_1
110915732	61.673	16.2507	49.8617	55.3679	16.4026	19.2807	34.2124	70.0638	62.8107	LOC110915732	NC_035448.1	53092665	53094352	-	816	protein_coding	nucleolin-like%2C transcript variant X1	-
110879348	95.1317	114.532	99.9157	97.216	77.1299	90.8623	81.9792	85.5815	73.5483	LOC110879348	NC_035441.1	176589651	176593368	-	1927	protein_coding	interferon-related developmental regulator 1-like	-
110890269	36.8913	48.4153	36.3278	114.523	160.826	151.496	64.4403	38.6737	61.9322	LOC110890269	NC_035443.1	83419853	83424578	+	1495	protein_coding	phosphatidylinositol/phosphatidylcholine transfer protein SFH2-like%2C transcript variant X2	CRAL_TRIO_N
110904355	43.4064	45.1026	47.1234	100.846	119.956	92.8482	121.913	109.557	75.9365	LOC110904355	NC_035446.1	150785545	150787225	-	848	protein_coding	uncharacterized LOC110904355	-
110941396	29.009	41.5471	31.3975	173.521	184.525	108.542	77.4427	134.345	42.2446	LOC110941396	NC_035437.1	167664744	167666713	+	1454	protein_coding	alpha-amylase-like	-
110878570	19.1353	18.0776	17.4223	89.6786	50.3247	67.9303	22.7254	20.7341	26.0606	LOC110878570	NC_035441.1	140116930	140120638	+	1192	protein_coding	isopentenyl-diphosphate Delta-isomerase I	NUDIX
110929960	7.43651	13.6186	6.82213	63.842	22.0648	67.873	9.60512	28.3092	7.26844	LOC110929960	NC_035435.1	126954370	126956732	+	852	protein_coding	CASP-like protein 1	-
110884901	84.7922	76.0619	73.8352	50.0851	77.1152	67.4729	67.3331	69.5444	64.6014	LOC110884901	NC_035442.1	94534313	94537203	+	770	protein_coding	calmodulin-7	-
110920849	51.2671	70.8642	50.1006	86.6276	77.1972	62.8686	42.7913	56.6075	64.0813	LOC110920849	NC_035449.1	66999343	67003101	+	1536	protein_coding	ABC transporter I family member 20	ABC_tran
110937005	140.219	177.329	140.912	45.3565	44.7537	28.0454	57.4772	82.0299	38.2132	LOC110937005	NC_035436.1	123619529	123622473	+	1112	protein_coding	BI1-like protein	-
110921654	75.7541	55.4871	75.4709	138.168	131.985	226.031	52.7844	43.1484	57.1778	LOC110921654	NC_035449.1	106821265	106824564	-	1570	protein_coding	magnesium-chelatase subunit ChlI%2C chloroplastic-like	-
110868456	118.629	110.202	120.595	73.451	126.572	36.2147	117.641	114.498	114.205	LOC110868456	NC_035439.1	68247005	68248707	+	1703	protein_coding	uncharacterized LOC110868456	-
110909342	165.737	171.779	174.449	89.6107	65.665	91.272	79.8834	82.412	70.4136	LOC110909342	NC_035446.1	123547367	123552685	+	2080	protein_coding	zeta-carotene desaturase%2C chloroplastic/chromoplastic	Amino_oxidase
110898292	69.2547	81.6105	80.0639	67.6644	86.5223	89.6042	67.0954	73.7989	73.4608	LOC110898292	NC_035445.1	84863328	84865974	+	1002	protein_coding	cell number regulator 8	-
110864324	106.957	123.307	115.87	94.4945	80.5033	103.86	74.3291	97.0461	60.1781	LOC110864324	NC_035438.1	2186116	2189386	+	1055	protein_coding	ATP-dependent Clp protease proteolytic subunit-related protein 2%2C chloroplastic-like	-
110873461	53.5649	51.6592	57.0418	60.4622	39.4992	56.9668	88.0175	124.425	105.849	LOC110873461	NC_035440.1	110088315	110092016	-	2315	protein_coding	probably inactive leucine-rich repeat receptor-like protein kinase At5g48380	Pkinase
110898926	94.2786	89.7334	87.5874	67.9401	75.9342	69.7145	108.496	86.6447	87.7481	LOC110898926	NC_035445.1	118888839	118889858	+	665	protein_coding	probable histone H2A.3	Histone
110868249	76.0445	78.3199	75.9605	97.335	84.3077	91.2277	62.0222	64.2581	53.6848	LOC110868249	NC_035439.1	58119659	58122387	+	1418	protein_coding	pyruvate dehydrogenase (acetyl-transferring) kinase%2C mitochondrial-like	HATPase_c
110865039	144.495	147.686	147.73	65.9348	52.9357	82.5215	69.3135	53.3385	56.2088	LOC110865039	NC_035433.1	45203205	45205879	+	816	protein_coding	chaperonin-like RBCX protein 1%2C chloroplastic	-
110873789	57.5353	73.9307	56.3222	82.1094	112.942	77.5606	70.8053	64.3314	71.1174	LOC110873789	NC_035440.1	143909783	143912596	-	989	protein_coding	V-type proton ATPase 16 kDa proteolipid subunit	-
110915083	129.272	124.554	127.345	16.6464	13.809	8.58611	65.5263	88.2233	52.1738	LOC110915083	NC_035448.1	17630763	17633317	-	1075	protein_coding	glycine-rich RNA-binding protein 2%2C mitochondrial-like	RRM_1
110894366	155.836	146.293	159.272	59.7783	58.4102	64.4841	78.5331	68.4659	69.253	LOC110894366	NC_035444.1	27139236	27144202	-	1478	protein_coding	clp protease adapter protein ClpF%2C chloroplastic%2C transcript variant X3	UVR
110872093	68.2032	65.1425	65.0615	51.3119	44.3309	32.8577	78.8787	74.2867	61.2038	LOC110872093	NC_035440.1	19922274	19925293	+	1113	protein_coding	ran-binding protein 1 homolog a-like	-
110936684	27.9424	9.85406	24.855	69.797	44.16	34.2671	14.5673	26.5766	23.2427	LOC110936684	NC_035436.1	90966610	90967313	+	704	protein_coding	pathogenesis-related protein 1B-like	SCP
110875550	53.846	71.2653	62.8238	37.5343	34.7199	34.917	43.3974	83.8085	36.4381	LOC110875550	NC_035433.1	114154892	114155662	+	771	protein_coding	60S ribosomal protein L12	-
110879780	44.5721	42.4752	45.2953	113.876	86.5717	112.521	20.0717	21.0616	25.483	LOC110879780	NC_035441.1	194161209	194168551	-	2116	protein_coding	calmodulin-binding protein 60 A-like	-
110921816	85.8962	100.999	91.9965	85.7309	70.7522	77.1544	68.0743	112.803	54.5533	LOC110921816	NC_035434.1	129291887	129297138	+	1209	protein_coding	protein STAY-GREEN 1%2C chloroplastic-like	-
110869240	144.98	215.667	151.535	86.652	99.4082	85.4241	77.9422	71.4277	79.9874	LOC110869240	NC_035439.1	101183159	101186303	+	1967	protein_coding	RNA polymerase sigma factor sigE%2C chloroplastic/mitochondrial-like	Sigma70_r4
110868375	112.915	117.25	109.919	104.769	118.457	131.747	78.5442	79.5192	77.4296	LOC110868375	NC_035439.1	63769441	63771383	+	699	protein_coding	uncharacterized LOC110868375%2C transcript variant X1	-
110898556	60.5039	68.9709	64.1863	111.588	111.979	84.6379	74.4254	90.3596	68.6431	LOC110898556	NC_035445.1	97889427	97893197	-	1863	protein_coding	homeobox protein knotted-1-like 2%2C transcript variant X1	KNOX2
110878429	85.4514	89.9875	83.6982	59.3358	90.6025	99.4806	39.7562	33.2562	28.8305	LOC110878429	NC_035441.1	133491297	133493618	+	1067	protein_coding	uncharacterized protein At3g27210-like	-
110926088	96.7062	161.457	100.227	42.8206	104.778	121.809	92.6648	30.1883	160.429	LOC110926088	NC_035449.1	33443149	33444904	-	1062	protein_coding	xyloglucan endotransglucosylase/hydrolase protein 9-like	-
110869089	133.032	110.617	130.092	63.4797	14.3825	21.2372	86.6313	194.425	42.7559	LOC110869089	NC_035439.1	95393541	95397776	-	1857	protein_coding	cytochrome P450 CYP72A219-like	p450
110930329	139.352	166.955	139.358	72.9709	63.7675	79.8884	77.5591	63.3576	74.5838	LOC110930329	NC_035435.1	141029864	141033564	+	1558	protein_coding	uncharacterized LOC110930329%2C transcript variant X1	-
110890210	86.9889	82.9421	91.9352	40.0244	35.1125	36.7749	49.4654	71.8854	46.0704	LOC110890210	NC_035443.1	78274452	78278635	-	1601	protein_coding	polyadenylate-binding protein RBP45-like%2C transcript variant X1	RRM_1
110868582	47.4422	66.7872	37.5359	21.6035	13.7285	22.9207	40.3531	76.6236	32.5284	LOC110868582	NC_035439.1	74052795	74053215	-	421	protein_coding	40S ribosomal protein S28-2	-
110871673	57.2604	65.7664	60.7621	34.6498	26.6621	22.7546	56.7773	85.1111	39.2852	LOC110871673	NC_035433.1	89634165	89636700	+	842	protein_coding	60S ribosomal protein L13a-4	-
110867783	23.7426	34.3717	29.1903	34.4435	27.8174	19.4658	55.7417	109.059	41.7342	LOC110867783	NC_035433.1	65730023	65730665	-	643	protein_coding	zinc finger protein ZAT12-like	-
110918063	71.9106	72.5652	71.7518	96.8617	92.7512	90.6948	76.2886	84.4395	74.1824	LOC110918063	NC_035448.1	102891205	102893827	+	1956	protein_coding	calcium-dependent protein kinase 26	Pkinase
110880203	36.3942	37.5082	40.0744	71.1638	107.778	72.7546	45.8444	54.6821	60.7979	LOC110880203	NC_035441.1	206769930	206770695	-	766	protein_coding	calvin cycle protein CP12-3%2C chloroplastic-like	-
110864777	62.3552	57.1268	64.7525	92.8263	98.738	127.482	36.7629	34.4542	38.4738	LOC110864777	NC_035438.1	15990222	15996582	-	2188	protein_coding	signal peptide peptidase-like 4	-
110879516	160.448	144.701	153.53	79.2269	58.3778	82.752	67.4598	92.0905	59.4647	LOC110879516	NC_035441.1	183130335	183137078	-	2126	protein_coding	glucose-6-phosphate isomerase%2C cytosolic	-
110912662	75.5149	50.7132	75.6414	53.5442	56.8473	26.6726	44.1923	39.0274	111.434	LOC110912662	NC_035447.1	137487896	137506161	-	3277	protein_coding	BTB/POZ domain-containing protein At2g30600%2C transcript variant X7	BTB
110926331	80.6702	96.134	76.1063	81.9434	75.3397	89.1052	72.2781	68.5944	52.4926	LOC110926331	NC_035449.1	197240550	197244604	+	751	protein_coding	ubiquitin-conjugating enzyme E2 variant 1A-like	UQ_con
110942091	55.4349	57.1013	54.3148	75.1933	92.6884	62.9945	80.884	73.9698	73.5697	LOC110942091	NC_035437.1	206035802	206038077	-	787	protein_coding	autophagy-related protein 8C	-
110873087	63.3704	62.689	66.6467	173.143	146.312	190.855	63.0723	51.8758	68.1683	LOC110873087	NC_035440.1	87066564	87070821	+	2650	protein_coding	K(+) efflux antiporter 3%2C chloroplastic	Na_H_Exchanger
110879371	72.6736	80.07	74.9357	118.932	162.889	145.871	107.038	88.9439	115.088	LOC110879371	NC_035441.1	177266092	177268170	-	871	protein_coding	NADPH:quinone oxidoreductase	FMN_red
110917398	85.8618	77.2485	90.6963	72.5268	65.4752	57.3961	52.0056	76.3915	48.2385	LOC110917398	NC_035448.1	75227859	75232494	+	1719	protein_coding	DEAD-box ATP-dependent RNA helicase 56%2C transcript variant X1	DEAD
110895744	96.6097	137.893	105.956	105.725	95.041	136.498	63.6699	41.7214	49.4342	LOC110895744	NC_035444.1	126282930	126283975	-	772	protein_coding	peptidyl-prolyl cis-trans isomerase FKBP13%2C chloroplastic-like	FKBP_C
110937522	51.4596	66.9906	44.2715	20.7888	13.1412	16.5582	48.6456	80.4379	28.9195	LOC110937522	NC_035436.1	154186127	154187076	+	625	protein_coding	ubiquitin-60S ribosomal protein L40	ubiquitin
110884979	196.469	197.605	197.852	50.9766	24.6994	30.9123	72.9619	104.351	53.7381	LOC110884979	NC_035442.1	99716914	99726375	-	3712	protein_coding	phospholipase D zeta 1-like	-
110889764	118.388	107.715	117.733	115.887	98.0903	116.584	74.4397	78.4643	78.2757	LOC110889764	NC_035443.1	41131589	41140779	-	3838	protein_coding	translation initiation factor IF-2%2C chloroplastic-like	GTP_EFTU
110935472	82.4673	84.6461	91.9816	66.7546	68.9507	69.2185	75.2331	94.1939	76.3855	LOC110935472	NC_035436.1	1180665	1187729	+	990	protein_coding	proteasome subunit alpha type-6	Proteasome
110895497	50.3127	69.0127	57.6652	129.441	140.601	117.715	159.492	72.0469	174.445	LOC110895497	NC_035444.1	103150256	103151705	+	1450	protein_coding	geranylgeranyl pyrophosphate synthase%2C chloroplastic-like	-
110884346	37.8773	41.7907	39.3187	32.3757	37.163	41.1124	51.4203	63.7398	41.3697	LOC110884346	NC_035442.1	42401321	42403547	-	830	protein_coding	60S ribosomal protein L19-1-like	-
110899401	101.913	92.9334	106.585	108.546	42.9935	83.6419	44.9726	35.2801	31.1114	LOC110899401	NC_035445.1	149006208	149011066	+	2141	protein_coding	monogalactosyldiacylglycerol synthase%2C chloroplastic-like	-
110940705	31.5732	29.6374	29.7286	88.8542	81.3161	55.51	31.2554	35.9751	31.2123	LOC110940705	NC_035437.1	111538056	111540363	-	1334	protein_coding	uncharacterized LOC110940705	-
110879901	39.5662	47.5407	44.3248	21.9303	13.8692	18.0769	34.8747	76.9213	28.5755	LOC110879901	NC_035441.1	199200443	199202092	-	851	protein_coding	60S ribosomal protein L17-2-like	-
110938239	56.6793	70.0555	53.2882	27.1546	26.6805	23.2375	40.7127	73.652	29.8722	LOC110938239	NC_035436.1	178198698	178199356	-	659	protein_coding	40S ribosomal protein S16-like	-
110927343	47.5207	48.6066	46.8013	64.7378	101.246	52.0172	22.6177	39.5725	12.2326	LOC110927343	NC_035434.1	178500107	178504784	+	2132	protein_coding	protein NRT1/ PTR FAMILY 5.2-like	-
110942196	146.445	147.734	139.548	106.117	94.837	141.283	79.3539	73.7793	72.6939	LOC110942196	NC_035437.1	209546918	209552002	+	1122	protein_coding	psbP domain-containing protein 4%2C chloroplastic%2C transcript variant X1	-
110930696	5.93527	1.38383	5.33503	30.0136	31.1051	34.6758	18.7862	3.20348	14.5986	LOC110930696	NC_035435.1	157050006	157070333	+	976	protein_coding	non-specific lipid-transfer protein 1-like%2C transcript variant X1	-
110917515	35.6446	82.4295	43.5658	38.4065	35.0316	42.3471	114.121	70.202	74.3075	LOC110917515	NC_035434.1	82320308	82321448	+	1141	protein_coding	protein EXORDIUM-like	-
110916202	65.6662	145.236	59.8496	74.0881	168.201	235.705	45.8337	31.2241	125.611	LOC110916202	NC_035448.1	112010372	112014529	-	782	protein_coding	mavicyanin-like	Cu_bind_like
110922407	62.6593	74.6131	68.6618	50.9206	35.5962	40.4911	54.9929	105.647	42.272	LOC110922407	NC_035434.1	133415838	133422790	+	1328	protein_coding	40S ribosomal protein S2-2-like%2C transcript variant X2	-
110864896	91.2137	92.6024	94.4914	103.334	96.1253	166.24	55.7378	41.2077	54.5375	LOC110864896	NC_035438.1	20600700	20604122	-	1550	protein_coding	photosystem II stability/assembly factor HCF136%2C chloroplastic-like	-
110903906	90.1477	99.9959	97.8863	128.773	115.892	136.504	71.3483	72.9697	74.6939	LOC110903906	NC_035446.1	135546477	135548674	-	1735	protein_coding	uncharacterized LOC110903906	-
110879545	147.688	149.19	150.45	88.5315	68.0862	66.863	79.443	115.555	61.532	LOC110879545	NC_035441.1	184355121	184363047	+	1553	protein_coding	phosphatidylinositol/phosphatidylcholine transfer protein SFH6-like	-
110930954	94.0877	116.479	93.9282	51.0352	84.2901	33.1397	105.881	118.858	93.3771	LOC110930954	NC_035435.1	163930567	163931199	+	633	protein_coding	uncharacterized protein At4g14450%2C chloroplastic-like	-
110885456	68.6665	72.5817	67.6008	56.9483	64.1439	58.5789	56.6817	88.1181	58.8764	LOC110885456	NC_035442.1	145470193	145476816	+	1399	protein_coding	probable protein disulfide-isomerase A6	-
110899195	90.7139	88.0279	85.5484	58.8343	54.7028	67.7957	61.1089	91.1351	69.7485	LOC110899195	NC_035445.1	136526391	136531056	-	1051	protein_coding	NADH dehydrogenase [ubiquinone] iron-sulfur protein 7%2C mitochondrial	-
110909727	31.9309	37.0908	35.3187	27.807	7.85835	30.7378	45.3204	61.3119	32.7257	LOC110909727	NC_035447.1	65620161	65620640	+	480	protein_coding	glutaredoxin-C9-like	-
110898110	108.167	99.0806	102.726	145.806	87.1731	118.302	63.5324	37.2511	45.6989	LOC110898110	NC_035445.1	75281722	75282633	-	834	pseudogene	PF03552:Cellulose synthase	-
110879375	163.646	183.904	159.93	70.3414	60.3918	73.2129	87.9102	71.6897	74.5036	LOC110879375	NC_035441.1	177441532	177444968	-	1361	protein_coding	TVP38/TMEM64 family membrane protein slr0305	-
110923569	79.596	82.8446	81.6664	74.5739	84.3601	115.718	60.4914	61.0978	64.603	LOC110923569	NC_035449.1	68358404	68362186	+	1614	protein_coding	mitochondrial phosphate carrier protein 3%2C mitochondrial-like	Mito_carr
110909857	1.56374	1.40377	1.66133	35.3814	23.2783	49.5656	278.081	67.1044	31.9275	LOC110909857	NC_035447.1	1545034	1546794	+	656	protein_coding	non-specific lipid-transfer protein-like	-
110873218	68.4055	76.4575	70.051	72.5549	39.5921	69.5427	51.5889	85.7959	46.3205	LOC110873218	NC_035440.1	95688767	95691340	-	2013	protein_coding	probable WRKY transcription factor 26	WRKY
110900222	47.921	60.9025	50.1739	24.9413	18.9061	17.0865	38.3817	77.9029	31.0909	LOC110900222	NC_035445.1	190943111	190945292	+	753	protein_coding	40S ribosomal protein S15-4	-
110941259	126.322	63.2689	121.024	47.9897	52.3641	37.8528	105.936	138.853	120.851	LOC110941259	NC_035437.1	157376889	157380676	+	1766	protein_coding	CBL-interacting serine/threonine-protein kinase 1	Pkinase
110907861	59.8072	66.9467	58.9932	72.5016	98.0685	66.1089	82.6928	61.2718	124.248	LOC110907861	NC_035446.1	171011058	171016925	+	2144	protein_coding	beta-fructofuranosidase%2C soluble isoenzyme I-like	-
110930605	85.8757	83.2637	81.027	63.1989	86.0351	88.2716	71.3135	75.129	86.0922	LOC110930605	NC_035435.1	152768995	152773857	-	1555	protein_coding	uncharacterized LOC110930605%2C transcript variant X1	-
110935648	60.4689	67.2662	64.3239	87.626	110.162	120.144	77.2291	80.4702	75.8827	LOC110935648	NC_035436.1	10831951	10837681	-	2853	protein_coding	phospholipase D alpha 1-like	C2
110909919	68.608	74.6231	69.8357	43.6336	70.3397	69.2862	76.2967	51.0335	63.2215	LOC110909919	NC_035447.1	2999522	3004151	-	1095	protein_coding	GTP-binding protein SAR1A-like%2C transcript variant X2	Arf
110873588	21.6387	26.2596	26.4024	91.0606	93.3234	110.289	56.2602	48.7811	61.7546	LOC110873588	NC_035440.1	122578073	122582648	+	2401	protein_coding	calcium-dependent protein kinase 9-like	Pkinase
110879730	113.534	106.4	114.443	41.9615	33.9361	39.8463	57.6828	64.235	41.9561	LOC110879730	NC_035441.1	192234035	192237949	+	2076	protein_coding	protein NRT1/ PTR FAMILY 2.10-like	-
110899403	34.8218	48.0457	31.9484	24.0438	33.786	26.1181	51.9994	68.6561	27.0641	LOC110899403	NC_035445.1	149021323	149023533	-	506	protein_coding	60S ribosomal protein L38	-
110864423	23.3476	40.426	24.4715	34.3304	49.8978	17.4018	136.426	181.881	109.932	LOC110864423	NC_035438.1	4841316	4843100	+	1101	protein_coding	WRKY transcription factor 22-like	WRKY
110873395	33.4719	37.9901	31.2225	33.5834	62.7043	68.6578	140.189	21.0964	148.305	LOC110873395	NC_035433.1	103333556	103334990	-	1435	protein_coding	DNA damage-repair/toleration protein DRT100-like	LRRNT_2
110937588	127.898	115.472	141.209	20.8267	30.7295	30.426	127.303	100.016	143.576	LOC110937588	NC_035436.1	157179387	157185027	-	2158	protein_coding	methylenetetrahydrofolate reductase 1-like	-
110890547	59.7523	64.8912	53.0521	64.7341	81.9441	76.4161	89.6707	67.2491	78.9649	LOC110890547	NC_035443.1	112078874	112083930	-	614	protein_coding	elongin-C	-
110928921	23.1545	47.2732	21.1991	67.3761	65.7515	84.6505	95.2247	48.6667	73.3093	LOC110928921	NC_035435.1	37861735	37863282	+	1548	protein_coding	UDP-glucuronate 4-epimerase 1-like	-
110880195	23.6686	25.6681	25.5756	150.151	97.5082	483.496	2.15811	16.8281	6.22107	LOC110880195	NC_035441.1	206320645	206326369	+	1392	protein_coding	acid phosphatase 1-like%2C transcript variant X2	-
110864583	43.3573	57.7461	47.9625	88.4483	109.394	77.565	63.3593	110.338	66.0733	LOC110864583	NC_035438.1	9448134	9452413	-	842	protein_coding	transmembrane protein 205	-
110942847	36.605	33.1744	37.4811	39.9841	62.2244	21.571	44.2882	135.014	43.259	LOC110942847	NC_035437.1	47283019	47283501	-	483	protein_coding	uncharacterized LOC110942847	-
110904415	107.433	99.7414	95.6135	14.6227	6.49373	5.68942	34.4845	50.4535	33.9613	LOC110904415	NC_035446.1	152183971	152189199	+	1143	protein_coding	soluble inorganic pyrophosphatase 1-like	Pyrophosphatase
110889302	61.1556	65.3465	56.1925	71.8883	154.672	178.295	65.8006	31.9333	80.5556	LOC110889302	NC_035443.1	13044635	13048301	+	1335	protein_coding	uncharacterized protein At3g49720-like	-
novel.2867	132.709	170.829	120.508	162.769	153.052	131.658	48.4794	44.0543	22.3158	-	NC_035443.1	162249660	162252907	-	828	-	- && - && -	-
110904214	12.8433	13.7237	11.5189	117.556	128.188	264.234	23.711	20.949	23.8267	LOC110904214	NC_035446.1	145813262	145814204	-	841	protein_coding	uncharacterized LOC110904214	-
110918182	91.947	94.8934	91.2624	109.049	134.691	197.374	52.8836	38.0153	53.2006	LOC110918182	NC_035448.1	11082191	11086251	-	1094	protein_coding	uncharacterized LOC110918182	-
110899530	25.4164	42.1146	23.268	71.0646	79.9423	100.484	67.0267	83.0049	70.5806	LOC110899530	NC_035445.1	157230461	157233366	-	1707	protein_coding	uncharacterized LOC110899530	START
110940462	56.7753	63.6874	65.5128	78.8641	80.727	128.294	71.0381	75.7898	54.2949	LOC110940462	NC_035437.1	81943864	81945629	-	829	protein_coding	protein BOLA4%2C chloroplastic/mitochondrial	-
110876802	48.1348	70.2829	42.3129	125.382	376.711	181.885	41.9716	49.5144	82.2339	LOC110876802	NC_035441.1	190225224	190226093	+	870	protein_coding	protein PHYTOCHROME KINASE SUBSTRATE 3-like	-
110920581	76.208	89.3324	75.7629	59.9945	81.975	76.9394	72.3595	77.6657	77.3019	LOC110920581	NC_035449.1	108854737	108858170	+	947	protein_coding	V-type proton ATPase 16 kDa proteolipid subunit-like	-
110909192	77.3961	108.912	73.2336	77.7765	62.4267	64.554	62.3777	49.8136	26.5065	LOC110909192	NC_035446.1	115880502	115882916	+	1341	protein_coding	2-oxoglutarate-dependent dioxygenase DAO-like%2C transcript variant X4	2OG-FeII_Oxy
110915211	99.6724	111.728	93.1112	77.1768	88.2769	82.8511	97.4401	73.9485	79.994	LOC110915211	NC_035448.1	104491325	104495501	+	1255	protein_coding	uncharacterized LOC110915211%2C transcript variant X3	-
110913203	176.063	170.374	177.531	74.4006	65.2589	65.3717	76.4318	80.0383	58.9743	LOC110913203	NC_035434.1	32120526	32125366	-	1459	protein_coding	UPF0301 protein Plut_0637-like%2C transcript variant X2	-
110879774	32.5665	26.0849	33.4564	41.3793	36.0333	69.9998	10.948	11.5551	9.07547	LOC110879774	NC_035441.1	194117019	194118132	+	932	protein_coding	two-component response regulator ARR5-like	Response_reg
110898367	118.339	114.916	109.327	134.992	137.207	98.0563	99.781	91.9587	73.6699	LOC110898367	NC_035445.1	88344232	88346264	-	952	protein_coding	NAD(P)H-quinone oxidoreductase subunit T%2C chloroplastic	DnaJ
110904185	41.3916	59.4637	43.2331	24.4046	26.6484	19.995	43.3192	65.6245	30.458	LOC110904185	NC_035446.1	144732963	144734685	-	605	protein_coding	60S acidic ribosomal protein P2-like	-
110904847	63.2545	55.2664	66.7834	81.0603	84.9418	88.816	85.2004	84.2576	98.9821	LOC110904847	NC_035446.1	165970574	165976842	-	3087	protein_coding	protein argonaute 4A-like%2C transcript variant X1	Piwi
110898144	63.1637	73.8688	69.7481	82.056	67.6777	81.1178	44.3888	41.372	40.9298	LOC110898144	NC_035445.1	77097277	77101047	-	1112	protein_coding	serine/arginine-rich SC35-like splicing factor SCL33	RRM_1
110898535	45.0544	9.86652	42.1662	16.4785	3.93823	4.21422	9.48028	44.4773	22.645	LOC110898535	NC_035445.1	96756752	96761167	-	896	protein_coding	GTP-binding nuclear protein Ran-3-like	Ras
110873040	74.9645	77.3796	74.2658	65.7967	77.7358	62.1676	76.2047	62.6311	62.4686	LOC110873040	NC_035440.1	80887005	80891677	-	1271	protein_coding	choline-phosphate cytidylyltransferase 2-like	CTP_transf_2
110900083	35.7014	48.7271	35.1631	75.1011	119.175	75.4663	79.6191	29.9933	94.4202	LOC110900083	NC_035445.1	185106975	185110594	+	1653	protein_coding	transcription factor UNE10-like	HLH
110928857	13.3619	6.00178	16.1885	58.433	49.66	53.5349	12.0793	9.23593	19.7475	LOC110928857	NC_035435.1	30995824	30996672	-	849	protein_coding	cysteine-rich repeat secretory protein 55-like	-
110930172	131.151	164.338	121.299	70.0573	63.6842	84.9086	80.7311	60.432	70.5119	LOC110930172	NC_035435.1	134303504	134307246	-	1176	protein_coding	probable phospholipid hydroperoxide glutathione peroxidase	GSHPx
110920752	87.3981	92.8278	84.3863	53.4068	41.6519	65.2877	36.7091	45.8886	50.3852	LOC110920752	NC_035449.1	45774877	45778915	-	2654	protein_coding	glycerophosphodiester phosphodiesterase GDPDL3-like	-
110930246	55.6633	53.9043	54.6339	98.7618	114.334	134.926	56.6138	76.502	76.0695	LOC110930246	NC_035435.1	137526320	137531839	+	2386	protein_coding	long chain acyl-CoA synthetase 4	AMP-binding
110869262	39.9709	30.5112	34.2793	70.2048	71.5885	65.3507	34.8154	59.2557	35.3945	LOC110869262	NC_035439.1	101636411	101640984	+	1330	protein_coding	sorbitol dehydrogenase	ADH_N
110921357	45.549	45.4911	51.9928	73.5375	71.3719	51.7172	64.0619	108.468	60.6678	LOC110921357	NC_035449.1	21170514	21174488	-	722	protein_coding	14 kDa zinc-binding protein-like	HIT
110911456	65.0237	65.7432	64.432	66.4697	56.5265	67.3126	27.1377	46.8714	39.1108	LOC110911456	NC_035447.1	50799111	50800154	+	1044	protein_coding	probable ribose-5-phosphate isomerase 2	Rib_5-P_isom_A
110913047	26.6053	36.3118	33.7477	73.5218	59.7327	72.4675	67.598	76.4166	68.7698	LOC110913047	NC_035447.1	169781770	169786225	-	1760	protein_coding	NAC domain-containing protein 91-like%2C transcript variant X2	NAM
110878007	107.556	96.1841	108.668	87.212	75.4646	136.941	62.4472	67.4567	63.5324	LOC110878007	NC_035441.1	101903031	101908058	-	2188	protein_coding	glucose-6-phosphate isomerase 1%2C chloroplastic	-
110915257	62.0677	73.0965	68.8001	48.6998	55.5611	45.9277	59.3491	85.7736	54.0909	LOC110915257	NC_035448.1	613666	616221	-	1049	protein_coding	elongation factor 1-delta-like	-
110890740	112.844	108.398	119.916	38.4326	47.0563	24.5766	125.734	141.087	99.9677	LOC110890740	NC_035443.1	125510900	125513872	-	1801	protein_coding	tryptophan aminotransferase-related protein 4-like	-
110918064	127.481	138.519	128.612	94.8782	95.6729	127.682	67.464	59.8767	61.8708	LOC110918064	NC_035448.1	102893889	102895765	-	1385	protein_coding	uncharacterized LOC110918064	-
110889907	133.146	143.418	150.556	67.5525	50.8686	43.9661	63.0544	63.322	46.4744	LOC110889907	NC_035443.1	53210410	53214277	+	1196	protein_coding	universal stress protein PHOS34-like	Usp
110935992	242.332	239.552	240.38	89.1546	25.6897	46.4676	47.4371	83.2163	24.5302	LOC110935992	NC_035436.1	32711422	32715447	-	1878	protein_coding	pyruvate kinase isozyme A%2C chloroplastic-like	PK
110926668	59.7123	79.8626	59.2828	50.7394	64.2246	68.3439	59.8116	59.5542	49.6468	LOC110926668	NC_035434.1	162416319	162420027	+	575	lncRNA	uncharacterized LOC110926668	-
110930663	82.6376	96.6351	81.8498	83.016	75.217	83.7987	61.2036	79.6507	55.1866	LOC110930663	NC_035435.1	156014481	156016956	+	1134	protein_coding	3-isopropylmalate dehydratase small subunit 3-like	-
110903731	64.9727	73.4236	68.91	52.923	74.6299	82.2256	43.4171	40.7809	49.7529	LOC110903731	NC_035446.1	128501063	128502730	+	847	protein_coding	uncharacterized LOC110903731	-
110871087	62.1721	73.1114	59.9523	54.7389	77.446	55.6404	63.8078	75.5274	61.7551	LOC110871087	NC_035433.1	87622744	87626509	+	1121	protein_coding	vesicle-associated membrane protein 722	-
110930813	112.323	125.624	108.128	54.7412	91.1916	73.6201	79.082	50.7429	102.831	LOC110930813	NC_035435.1	160185994	160192727	+	3652	protein_coding	cellulose synthase A catalytic subunit 1 [UDP-forming]-like	-
110867533	48.954	50.7671	49.594	84.0794	79.3716	85.8591	43.4394	47.0247	46.7595	LOC110867533	NC_035433.1	63915901	63920147	-	1277	protein_coding	CAX-interacting protein 4	-
110900302	35.3528	52.3258	33.4317	61.5238	112.791	45.7934	122.212	141.557	91.3201	LOC110900302	NC_035445.1	193578702	193579324	+	623	protein_coding	uncharacterized protein At4g14450%2C chloroplastic-like	-
110941498	58.7429	57.6115	59.7913	68.1734	84.2639	81.9695	56.1143	56.6299	52.898	LOC110941498	NC_035437.1	175298450	175303519	-	1283	protein_coding	ras-related protein RABE1c%2C transcript variant X2	Ras
110919166	36.5223	160.501	38.1398	5.81246	6.19972	6.80684	3.61132	6.48139	4.05046	LOC110919166	NC_035434.1	104339797	104343525	-	3729	pseudogene	-	-
110886746	75.3112	63.9142	78.4273	42.133	36.8095	37.2429	44.8249	151.333	53.8899	LOC110886746	NC_035442.1	233471471	233475582	-	1947	protein_coding	calnexin homolog	-
110864631	54.7287	67.6379	55.1782	30.7313	30.2426	26.9332	58.8713	78.1216	36.8091	LOC110864631	NC_035438.1	10666141	10668295	-	688	protein_coding	60S acidic ribosomal protein P1-like	-
110894171	5.57228	9.62276	6.17971	68.3879	64.3132	163.639	41.2847	31.2364	30.4653	LOC110894171	NC_035444.1	18558310	18559238	-	823	protein_coding	protein TIFY 10A-like%2C transcript variant X2	Zim
110865393	63.2181	87.4349	62.6243	70.0939	114.196	108.52	125.66	65.9979	101.798	LOC110865393	NC_035438.1	42863509	42865229	+	1049	protein_coding	probable glutathione S-transferase	GST_C
110872126	30.6271	9.94466	33.0848	36.3538	14.717	9.96768	33.3366	57.1318	31.3175	LOC110872126	NC_035440.1	22179224	22179756	+	463	protein_coding	uncharacterized LOC110872126	-
110911993	80.1872	79.6296	83.9253	58.6833	72.5267	81.6679	68.8619	72.9905	82.4068	LOC110911993	NC_035447.1	83192626	83198498	-	1572	protein_coding	uncharacterized LOC110911993%2C transcript variant X1	-
110894251	35.7542	44.0229	32.4279	65.3643	161.19	198.203	85.1572	34.6163	138.052	LOC110894251	NC_035444.1	21147125	21147686	-	562	protein_coding	histone H1-I	-
110920817	16.992	27.0509	15.3805	36.6927	6.65666	45.9641	41.427	30.2654	43.4293	LOC110920817	NC_035449.1	4320001	4326295	+	2358	protein_coding	cellulose synthase-like protein G2	-
110889843	141.422	191.191	136.612	78.7293	67.1959	98.5226	40.3787	42.7818	55.3203	LOC110889843	NC_035443.1	48668027	48671568	+	1225	protein_coding	bidirectional sugar transporter SWEET2-like%2C transcript variant X1	-
110940290	128.959	122.071	130.928	88.4951	70.4331	108.575	66.0273	50.4923	62.0843	LOC110940290	NC_035437.1	54734750	54744223	-	1896	protein_coding	fe-S cluster assembly factor HCF101%2C chloroplastic	-
110896187	82.019	110.361	83.1847	29.9625	51.3829	59.4668	71.2367	67.6025	55.1458	LOC110896187	NC_035444.1	164960611	164961382	+	682	protein_coding	histone H1-like	-
110894692	13.2957	0.0945943	13.1541	124.306	203.14	123.365	0.718263	1.9882	11.7141	LOC110894692	NC_035444.1	44477122	44477770	-	649	protein_coding	chaperone protein dnaJ 11%2C chloroplastic-like	DnaJ
110872290	97.0794	105.066	98.8015	68.6285	83.7627	92.5179	78.8094	89.0268	79.0689	LOC110872290	NC_035440.1	29673454	29677287	-	1043	protein_coding	ras-related protein Rab7-like	Ras
110879900	46.5005	51.9647	50.4458	28.4379	22.7208	21.7396	35.5444	61.0595	27.9177	LOC110879900	NC_035441.1	199195645	199198163	+	1055	protein_coding	elongation factor 1-delta 1-like	-
110880018	73.2963	70.2649	75.5793	88.6753	30.8263	63.2631	29.6742	62.825	24.1306	LOC110880018	NC_035441.1	201918322	201923727	-	3065	protein_coding	chaperone protein ClpD%2C chloroplastic-like	Clp_N
110885805	37.4683	49.1481	40.6783	20.5495	22.7177	18.396	30.8424	68.6516	26.9183	LOC110885805	NC_035442.1	182451726	182454590	+	707	protein_coding	60S ribosomal protein L14-2-like	-
110944125	13.5559	1.46461	17.1729	43.0125	5.1203	11.3993	7.20801	52.128	46.2434	LOC110944125	NC_035437.1	210059097	210061512	+	1509	protein_coding	uncharacterized LOC110944125	-
110879263	63.4719	79.7633	61.3315	76.6442	114.243	95.4534	98.1904	49.2077	119.779	LOC110879263	NC_035441.1	173844438	173846631	-	2005	protein_coding	senescence-associated carboxylesterase 101-like	Lipase_3
110908186	21.4749	10.7996	20.3187	108.128	172.226	98.4056	9.67209	39.085	29.7723	LOC110908186	NC_035446.1	29299505	29300285	+	739	protein_coding	chaperone protein dnaJ 11%2C chloroplastic-like	DnaJ
110908751	172.112	120.077	172.133	23.3861	9.45754	8.32824	64.1726	102.673	28.8922	LOC110908751	NC_035446.1	86792774	86794606	+	1293	protein_coding	uncharacterized LOC110908751%2C transcript variant X2	-
110918543	24.9408	27.4855	26.977	142.275	77.138	95.1698	41.369	40.8475	42.8457	LOC110918543	NC_035448.1	7161335	7165852	+	1396	protein_coding	cinnamoyl-CoA reductase 1-like	Epimerase
110912866	58.3677	70.2992	65.2833	52.6743	67.5891	47.4454	68.7404	72.925	56.5064	LOC110912866	NC_035447.1	152501516	152505236	-	703	protein_coding	protein translation factor SUI1 homolog 1%2C transcript variant X1	SUI1
110921304	60.1425	57.3327	59.4456	63.4519	66.1685	74.6635	55.7328	71.6948	59.751	LOC110921304	NC_035449.1	29033469	29035506	+	605	protein_coding	uncharacterized LOC110921304	-
110924387	73.0549	58.6591	78.5127	84.3826	64.2689	76.1495	68.701	62.8824	66.4076	LOC110924387	NC_035434.1	149632370	149634175	-	674	protein_coding	dual specificity phosphatase Cdc25-like	Rhodanese
110908647	116.076	144.795	122.37	68.4655	75.7499	130.645	68.369	37.5011	76.1617	LOC110908647	NC_035446.1	80324234	80325608	+	1375	protein_coding	geranylgeranyl pyrophosphate synthase%2C chloroplastic-like	-
110921043	16.7001	16.5213	17.5899	21.1312	55.3503	47.5788	187.221	26.1043	120.171	LOC110921043	NC_035449.1	109502235	109502888	-	654	protein_coding	classical arabinogalactan protein 5-like	-
110897920	107.375	83.6757	108.285	69.3163	64.8241	73.7067	60.5102	88.6096	43.9631	LOC110897920	NC_035445.1	57862282	57866646	-	1664	protein_coding	flavin-containing monooxygenase FMO GS-OX-like 4	FMO-like
110890270	83.9918	84.6435	82.196	29.3762	33.64	24.6678	55.9333	50.7389	61.9133	LOC110890270	NC_035443.1	83425027	83431898	-	2503	protein_coding	oligopeptide transporter 3-like	OPT
110936940	34.4006	34.5209	36.5605	67.3997	76.7593	83.2489	25.7091	32.7249	35.8652	LOC110936940	NC_035436.1	119662466	119666589	-	1926	protein_coding	serine/threonine-protein kinase STY8-like	Pkinase_Tyr
110868992	171.554	154.697	169.65	92.103	54.5344	83.484	53.9204	68.1119	44.8717	LOC110868992	NC_035439.1	90096336	90108297	+	2924	protein_coding	UTP--glucose-1-phosphate uridylyltransferase 3%2C chloroplastic	-
110916312	63.8217	55.8672	62.3497	36.6406	57.6388	41.6092	92.4624	100.672	111.383	LOC110916312	NC_035448.1	134070753	134073933	+	1578	protein_coding	metacaspase-4-like	Peptidase_C14
110865957	56.7633	69.9619	59.1653	60.7834	74.3277	52.8264	65.8776	60.2244	63.3935	LOC110865957	NC_035438.1	99527010	99530734	+	1096	protein_coding	uncharacterized LOC110865957	-
110865598	120.684	106.379	117.073	12.3443	28.8735	23.442	84.0178	124.926	126.24	LOC110865598	NC_035438.1	60443037	60446130	-	1220	protein_coding	strigolactone esterase D14-like	Abhydrolase_1
110908988	35.7023	39.1737	38.3461	160.233	157.529	106.053	122.951	126.494	123.171	LOC110908988	NC_035446.1	105207929	105209387	-	840	protein_coding	dehydrin Xero 1-like	-
110926287	79.4395	82.0951	78.7747	46.8074	49.6742	59.7336	57.8283	48.8366	55.9444	LOC110926287	NC_035449.1	24777446	24781211	-	1880	lncRNA	uncharacterized LOC110926287%2C transcript variant X2	-
110911839	91.8277	96.2413	96.8951	84.2201	81.9091	110.46	66.4659	65.422	59.9317	LOC110911839	NC_035447.1	71178150	71185152	+	1744	protein_coding	UTP--glucose-1-phosphate uridylyltransferase-like	-
110904163	45.89	49.8792	42.8734	169.491	57.7526	184.014	24.8744	22.3689	18.506	LOC110904163	NC_035446.1	143909991	143913736	+	2405	protein_coding	uncharacterized membrane protein At3g27390-like	-
110921542	19.2434	28.8079	17.6536	48.7674	48.4355	54.4744	81.7625	35.2713	57.6872	LOC110921542	NC_035449.1	72481210	72484132	+	878	protein_coding	membrane-anchored ubiquitin-fold protein 4-like%2C transcript variant X1	-
110899389	36.9015	44.7584	39.3984	70.6725	45.9872	90.9076	50.8652	68.2464	74.287	LOC110899389	NC_035445.1	148108925	148116556	-	5182	protein_coding	ABC transporter C family member 14-like	ABC_tran
110905151	36.8313	43.0304	39.4814	56.8961	65.295	61.8155	57.696	68.0057	58.2348	LOC110905151	NC_035446.1	173888397	173892103	+	983	protein_coding	uncharacterized LOC110905151	-
110905012	138.473	86.586	141.378	114.961	117.093	140.49	64.3742	59.8878	63.1135	LOC110905012	NC_035446.1	170310163	170315077	+	1964	protein_coding	RNA polymerase sigma factor sigA-like	Sigma70_r2
110930364	53.0419	51.5943	46.8319	53.2063	70.9395	65.9651	61.3271	63.4887	61.9459	LOC110930364	NC_035435.1	142633785	142636769	+	777	protein_coding	SUMO-conjugating enzyme UBC9-like%2C transcript variant X1	UQ_con
110865970	107.051	130.801	108.337	89.7427	84.9656	89.4557	81.7162	81.9415	68.4416	LOC110865970	NC_035438.1	100925120	100929995	-	1049	protein_coding	uncharacterized LOC110865970	-
110935514	41.9846	55.5832	39.5711	21.1478	15.9403	19.1352	38.3748	62.8483	22.9384	LOC110935514	NC_035436.1	3789384	3790791	+	687	protein_coding	60S ribosomal protein L32-1	-
110893876	102.64	120.624	104.96	70.1013	107.964	47.2846	63.5371	47.2683	48.2809	LOC110893876	NC_035444.1	6421077	6424574	+	1535	protein_coding	uncharacterized LOC110893876	-
110941511	29.6596	10.3108	29.4802	68.978	26.9041	12.9291	10.9336	14.835	40.495	LOC110941511	NC_035437.1	176325705	176327272	-	649	protein_coding	protein RADIALIS-like 1	-
110899627	26.6245	33.913	30.2206	123.111	111.743	83.934	107.578	41.5535	148.972	LOC110899627	NC_035445.1	161719398	161724336	+	1727	protein_coding	ent-kaurene oxidase%2C chloroplastic-like	p450
110904416	63.6901	72.5397	67.418	66.3576	87.0003	111.985	82.0355	72.534	97.2026	LOC110904416	NC_035446.1	152194375	152195769	+	793	protein_coding	histone H2A-like	Histone
110915823	107.98	117.899	109.235	69.3239	71.7853	81.5646	71.3842	69.6136	60.3921	LOC110915823	NC_035448.1	88486200	88490646	+	817	protein_coding	uncharacterized LOC110915823	-
110873191	6.2325	9.72756	9.09617	38.8875	13.603	47.5603	8.96681	11.3295	4.96382	LOC110873191	NC_035440.1	93943184	93945416	-	1704	protein_coding	protein UPSTREAM OF FLC	-
110923086	9.54453	12.5781	7.52009	82.6325	36.6841	72.3001	23.0932	39.5658	20.8444	LOC110923086	NC_035449.1	23957614	23958978	-	942	protein_coding	protein TIFY 9-like	Zim
110911147	97.754	109.128	92.5443	23.4804	18.436	16.3158	94.5489	95.377	127.76	LOC110911147	NC_035447.1	37291725	37294102	-	1650	protein_coding	NAC domain-containing protein 2-like	NAM
110894563	73.0627	65.4845	73.8012	109.978	133.59	145.036	66.4154	80.7618	74.5079	LOC110894563	NC_035444.1	37525567	37530334	+	3330	protein_coding	protein CHUP1%2C chloroplastic	-
110908187	12.5511	2.55389	10.9468	77.7689	125.669	46.8776	8.61864	48.5168	16.1917	LOC110908187	NC_035446.1	29375445	29376069	-	625	protein_coding	chaperone protein dnaJ 11%2C chloroplastic-like	DnaJ
110886672	56.4079	62.9221	56.657	28.1422	15.2243	18.7047	42.1111	93.1189	30.1215	LOC110886672	NC_035442.1	229959336	229962162	+	1043	protein_coding	40S ribosomal protein S6-like	-
110929849	23.3722	36.7267	27.0929	137.11	191.981	91.5134	55.7821	34.9827	59.9565	LOC110929849	NC_035435.1	122227913	122229159	+	1247	protein_coding	zinc finger CCCH domain-containing protein 20-like	-
110920935	147.596	148.067	145.396	83.9997	72.9642	72.0688	73.0179	57.9288	58.9782	LOC110920935	NC_035449.1	201321077	201329554	+	1435	protein_coding	uncharacterized LOC110920935%2C transcript variant X2	-
110928992	71.645	73.9695	70.8245	67.3561	82.5034	41.9549	93.9379	92.1396	81.4889	LOC110928992	NC_035435.1	44269533	44270557	-	1025	protein_coding	copper transporter 5	-
110915673	35.8989	46.9093	37.4432	72.8802	66.7283	96.5409	46.0992	42.7253	43.4387	LOC110915673	NC_035448.1	10384900	10388902	-	1064	protein_coding	phosphatidylcholine:diacylglycerol cholinephosphotransferase 1-like	-
110920644	31.1767	14.7145	27.6303	127.305	151.373	88.9598	48.7117	45.4928	76.9594	LOC110920644	NC_035449.1	8881157	8883452	-	1260	protein_coding	uncharacterized LOC110920644%2C transcript variant X2	-
110912012	17.5696	19.6159	17.0349	89.2004	122.142	118.727	90.8243	65.8106	60.9438	LOC110912012	NC_035447.1	84298976	84299892	+	917	protein_coding	probable pathogenesis-related protein ARB_02861	-
110908395	81.7172	70.2905	77.4087	85.2701	76.0485	89.7406	68.4551	98.7317	76.3409	LOC110908395	NC_035446.1	52070972	52073767	-	1228	protein_coding	cinnamoyl-CoA reductase 1-like	Epimerase
110869145	48.8166	44.1406	43.8356	71.993	89.6764	83.63	53.9183	52.8544	41.0834	LOC110869145	NC_035433.1	75326061	75328028	+	1000	protein_coding	protein DEHYDRATION-INDUCED 19 homolog 3-like	-
110937516	31.0677	47.0591	33.8143	125.904	171.259	141.257	59.8395	75.2279	77.0173	LOC110937516	NC_035436.1	153520087	153522172	+	2086	protein_coding	3-ketoacyl-CoA synthase 1-like	-
110877347	177.584	160.037	174.931	56.2704	37.8572	35.5018	74.411	69.7676	68.6361	LOC110877347	NC_035441.1	31316092	31319887	+	2139	protein_coding	monogalactosyldiacylglycerol synthase 2%2C chloroplastic-like	-
110937306	42.3016	45.5691	44.0401	44.4465	60.5601	65.7998	104.242	43.8868	92.6205	LOC110937306	NC_035436.1	142322509	142326390	-	1746	protein_coding	uncharacterized LOC110937306	-
110921457	68.0681	57.6107	65.4529	70.354	81.4471	72.9847	73.117	84.7787	61.9345	LOC110921457	NC_035449.1	63264962	63268218	+	617	protein_coding	autophagy-related protein 8f-like%2C transcript variant X1	-
110869229	103.176	106.748	110.035	90.1556	89.644	106.309	78.0312	60.0604	72.4501	LOC110869229	NC_035439.1	100896100	100910525	-	1451	protein_coding	protein phosphatase 2C 57	PP2C
110924626	66.0672	71.2846	64.1026	44.4722	59.8309	60.9735	55.8509	58.1491	47.9967	LOC110924626	NC_035434.1	151189413	151191526	-	664	protein_coding	DNA-binding protein S1FA-like	S1FA
110912421	71.2125	84.9827	68.3925	75.2505	82.5539	136.759	91.2324	29.1266	125.698	LOC110912421	NC_035447.1	112574648	112578837	+	2670	protein_coding	probable disease resistance protein At5g66900	NB-ARC
110940633	32.2499	38.0173	32.9475	66.4675	87.4961	84.2556	73.7114	47.3049	72.4076	LOC110940633	NC_035437.1	102534447	102535800	+	1132	protein_coding	probable WRKY transcription factor 17	WRKY
110922794	43.8938	60.4145	42.8138	41.7855	53.6728	44.103	85.9467	97.2624	109.37	LOC110922794	NC_035449.1	110839779	110843049	-	2513	protein_coding	uncharacterized LOC110922794%2C transcript variant X2	bZIP_1
110897763	53.5232	66.8664	48.3877	61.5919	42.9061	73.6852	80.883	77.2299	70.6713	LOC110897763	NC_035445.1	43401250	43406497	+	1469	protein_coding	spermine synthase%2C transcript variant X1	-
110915958	80.0841	74.5835	82.7337	76.9623	89.0091	66.8551	75.4661	85.3134	70.2628	LOC110915958	NC_035448.1	34857295	34865275	-	2164	protein_coding	phosphatidylinositol/phosphatidylcholine transfer protein SFH12-like	CRAL_TRIO_N
110877023	19.6767	32.6236	19.3046	16.5479	11.4624	13.6809	52.2952	47.1111	45.3612	LOC110877023	NC_035441.1	1605185	1605598	-	414	protein_coding	uncharacterized LOC110877023	-
110912246	67.2655	87.6206	69.6961	45.7818	51.1909	41.4852	72.7155	94.2572	68.9927	LOC110912246	NC_035447.1	99572770	99576125	+	1072	protein_coding	succinate dehydrogenase [ubiquinone] iron-sulfur subunit 2%2C mitochondrial-like	-
110926857	129.911	138.887	137.044	77.1894	66.414	46.4563	61.5544	61.794	51.7026	LOC110926857	NC_035434.1	163443168	163444913	+	1746	protein_coding	arogenate dehydratase/prephenate dehydratase 6%2C chloroplastic-like	-
110918218	124.48	120.083	123.014	115.356	104.029	101.928	104.109	113.073	107.17	LOC110918218	NC_035448.1	136325275	136328046	+	1796	protein_coding	ammonium transporter 1 member 2-like	Ammonium_transp
110922766	109.873	112.88	104.238	74.9514	77.0799	120.634	75.0857	66.3131	84.3793	LOC110922766	NC_035434.1	136054436	136056290	+	1401	protein_coding	uncharacterized protein ycf39	NmrA
110865609	75.7175	78.1662	77.4295	60.5261	62.0088	83.8761	56.526	51.8554	45.7886	LOC110865609	NC_035438.1	61540694	61545332	-	1248	protein_coding	acyl-protein thioesterase 2-like	Abhydrolase_2
110915198	120.684	174.146	120.643	165.263	140.502	104.801	99.4228	39.064	45.1131	LOC110915198	NC_035448.1	172932615	172933422	-	808	protein_coding	pectinesterase inhibitor 7-like	-
110882039	114.292	106.079	113.95	41.4184	37.6272	35.5591	60.5052	78.7529	60.533	LOC110882039	NC_035433.1	145413303	145422187	+	1992	protein_coding	pyruvate kinase 1%2C cytosolic-like	PK
110938216	9.1268	21.1765	5.07298	16.6445	0.794413	18.5654	19.1624	16.0388	11.9431	LOC110938216	NC_035436.1	177690498	177692032	-	919	protein_coding	probable glutathione S-transferase parC	GST_N
110904105	87.4535	121.538	95.5896	56.0186	49.9714	59.0706	66.3393	73.5137	60.7937	LOC110904105	NC_035446.1	142843944	142850452	+	1282	protein_coding	cytochrome c1-2%2C heme protein%2C mitochondrial-like	-
110895843	79.8194	88.8237	77.1775	32.8936	50.2883	45.5839	57.4987	58.8004	60.9903	LOC110895843	NC_035444.1	140820068	140821511	-	790	protein_coding	calmodulin-7	-
110909053	49.9567	61.756	55.426	39.2559	52.6247	35.1699	87.6822	101.761	65.8847	LOC110909053	NC_035446.1	108215601	108216274	-	674	protein_coding	uncharacterized protein At4g08330%2C chloroplastic	-
110910493	57.3627	94.3488	58.2213	142.371	39.2878	33.6472	17.0078	142.001	13.6127	LOC110910493	NC_035447.1	15454384	15456052	-	1276	protein_coding	1-aminocyclopropane-1-carboxylate oxidase 3	2OG-FeII_Oxy
110908705	88.7802	81.0559	84.6359	94.7952	81.6587	97.0418	66.9437	57.5326	73.8665	LOC110908705	NC_035446.1	84818133	84820381	+	1689	protein_coding	protochlorophyllide-dependent translocon component 52%2C chloroplastic-like	-
110917169	49.3139	13.231	43.7396	19.7542	5.7692	3.25512	14.2882	58.0996	15.3646	LOC110917169	NC_035448.1	55635577	55636156	+	580	protein_coding	uncharacterized LOC110917169	-
novel.834	110.558	161.994	111.14	36.9119	61.0472	97.1044	88.5122	39.091	95.8667	-	NC_035436.1	157706550	157707828	+	584	-	- && - && -	-
110929044	126.815	128.304	127.733	69.7754	49.6278	42.0112	48.8082	73.002	50.124	LOC110929044	NC_035435.1	52526345	52530670	+	2480	protein_coding	stromal 70 kDa heat shock-related protein%2C chloroplastic-like	HSP70
110873556	93.8206	93.3819	92.4992	44.7989	58.8946	59.2793	76.853	62.8892	99.1526	LOC110873556	NC_035433.1	104738104	104746054	-	2253	protein_coding	NAD-dependent malic enzyme 62 kDa isoform%2C mitochondrial	Malic_M
110864308	101.589	97.3111	102.917	49.517	40.7143	42.9175	48.0314	75.5815	36.2924	LOC110864308	NC_035438.1	1800734	1805421	+	1046	protein_coding	elongation factor 1-beta 2-like	-
110904176	110.126	113.474	104.528	81.167	73.8066	92.3185	73.4903	77.3637	61.8262	LOC110904176	NC_035446.1	144433346	144436013	-	943	protein_coding	monothiol glutaredoxin-S7%2C chloroplastic	-
110926517	132.706	112.159	131.88	58.1916	76.573	41.169	82.2894	75.3935	80.6328	LOC110926517	NC_035434.1	162025720	162030464	-	1566	protein_coding	uncharacterized LOC110926517	-
110903977	59.5951	53.7177	47.8077	69.9499	82.2981	75.5499	70.8972	74.9342	61.2517	LOC110903977	NC_035446.1	137984300	137986381	-	808	protein_coding	thioredoxin H2	-
110942510	6.37575	13.5911	5.48345	33.8011	17.2185	16.8875	29.839	58.1809	24.3187	LOC110942510	NC_035433.1	3823906	3824898	-	795	protein_coding	uncharacterized LOC110942510	-
110926316	143.802	126.946	143.313	83.702	79.9934	120.785	56.6083	50.9698	67.0342	LOC110926316	NC_035449.1	194942879	194956708	-	2109	protein_coding	phosphoglucomutase%2C cytoplasmic-like	PGM_PMM_III
110916744	55.1698	72.1223	56.1708	53.1035	72.8021	55.5872	72.2515	72.2324	60.0783	LOC110916744	NC_035448.1	129617637	129621041	-	595	protein_coding	sm-like protein LSM7	LSM
110899208	57.5375	46.3429	60.1379	150.57	136.865	189.436	29.9742	25.7443	30.5707	LOC110899208	NC_035445.1	136973187	136974879	+	1334	protein_coding	zinc finger protein CONSTANS-LIKE 4-like	CCT
110889056	109.452	91.0855	107.997	5.87206	4.063	2.16065	43.457	66.9299	36.0322	LOC110889056	NC_035443.1	929582	940154	+	4013	protein_coding	protein GIGANTEA%2C transcript variant X1	-
110928746	146.022	186.279	150.069	57.5018	50.0507	36.737	61.662	47.2076	41.0212	LOC110928746	NC_035435.1	21093741	21098571	-	1517	protein_coding	probable protein phosphatase 2C 27	PP2C
110922650	0.741529	0.848733	1.7671	257.646	266.158	222.771	3.81897	7.7759	8.12053	LOC110922650	NC_035449.1	214441006	214442220	+	651	lncRNA	uncharacterized LOC110922650	-
110909277	54.045	61.6887	59.0401	56.4469	77.0681	39.9156	77.4236	108.552	79.6092	LOC110909277	NC_035446.1	120538932	120541678	-	1447	transcribed_pseudogene	glutamine synthetase-like	-
110909989	134.601	122.849	136.913	12.6056	12.364	8.19548	56.7514	75.0831	60.9581	LOC110909989	NC_035447.1	3896740	3903992	-	1860	protein_coding	2%2C3-bisphosphoglycerate-independent phosphoglycerate mutase	-
110915800	32.7201	24.3089	33.2891	6.36765	3.10715	7.18647	4.89862	12.6418	5.11091	LOC110915800	NC_035448.1	59506111	59508710	-	1586	protein_coding	low-temperature-induced cysteine proteinase-like	Peptidase_C1
110927329	14.6634	4.70157	13.5538	92.894	134.491	240.257	7.93321	2.63126	20.0203	LOC110927329	NC_035434.1	178339711	178340457	-	679	protein_coding	uncharacterized LOC110927329	-
110913037	52.5935	117.063	52.1525	63.3542	87.6632	95.9876	70.4526	128.132	62.8769	LOC110913037	NC_035447.1	169553373	169558209	-	880	protein_coding	chalcone--flavonone isomerase	-
110891217	84.2135	114.388	84.277	119.056	83.1984	358.119	44.8382	7.18068	20.9319	LOC110891217	NC_035443.1	154128350	154133063	-	1638	protein_coding	benzyl alcohol O-benzoyltransferase-like	-
110899402	27.0102	28.4302	28.3991	61.098	22.0179	53.1095	16.155	14.0614	12.2272	LOC110899402	NC_035445.1	149017722	149020810	+	840	protein_coding	uncharacterized LOC110899402	-
110909112	65.1672	64.6117	61.1711	67.9458	91.7552	89.5253	83.9493	73.0559	90.3913	LOC110909112	NC_035446.1	111677786	111682213	-	1163	protein_coding	14-3-3 protein 9%2C transcript variant X2	-
110937877	75.1274	79.1206	71.6249	45.3397	59.048	66.6427	53.8962	57.3275	60.2004	LOC110937877	NC_035436.1	168317872	168322912	-	1257	protein_coding	clathrin light chain 1-like	-
110930483	72.949	93.6325	75.8411	67.0233	84.065	104.788	56.1724	49.1572	76.9314	LOC110930483	NC_035435.1	146702872	146705168	+	1053	protein_coding	probable phospholipid hydroperoxide glutathione peroxidase	GSHPx
110912683	63.3366	57.5833	60.922	22.0555	10.3411	15.0087	29.3032	64.9604	16.8657	LOC110912683	NC_035434.1	28473972	28475998	-	806	protein_coding	40S ribosomal protein S26-like	-
110872789	71.7272	76.7863	77.4611	72.7904	68.5409	72.4783	54.4743	48.4807	47.4055	LOC110872789	NC_035433.1	98807288	98813373	+	1643	protein_coding	tRNA-dihydrouridine(20/20a) synthase-like%2C transcript variant X1	Dus
110899639	28.7703	22.2612	27.4244	52.6863	92.2888	80.3652	88.3825	50.0644	90.2713	LOC110899639	NC_035445.1	162985224	162986020	+	797	protein_coding	pectinesterase inhibitor 7-like	-
110879588	59.2348	55.9706	61.449	60.1427	67.8157	76.0993	62.4269	75.0119	58.4305	LOC110879588	NC_035441.1	186007034	186009823	+	872	protein_coding	probable ubiquitin-conjugating enzyme E2 16	UQ_con
110893990	90.5528	54.5704	90.0588	75.4253	104.778	71.1734	40.9699	43.0967	46.1517	LOC110893990	NC_035444.1	11600878	11602699	-	1512	protein_coding	zinc finger protein CONSTANS-LIKE 5-like	CCT
110882752	36.3169	67.3603	38.4021	30.4409	24.5984	20.5026	28.0555	67.9329	32.6325	LOC110882752	NC_035442.1	186572157	186572804	-	648	protein_coding	zinc finger protein ZAT12-like	-
110918938	40.439	22.7451	36.1293	151.617	138.194	102.526	17.2536	18.6148	25.7844	LOC110918938	NC_035434.1	100005591	100007115	+	1525	protein_coding	ethylene-responsive transcription factor RAP2-4-like	AP2
110917534	6.57966	3.71125	6.46512	38.6053	23.9574	27.8909	46.5275	12.0006	53.4193	LOC110917534	NC_035448.1	150768787	150770624	+	1770	protein_coding	cytochrome P450 71B34-like	p450
110877717	96.042	108.686	99.8605	64.5374	68.2028	144.754	55.486	50.3022	53.7076	LOC110877717	NC_035441.1	66197142	66198025	-	884	protein_coding	50S ribosomal protein L10%2C chloroplastic-like	-
110915473	68.1177	155.677	61.9152	55.3206	92.9316	114.609	89.0307	86.3544	86.4668	LOC110915473	NC_035448.1	180845843	180850682	-	1327	protein_coding	naringenin%2C2-oxoglutarate 3-dioxygenase	2OG-FeII_Oxy
110914157	80.4606	88.3174	82.4201	61.8152	58.0702	47.3417	97.1677	108.187	97.8423	LOC110914157	NC_035447.1	110185337	110190700	+	4307	protein_coding	receptor-like protein kinase FERONIA	Pkinase_Tyr
110873093	78.1201	69.3132	76.9525	33.6573	60.708	76.6917	91.1141	48.5612	82.7211	LOC110873093	NC_035440.1	87334077	87334709	+	465	protein_coding	costars family protein-like	-
110865568	153.098	191.978	129.224	77.0458	61.5683	30.6864	71.7922	33.0857	42.2579	LOC110865568	NC_035438.1	57561666	57566724	-	417	lncRNA	uncharacterized LOC110865568	-
110868800	78.6939	85.4072	77.1925	38.9822	96.3365	62.7204	42.8626	23.5154	92.2062	LOC110868800	NC_035439.1	84190611	84192425	+	1815	protein_coding	3-ketoacyl-CoA synthase 12-like	-
110885335	87.1302	75.7141	89.7568	82.6024	68.659	76.4975	29.3875	125.982	80.3675	LOC110885335	NC_035442.1	131819227	131824999	+	1766	protein_coding	ATP-sulfurylase 3%2C chloroplastic-like	-
110888939	13.849	2.91332	15.5153	84.7413	56.377	56.0484	9.02721	149.699	31.6245	LOC110888939	NC_035443.1	160265590	160267444	+	1159	protein_coding	glucan endo-1%2C3-beta-glucosidase%2C acidic-like	Glyco_hydro_17
110890227	160.424	375.701	173.116	12.9012	23.1345	20.4796	68.9758	34.8524	123.098	LOC110890227	NC_035443.1	79105048	79105665	+	618	protein_coding	early light-induced protein 1%2C chloroplastic-like	-
110911113	95.8045	135.377	88.4288	29.2569	35.8169	38.369	85.8464	74.7736	82.8277	LOC110911113	NC_035434.1	16701403	16705975	-	975	protein_coding	succinate dehydrogenase assembly factor 2%2C mitochondrial	-
110880245	16.031	6.37463	15.0092	70.8819	43.1392	45.8534	12.1613	20.3807	26.7985	LOC110880245	NC_035441.1	207688448	207691051	+	1069	protein_coding	endochitinase B-like	-
110910151	61.7393	74.4455	61.4387	37.1761	37.4639	26.3506	55.066	78.831	41.4438	LOC110910151	NC_035447.1	8001593	8005776	+	950	protein_coding	uncharacterized protein Os08g0359500-like	-
110895700	71.1568	59.5787	70.2264	30.2813	38.5664	38.6651	48.1026	17.461	47.7581	LOC110895700	NC_035444.1	120167409	120172728	+	1964	protein_coding	putative E3 ubiquitin-protein ligase XBAT31	-
110915122	53.4413	48.0785	58.0845	54.6315	49.6296	64.7715	41.2866	48.1781	39.0453	LOC110915122	NC_035448.1	101409589	101413920	-	2361	protein_coding	polyadenylate-binding protein 2-like	RRM_1
110910325	71.8896	90.2446	73.3827	57.6186	58.9554	76.2875	57.4309	62.99	74.0568	LOC110910325	NC_035447.1	11915610	11923152	-	1066	protein_coding	NADH dehydrogenase [ubiquinone] flavoprotein 2%2C mitochondrial-like	-
110894224	125.734	138.532	129.942	62.0675	67.0371	121.149	66.149	64.7368	74.2844	LOC110894224	NC_035444.1	19728428	19732858	-	1649	protein_coding	glyoxylate/hydroxypyruvate reductase A HPR2%2C transcript variant X2	2-Hacid_dh_C
110926052	51.3842	44.6315	50.05	47.2893	38.322	36.0111	71.5963	120.148	56.1576	LOC110926052	NC_035449.1	62120759	62127818	+	1967	protein_coding	lysine histidine transporter 1-like%2C transcript variant X1	Aa_trans
110916802	59.2746	63.0568	69.0429	69.9237	61.341	109.835	39.8844	54.0764	38.9479	LOC110916802	NC_035448.1	147947814	147950512	-	848	protein_coding	10 kDa chaperonin 1%2C chloroplastic	-
110894125	74.1388	74.3588	74.9818	57.528	62.4419	60.3558	54.8104	66.1221	65.4108	LOC110894125	NC_035444.1	17418162	17426283	+	2353	protein_coding	V-type proton ATPase catalytic subunit A	ATP-synt_ab
110914553	15.5963	19.7709	16.2768	77.0176	76.1852	62.2896	28.9578	54.8074	48.19	LOC110914553	NC_035434.1	46505299	46508761	+	1447	protein_coding	putative SNAP25 homologous protein SNAP30%2C transcript variant X2	-
110884543	73.308	102.615	70.429	30.0176	94.0865	70.3582	157.524	26.3523	171.222	LOC110884543	NC_035433.1	153298603	153300119	+	968	protein_coding	uncharacterized LOC110884543%2C transcript variant X3	-
110904059	60.4173	58.9391	62.3605	95.1875	98.2839	194.759	57.1617	46.4067	61.5356	LOC110904059	NC_035446.1	141373950	141374750	-	801	protein_coding	50S ribosomal protein L12%2C chloroplastic-like	-
110865758	49.8211	54.6241	48.6959	34.6117	26.4844	31.1476	72.8855	76.592	60.7112	LOC110865758	NC_035438.1	76718019	76719004	-	889	protein_coding	temperature-induced lipocalin-1-like	Lipocalin_2
110905040	13.3822	18.4641	13.6114	74.7882	79.0443	82.0333	35.4302	23.9976	40.2778	LOC110905040	NC_035446.1	170988121	170992767	+	1975	protein_coding	trehalose-phosphate phosphatase A-like%2C transcript variant X4	-
110936430	42.7185	49.3282	38.3814	20.0308	20.962	21.928	42.9415	69.9341	31.5094	LOC110936430	NC_035436.1	68764426	68766843	-	743	protein_coding	40S ribosomal protein S15a-like	-
110936582	102.087	133.21	104.806	29.1437	37.9701	48.6235	34.4786	32.2409	24.8149	LOC110936582	NC_035436.1	80991641	80999128	-	1684	protein_coding	uncharacterized LOC110936582%2C transcript variant X1	-
110922264	48.7534	42.3248	54.7779	83.6042	69.0998	71.2362	38.9723	36.8956	26.0612	LOC110922264	NC_035449.1	56362353	56365593	+	1333	protein_coding	uncharacterized LOC110922264%2C transcript variant X1	-
110880561	21.3747	23.547	22.6309	51.4177	37.9237	48.1713	21.117	22.203	28.5176	LOC110880561	NC_035433.1	139483142	139485857	+	1739	lncRNA	uncharacterized LOC110880561%2C transcript variant X1	-
110936765	31.854	35.2898	32.415	139.653	192.905	120.204	69.5177	64.1457	37.3666	LOC110936765	NC_035436.1	103038460	103039929	-	1470	protein_coding	zinc finger CCCH domain-containing protein 20-like	-
110877062	39.3286	52.9067	42.4973	19.2862	17.5592	15.0651	28.4941	57.0257	25.9923	LOC110877062	NC_035441.1	6458498	6460724	-	738	protein_coding	60S ribosomal protein L21-1	-
110929488	48.693	51.7666	53.6157	68.3184	65.2058	89.341	49.5053	31.067	65.2784	LOC110929488	NC_035435.1	95718924	95724179	-	2647	lncRNA	uncharacterized LOC110929488%2C transcript variant X3	-
110910265	137.442	135.649	129.223	60.8014	45.7374	69.2846	74.4516	61.9473	67.2492	LOC110910265	NC_035447.1	10459168	10463105	+	983	protein_coding	uncharacterized LOC110910265	-
110941360	65.1429	87.2509	63.8524	59.704	70.3301	70.7975	76.8436	76.959	76.4242	LOC110941360	NC_035437.1	165475173	165475813	-	641	protein_coding	MFP1 attachment factor 1-like	-
110877732	81.2972	103.487	83.6062	63.176	63.9617	63.0564	77.0028	44.8166	77.531	LOC110877732	NC_035441.1	68718604	68721572	+	1578	protein_coding	GATA transcription factor 8-like%2C transcript variant X2	GATA
110884847	79.9345	90.4201	83.868	52.3511	67.2983	55.8535	72.3847	79.5894	58.4277	LOC110884847	NC_035442.1	89846786	89848043	+	810	protein_coding	membrane steroid-binding protein 2-like	-
110903992	27.4251	30.6277	29.8028	78.6252	58.8469	95.225	17.217	29.1932	22.3517	LOC110903992	NC_035446.1	138625231	138631155	+	1802	protein_coding	TOM1-like protein 4	-
110921962	47.0568	77.8133	50.2062	82.9378	76.2363	68.8457	97.9943	101.504	93.2357	LOC110921962	NC_035449.1	32834802	32836343	+	972	protein_coding	zinc finger protein CONSTANS-LIKE 1-like	zf-B_box
110889895	146.869	151.115	150.226	60.9181	44.15	63.5572	64.7507	63.1864	58.1866	LOC110889895	NC_035443.1	52546934	52552923	+	1779	protein_coding	inner membrane protein PPF-1%2C chloroplastic-like	-
110890358	74.1504	79.4194	75.4427	82.5733	79.5894	113.119	57.6182	77.9877	45.9519	LOC110890358	NC_035443.1	91417622	91421017	+	756	protein_coding	copper-transporting ATPase PAA1%2C chloroplastic-like	HMA
110877805	160.493	133.315	159.845	88.356	67.4428	84.3187	103.094	91.6648	70.7071	LOC110877805	NC_035441.1	75896241	75907080	+	1778	protein_coding	aspartyl protease family protein At5g10770-like	-
110898327	55.3673	64.5467	55.4901	101.045	139.46	340.715	84.513	19.1288	85.0621	LOC110898327	NC_035445.1	86252566	86253499	-	934	protein_coding	peroxiredoxin-2E-1%2C chloroplastic-like	-
110941970	142.846	191.23	143.946	40.0313	37.6537	53.0411	54.6199	46.9937	60.673	LOC110941970	NC_035437.1	200461207	200464630	+	1375	protein_coding	uncharacterized LOC110941970	-
110904976	78.5996	121.253	82.5911	69.0172	45.2027	108.4	84.1059	88.8211	90.5976	LOC110904976	NC_035446.1	169644300	169646867	+	2568	protein_coding	ABC transporter G family member 6-like	ABC2_membrane
110879620	9.37086	9.8347	10.2698	93.4972	99.961	151.895	16.3799	20.8578	37.082	LOC110879620	NC_035441.1	187907001	187911630	-	2653	protein_coding	uncharacterized LOC110879620%2C transcript variant X1	-
110868884	32.3873	57.3029	37.0039	133.678	193.063	193.748	94.8133	42.4832	120.715	LOC110868884	NC_035433.1	74006044	74007731	+	1021	protein_coding	probable aquaporin PIP2-5	-
110900233	46.9458	51.5417	40.1264	48.6164	31.8338	26.6511	41.585	40.4958	42.599	LOC110900233	NC_035434.1	168875712	168881413	+	1527	protein_coding	uncharacterized LOC110900233	-
110898880	6.6743	6.98896	6.26612	37.6664	100.663	88.1975	26.9359	5.03989	61.6477	LOC110898880	NC_035445.1	113998732	114000277	-	1546	protein_coding	DNA damage-repair/toleration protein DRT100-like	LRRNT_2
110940801	45.371	68.0748	49.8167	65.7873	67.1537	76.1206	58.0888	45.608	45.6312	LOC110940801	NC_035437.1	121666536	121669595	+	395	protein_coding	uncharacterized LOC110940801	-
110885780	69.759	73.7631	77.6095	188.184	122.599	255.861	26.0936	11.956	20.7492	LOC110885780	NC_035442.1	177547156	177549617	-	1320	protein_coding	12-oxophytodienoate reductase 2-like	Oxidored_FMN
[truncated: 84,407 more rows]
