# Supplementary material for: Translocation of Foliar Absorbed Zn in Sunflower (Helianthus annuus) Leaves
Source: Front Plant Sci. 2022 Mar 2;13:757048. doi: 10.3389/fpls.2022.757048 (PMC8924476; doi:10.3389/fpls.2022.757048)
Supplement: Supplementary file 3 [file Data_Sheet_2.XLSX]

## Sheet: Sheet1
Additional file 2 : List of the DEGs in L1 and L0 (|log2 fold-change| ≥ 0 and Padj-value ≤ 0.05). See sheet 2 for L2 and L0, and see sheet 3 for L2 and L1
gene_id	L1a	L1b	L1c	L0a	L0b	L0c	L1	L0	log2FoldChange	pvalue	padj	gene_name	gene_chr	gene_start	gene_end	gene_strand	gene_length	gene_biotype	gene_description	tf_family
110912437	12015.6	11757.3	13145.1	245.355	235.804	223.461	12306	234.873	5.71131	2.59021e-268	9.77338e-264	LOC110912437	NC_035447.1	113428955	113432947	-	2427	protein_coding	protein LHY-like%2C transcript variant X3	Myb_DNA-binding
110879133	28793.9	21219.4	25195.5	226.856	194.192	242.977	25069.6	221.341	6.82339	7.49329e-249	1.41368e-244	LOC110879133	NC_035441.1	167231050	167240776	+	3316	protein_coding	protein LHY-like%2C transcript variant X1	Myb_DNA-binding
110908283	8277.75	9609.92	9929.41	413.792	338.845	395.204	9272.36	382.614	4.59885	1.83455e-144	2.30738e-140	LOC110908283	NC_035446.1	40999299	41002427	+	2143	protein_coding	probable terpene synthase 11%2C transcript variant X1	-
110940085	239.582	300.28	431.147	25643.4	22063.5	26203.5	323.67	24636.8	-6.25172	4.15756e-142	3.92183e-138	LOC110940085	NC_035437.1	35900080	35908621	+	2951	protein_coding	alpha-glucan phosphorylase%2C H isozyme%2C transcript variant X1	-
110898671	3480.49	2912.04	3904.21	67.1804	74.308	53.6697	3432.25	65.0527	5.72166	9.78133e-136	7.38138e-132	LOC110898671	NC_035445.1	101870373	101877472	-	2918	protein_coding	linoleate 13S-lipoxygenase 2-1%2C chloroplastic-like	Lipoxygenase
110890873	39.3065	48.2765	66.2467	2351.31	2396.68	2375.13	51.2766	2374.37	-5.54115	1.02867e-124	6.46899e-121	LOC110890873	NC_035443.1	135404548	135408618	+	1594	protein_coding	tubulin alpha-3 chain-like	Tubulin
110922650	2657.87	2749.83	2252.39	7.78903	8.91696	18.5404	2553.36	11.7488	7.76284	1.23202e-123	6.64093e-120	LOC110922650	NC_035449.1	214441006	214442220	+	651	lncRNA	uncharacterized LOC110922650	-
110940077	68.3184	44.4144	70.5908	2936.47	2501.7	3054.29	61.1078	2830.82	-5.53609	6.27106e-119	2.95775e-115	LOC110940077	NC_035437.1	34504140	34511390	-	1814	protein_coding	abscisic acid 8'-hydroxylase 2-like%2C transcript variant X1	p450
110885981	448.281	327.315	324.718	7970.13	8053.01	7494.24	366.771	7839.12	-4.41683	2.7964e-111	1.17237e-107	LOC110885981	NC_035442.1	194014961	194015964	+	867	protein_coding	glycine-rich RNA-binding protein-like%2C transcript variant X1	RRM_1
110868642	1546.05	1786.23	1773.46	23.3671	40.6217	36.105	1701.91	33.3646	5.67355	6.35092e-110	2.39633e-106	LOC110868642	NC_035433.1	72789637	72792575	-	1315	protein_coding	omega-3 fatty acid desaturase%2C endoplasmic reticulum-like	-
110864381	1480.54	2087.48	1541.05	16.5517	11.8893	17.5646	1703.02	15.3352	6.79409	6.77179e-104	2.32285e-100	LOC110864381	NC_035433.1	39461830	39465468	+	1432	protein_coding	GDSL esterase/lipase At5g45670-like	Lipase_GDSL
110868374	5527.24	7163.27	8350.35	278.458	265.527	301.526	7013.62	281.837	4.63712	6.51112e-103	2.04731e-99	LOC110868374	NC_035439.1	63729125	63732838	-	1461	protein_coding	protein REVEILLE 8-like%2C transcript variant X1	Myb_DNA-binding
110871836	9.35868	10.6208	7.60208	1171.28	1248.37	1218.79	9.19386	1212.81	-7.03555	1.59616e-98	4.63279e-95	LOC110871836	NC_035440.1	9250008	9253635	-	983	protein_coding	uncharacterized LOC110871836	-
110864941	11713.3	14792.9	16321.7	882.108	816.397	921.167	14276	873.224	4.03104	4.50969e-97	1.21543e-93	LOC110864941	NC_035438.1	22809336	22812224	-	1341	protein_coding	inositol oxygenase 2-like	-
110904012	2034.58	2620.45	2456.56	72.0485	107.004	77.0892	2370.53	85.3804	4.79562	7.49896e-93	1.88634e-89	LOC110904012	NC_035446.1	139380338	139383169	-	2240	protein_coding	cyclic dof factor 1-like	zf-Dof
110885574	121.663	175.726	120.547	2804.05	2932.69	2862.06	139.312	2866.27	-4.36162	9.89905e-93	2.33444e-89	LOC110885574	NC_035442.1	157352657	157355233	+	635	protein_coding	heavy metal-associated isoprenylated plant protein 26-like	HMA
110935723	369.668	387.177	526.716	15484.6	10359.5	15639.3	427.854	13827.8	-5.01512	1.56578e-92	3.47529e-89	LOC110935723	NC_035436.1	14951372	14955639	+	1111	protein_coding	uncharacterized LOC110935723	-
110912436	1182.94	1682.92	1427.02	9.73629	12.8801	19.5162	1430.96	14.0442	6.67065	1.90664e-92	3.99674e-89	LOC110912436	NC_035447.1	113419313	113424322	-	2228	protein_coding	protein LHY-like%2C transcript variant X2	Myb_DNA-binding
110941047	1819.33	2108.72	1870.11	10.7099	1.98155	3.90325	1932.72	5.53157	8.444	2.72951e-92	5.42053e-89	LOC110941047	NC_035437.1	139587333	139592730	+	1799	protein_coding	uncharacterized LOC110941047%2C transcript variant X2	-
110880017	50.5369	39.5867	106.429	6361.69	6335.01	6352.54	65.5176	6349.74	-6.60586	6.47623e-92	1.22181e-88	LOC110880017	NC_035441.1	201913458	201916929	-	1215	protein_coding	ACT domain-containing protein ACR11-like%2C transcript variant X2	-
110885767	2021.48	2184.99	1864.68	120.73	87.1881	112.218	2023.72	106.712	4.24491	6.8763e-92	1.23551e-88	LOC110885767	NC_035442.1	176799024	176800872	+	1849	protein_coding	protein JINGUBANG-like	-
110912127	1661.17	1542.92	1762.6	131.44	129.791	133.686	1655.56	131.639	3.65252	6.98857e-90	1.1986e-86	LOC110912127	NC_035447.1	91968809	91970618	+	1810	protein_coding	crocetin glucosyltransferase%2C chloroplastic-like	UDPGT
110894322	3791.2	4552.47	3224.37	218.093	239.767	203.945	3856.01	220.602	4.12776	1.16797e-87	1.91609e-84	LOC110894322	NC_035444.1	25025438	25028580	-	1730	protein_coding	ACT domain-containing protein ACR4-like	ACT
110895635	2636.34	2222.65	2149.22	24220	21697.9	24648	2336.07	23522	-3.33172	3.52373e-86	5.53989e-83	LOC110895635	NC_035444.1	115372719	115377767	-	2265	protein_coding	zeaxanthin epoxidase%2C chloroplastic-like	FHA
110890601	2703.72	3240.32	2258.9	144.097	153.57	133.686	2734.32	143.784	4.24941	4.2013e-86	6.34094e-83	LOC110890601	NC_035443.1	116466043	116469457	+	1426	protein_coding	protein LNK3-like%2C transcript variant X1	-
110904364	184.366	155.45	110.773	3378.49	3093.19	3514.88	150.197	3328.85	-4.46711	2.06581e-85	2.99797e-82	LOC110904364	NC_035446.1	150986805	150992231	-	2438	protein_coding	two-component response regulator-like APRR3%2C transcript variant X5	Response_reg
110918023	102.945	123.588	70.5908	2691.11	2298.59	2573.22	99.0414	2520.97	-4.66613	5.60269e-84	7.82966e-81	LOC110918023	NC_035448.1	36595594	36596518	-	689	protein_coding	glycine-rich RNA-binding protein-like	RRM_1
110940298	111.368	123.588	105.343	1412.74	1454.46	1357.35	113.433	1408.18	-3.63277	7.72148e-84	1.04052e-80	LOC110940298	NC_035437.1	55905813	55909746	+	1208	protein_coding	strigolactone esterase D14	Abhydrolase_1
110939557	1630.28	2275.75	2105.78	111.967	98.0866	95.6296	2003.94	101.894	4.29751	4.11774e-83	5.3576e-80	LOC110939557	NC_035437.1	89442	91274	-	995	protein_coding	uncharacterized LOC110939557	-
110908602	4498.72	4984.06	6611.64	117.809	203.109	141.493	5364.81	154.137	5.12148	1.21577e-82	1.52912e-79	LOC110908602	NC_035434.1	2523969	2524937	+	487	protein_coding	dynein light chain LC6%2C flagellar outer arm	-
110921402	1534.82	1965.82	1720.24	101.257	121.865	101.484	1740.3	108.202	4.00776	1.45095e-81	1.76605e-78	LOC110921402	NC_035449.1	78386897	78391191	+	1205	protein_coding	B-box zinc finger protein 18	-
110868899	5262.39	6029.73	5134.66	562.758	472.599	563.044	5475.59	532.8	3.3613	2.22564e-81	2.6243e-78	LOC110868899	NC_035439.1	86743689	86745068	+	684	protein_coding	putative lipid-transfer protein DIR1	-
110915604	1703.28	2087.48	1621.42	106.126	92.1419	76.1133	1804.06	91.4603	4.30201	5.77869e-81	6.60731e-78	LOC110915604	NC_035448.1	184832529	184835365	-	2038	protein_coding	protein REVEILLE 1-like%2C transcript variant X2	Myb_DNA-binding
110886217	494.138	424.833	532.146	4747.41	4439.66	4882.96	483.706	4690.01	-3.2779	2.09562e-80	2.32564e-77	LOC110886217	NC_035442.1	209619902	209627431	+	2072	protein_coding	glycogen synthase-like	Glycos_transf_1
110936772	2450.1	5737.18	2279.54	9.73629	7.92619	9.75812	3488.94	9.1402	8.57584	1.16931e-78	1.26059e-75	LOC110936772	NC_035436.1	103329805	103332378	+	1266	protein_coding	inositol oxygenase 4-like	-
110941481	87.9716	135.174	193.31	5273.17	4870.64	5266.46	138.819	5136.76	-5.21299	1.34061e-78	1.4051e-75	LOC110941481	NC_035437.1	173143862	173145529	-	1668	protein_coding	acyl-lipid (9-3)-desaturase-like	-
110920835	19.6532	26.0693	24.9783	703.934	667.781	706.488	23.5669	692.734	-4.88101	1.56275e-76	1.59367e-73	LOC110920835	NC_035449.1	72226993	72230094	+	1801	protein_coding	zinc finger protein CONSTANS-LIKE 14-like%2C transcript variant X3	CCT
110903986	18.7174	28.9659	19.5482	1220.93	828.287	1144.63	22.4105	1064.62	-5.56768	9.436e-75	9.36945e-72	LOC110903986	NC_035446.1	138139413	138142108	+	1971	protein_coding	formamidase-like%2C transcript variant X1	FmdA_AmdA
110904897	222.737	157.381	142.268	2843	2758.31	2894.26	174.129	2831.86	-4.02132	3.13641e-74	3.03443e-71	LOC110904897	NC_035446.1	167892790	167896152	-	3135	protein_coding	protein SMAX1-LIKE 6-like	-
110865689	1269.97	2243.89	1960.25	56.4705	45.5756	54.6455	1824.71	52.2305	5.12624	9.19672e-73	8.67526e-70	LOC110865689	NC_035438.1	70037724	70039879	+	946	protein_coding	uncharacterized LOC110865689	-
110897592	2891.83	2747.9	2549.96	318.377	367.577	338.607	2729.9	341.52	2.99897	2.77879e-70	2.5573e-67	LOC110897592	NC_035445.1	28592734	28605681	+	2047	protein_coding	calcium-dependent protein kinase 8	Pkinase
110879135	16052.9	12074.9	13357.9	1628.88	1485.17	1558.37	13828.6	1557.47	3.15038	2.05046e-68	1.84209e-65	LOC110879135	NC_035441.1	167241940	167246515	-	2464	protein_coding	protein LHY-like%2C transcript variant X3	Myb_DNA-binding
110903927	363.117	361.108	352.954	2363	2426.4	2309.75	359.06	2366.38	-2.72021	2.33938e-68	2.05278e-65	LOC110903927	NC_035446.1	136065233	136066884	-	1652	protein_coding	UDP-glycosyltransferase 88B1-like	UDPGT
110921103	2921.78	2827.07	1634.45	37.9715	17.8339	44.8874	2461.1	33.5643	6.19536	2.41953e-68	2.07486e-65	LOC110921103	NC_035449.1	67869606	67874129	-	2174	protein_coding	acid beta-fructofuranosidase-like	-
110865064	713.131	815.873	811.251	15.5781	11.8893	27.3227	780.085	18.2634	5.41517	1.3597e-67	1.1401e-64	LOC110865064	NC_035438.1	28441495	28450648	+	621	lncRNA	uncharacterized LOC110865064	-
110868813	182.494	143.864	90.139	3296.71	3106.07	3359.72	138.832	3254.17	-4.54753	2.39899e-67	1.9678e-64	LOC110868813	NC_035439.1	84379167	84389273	+	2580	protein_coding	two-component response regulator-like PRR73	Response_reg
110883829	9.35868	19.3106	6.51607	707.828	838.194	802.118	11.7284	782.713	-6.04626	2.46486e-67	1.97881e-64	LOC110883829	NC_035442.1	5214474	5218138	-	909	protein_coding	protein GIGANTEA-like	-
110872782	1040.69	908.564	863.379	6472.69	6929.47	6431.58	937.543	6611.24	-2.81763	6.72917e-67	5.28969e-64	LOC110872782	NC_035440.1	57707432	57712785	-	1894	protein_coding	RNA polymerase sigma factor sigA-like	Sigma70_r2
110929700	1227.86	1019.6	1231.54	66.2068	51.5202	80.9924	1159.67	66.2398	4.1293	7.73217e-66	5.95409e-63	LOC110929700	NC_035435.1	112580429	112581872	+	1267	protein_coding	uncharacterized LOC110929700	-
110865379	82.3564	100.415	163.988	3348.31	2708.77	3506.09	115.586	3187.73	-4.78954	8.85309e-66	6.6809e-63	LOC110865379	NC_035438.1	41875037	41885518	+	3253	protein_coding	4-alpha-glucanotransferase DPE2	-
110895674	80.4847	58.8973	46.6985	1066.12	1092.82	1120.23	62.0268	1093.06	-4.13349	2.75149e-64	2.03567e-61	LOC110895674	NC_035444.1	117330297	117332418	+	844	lncRNA	uncharacterized LOC110895674	-
110926210	16.8456	10.6208	3.25804	738.984	910.521	790.408	10.2415	813.304	-6.28053	6.00321e-64	4.35602e-61	LOC110926210	NC_035449.1	3423104	3426213	+	886	protein_coding	dnaJ homolog subfamily B member 3-like	DnaJ
110930392	443.601	446.075	491.963	8441.36	15295.6	8525.67	460.547	10754.2	-4.54558	4.24025e-63	3.01874e-60	LOC110930392	NC_035435.1	143331855	143332610	-	756	protein_coding	early light-induced protein 2%2C chloroplastic-like	-
110942148	21.525	39.5867	29.3223	920.079	725.246	977.764	30.1447	874.363	-4.85946	6.48715e-63	4.53284e-60	LOC110942148	NC_035437.1	208067306	208074538	-	2685	protein_coding	probable galactinol--sucrose galactosyltransferase 1	-
110879088	149.739	114.898	128.149	1227.75	1307.82	1285.14	130.929	1273.57	-3.28121	8.70688e-63	5.97324e-60	LOC110879088	NC_035441.1	165496238	165497355	+	838	protein_coding	uncharacterized LOC110879088	-
110917167	466.062	372.694	388.792	3325.92	3067.43	3099.18	409.183	3164.18	-2.95051	1.01917e-62	6.86701e-60	LOC110917167	NC_035448.1	25974738	25981916	-	2061	protein_coding	sodium-dependent phosphate transport protein 1%2C chloroplastic%2C transcript variant X1	MFS_1
110889481	4411.68	6286.56	6737.62	415.74	475.571	469.366	5811.95	453.559	3.67962	1.06165e-62	7.02776e-60	LOC110889481	NC_035443.1	23103272	23105029	-	1676	protein_coding	cytochrome P450 84A1-like	p450
110876660	1526.4	1762.09	1863.6	165.517	123.847	163.936	1717.36	151.1	3.50622	1.91094e-62	1.24316e-59	LOC110876660	NC_035433.1	122997661	123002123	-	2537	protein_coding	G-type lectin S-receptor-like serine/threonine-protein kinase LECRK3	Pkinase
110939813	143.188	185.382	163.988	1736.95	2260.95	1799.4	164.186	1932.43	-3.5573	2.41906e-62	1.54705e-59	LOC110939813	NC_035437.1	13854839	13860084	-	1638	protein_coding	ethanolamine-phosphate cytidylyltransferase-like	CTP_transf_2
110915403	1262.49	1400.02	1137.05	75.9431	67.3726	103.436	1266.52	82.2506	3.94451	2.95624e-62	1.85908e-59	LOC110915403	NC_035448.1	18734603	18735430	+	750	protein_coding	uncharacterized LOC110915403	-
110877237	40.2423	28.9659	24.9783	753.589	1009.6	746.496	31.3955	836.561	-4.72907	1.17058e-61	7.2407e-59	LOC110877237	NC_035441.1	19903963	19908142	-	3825	protein_coding	TMV resistance protein N-like	-
110930321	158.162	191.175	153.128	1390.34	1454.46	1512.51	167.488	1452.44	-3.11548	7.5882e-61	4.61803e-58	LOC110930321	NC_035435.1	140440166	140442145	+	1540	protein_coding	UDP-glycosyltransferase 76G1-like	UDPGT
110941791	9.35868	4.82765	3.25804	871.398	609.326	838.223	5.81479	772.982	-7.02868	5.52972e-60	3.31187e-57	LOC110941791	NC_035437.1	191580081	191582210	-	1444	protein_coding	cyclic dof factor 1-like	zf-Dof
110930389	56.1521	49.242	78.1929	1614.28	2701.84	1553.49	61.1957	1956.54	-5.00241	6.23926e-60	3.67843e-57	LOC110930389	NC_035435.1	143238558	143239287	-	730	protein_coding	early light-induced protein 2%2C chloroplastic-like	-
110885368	13082.5	13814.8	11709.4	884.055	1315.75	856.763	12868.9	1018.86	3.65894	1.03626e-59	6.0154e-57	LOC110885368	NC_035442.1	135797247	135802955	+	3857	protein_coding	uncharacterized LOC110885368	-
110930025	161.905	202.761	197.654	1559.75	1494.09	1637.41	187.44	1563.75	-3.0615	1.12224e-59	6.41579e-57	LOC110930025	NC_035435.1	129186520	129192171	-	2289	protein_coding	sodium/hydrogen exchanger 2-like	-
110886076	2330.31	2175.34	2118.81	247.302	196.173	273.227	2208.15	238.901	3.20823	1.75217e-59	9.86761e-57	LOC110886076	NC_035442.1	200117701	200120361	-	1869	protein_coding	polyol transporter 5-like	Sugar_tr
110869248	15.9098	2.89659	7.60208	1348.48	811.443	1327.1	8.80281	1162.34	-7.03333	7.17411e-59	3.98079e-56	LOC110869248	NC_035439.1	101431600	101440068	+	2300	protein_coding	cytochrome P450 704C1-like%2C transcript variant X1	p450
110943448	16.8456	8.68977	4.34405	768.193	594.464	762.109	9.95981	708.256	-6.12517	1.14538e-58	6.26342e-56	LOC110943448	NC_035433.1	11261037	11264819	-	1904	protein_coding	AP2-like ethylene-responsive transcription factor TOE3	AP2
110915809	3696.68	4138.26	3618.59	420.608	552.852	468.39	3817.84	480.616	2.98993	2.49544e-58	1.34511e-55	LOC110915809	NC_035448.1	121789786	121791667	+	1882	protein_coding	CBL-interacting serine/threonine-protein kinase 20	Pkinase
110937398	1153.93	823.597	1121.85	67.1804	52.511	69.2827	1033.12	62.9914	4.03525	2.89273e-58	1.5373e-55	LOC110937398	NC_035436.1	147007590	147009553	-	1964	protein_coding	cytochrome P450 710A11-like	p450
110920952	6053.19	7114.99	8203.73	832.453	674.717	825.537	7123.97	777.569	3.19554	3.49904e-58	1.83212e-55	LOC110920952	NC_035449.1	14386438	14390490	-	1368	protein_coding	isoflavone reductase homolog	NmrA
110893893	3589.99	3532.87	3148.35	18638.2	20425.8	18374.5	3423.74	19146.2	-2.48332	3.54461e-58	1.83212e-55	LOC110893893	NC_035444.1	6853642	6860309	-	1901	protein_coding	bifunctional purple acid phosphatase 26-like	Metallophos
110940108	430.499	526.214	376.846	5709.36	4238.53	5791.45	444.52	5246.44	-3.56051	4.3718e-58	2.22914e-55	LOC110940108	NC_035437.1	38124848	38127094	-	1975	protein_coding	uncharacterized LOC110940108	-
110889485	3513.25	4404.75	2675.93	233.671	194.192	256.639	3531.31	228.167	3.95203	4.54457e-58	2.28634e-55	LOC110889485	NC_035443.1	23792848	23794709	+	1137	protein_coding	probable strigolactone esterase DAD2	Abhydrolase_1
110909989	371.54	364.97	236.751	4039.59	3687.66	4104.27	324.42	3943.84	-3.60222	4.77748e-58	2.37189e-55	LOC110909989	NC_035447.1	3896740	3903992	-	1860	protein_coding	2%2C3-bisphosphoglycerate-independent phosphoglycerate mutase	-
110890327	1339.23	2588.59	2565.16	50517.7	41094.3	50699.3	2164.32	47437.1	-4.45416	5.02991e-58	2.46479e-55	LOC110890327	NC_035443.1	89045871	89048074	+	1272	protein_coding	thiamine thiazole synthase%2C chloroplastic-like	-
110912905	14.9739	19.3106	17.3762	471.236	462.691	432.285	17.2202	455.404	-4.72656	7.95612e-58	3.8027e-55	LOC110912905	NC_035447.1	158809511	158812594	+	1411	protein_coding	exonuclease DPD1%2C chloroplastic/mitochondrial%2C transcript variant X1	Exonuc_X-T
110903939	79.5488	69.5181	80.3649	945.394	778.748	994.353	76.4773	906.165	-3.56743	7.96177e-58	3.8027e-55	LOC110903939	NC_035446.1	136579944	136586429	-	2757	protein_coding	uncharacterized LOC110903939%2C transcript variant X5	AAA
110899354	2597.03	2083.61	3826.02	71.0749	96.105	124.904	2835.56	97.3613	4.86404	2.014e-57	9.49901e-55	LOC110899354	NC_035434.1	161033327	161044546	-	1695	protein_coding	apyrase 2-like	-
110918677	685.055	662.353	701.564	3616.06	4068.12	3729.55	682.991	3804.58	-2.47791	2.50004e-57	1.16459e-54	LOC110918677	NC_035448.1	102590722	102595392	-	2683	protein_coding	monosaccharide-sensing protein 2%2C transcript variant X1	Sugar_tr
110884711	121.663	126.484	103.171	1027.18	991.764	1109.5	117.106	1042.81	-3.15264	2.92214e-57	1.34461e-54	LOC110884711	NC_035442.1	76788519	76791631	-	1248	protein_coding	hypersensitive-induced response protein-like protein 1%2C transcript variant X1	-
110883958	4882.42	5968.9	5107.51	647.463	484.488	645.988	5319.61	592.646	3.16601	2.34688e-56	1.0669e-53	LOC110883958	NC_035442.1	12237553	12242985	-	2283	lncRNA	uncharacterized LOC110883958%2C transcript variant X3	-
110941485	24.3326	16.414	3.25804	1846.97	1136.42	1753.53	14.6682	1578.98	-6.72837	4.71103e-56	2.11615e-53	LOC110941485	NC_035437.1	174010607	174014344	-	3629	lncRNA	uncharacterized LOC110941485	-
110936317	1095.9	890.218	726.542	8204.77	8599.91	8053.38	904.221	8286.02	-3.19541	1.05252e-55	4.67219e-53	LOC110936317	NC_035436.1	58357203	58367206	-	1704	protein_coding	protein DETOXIFICATION 29-like	MatE
110917776	79.5488	48.2765	44.5265	1303.69	1001.67	1163.17	57.4506	1156.18	-4.32585	1.74655e-55	7.66289e-53	LOC110917776	NC_035448.1	42424585	42440968	-	1820	protein_coding	fatty acid hydroperoxide lyase%2C chloroplastic-like	p450
110890288	1782.83	1578.64	2081.88	202.515	227.878	210.775	1814.45	213.723	3.08562	4.49209e-55	1.94822e-52	LOC110890288	NC_035443.1	86349462	86353334	+	2103	protein_coding	calcium-dependent protein kinase 9-like	Pkinase
110920890	287.312	309.935	272.589	2481.78	2013.25	2670.8	289.945	2388.61	-3.04194	1.00938e-54	4.32794e-52	LOC110920890	NC_035449.1	87402766	87410068	-	2444	protein_coding	glycine--tRNA ligase%2C mitochondrial 1-like	HGTP_anticodon
110877325	1520.79	1432.85	1649.65	16264.5	11478.1	17143.1	1534.43	14961.9	-3.28561	1.53863e-54	6.52311e-52	LOC110877325	NC_035433.1	125963776	125966971	-	1830	protein_coding	adenosylhomocysteinase 1-like	-
110899651	177.815	135.174	221.546	3362.91	2315.44	3523.66	178.179	3067.34	-4.1071	1.5802e-54	6.62491e-52	LOC110899651	NC_035445.1	164101249	164106663	+	2312	protein_coding	primary amine oxidase	-
110936945	3.74347	10.6208	4.34405	649.411	523.128	522.059	6.23612	564.866	-6.49286	2.68251e-54	1.11227e-51	LOC110936945	NC_035436.1	119904920	119913896	+	2029	protein_coding	(-)-germacrene D synthase-like%2C transcript variant X2	-
110904209	4.67934	1.93106	3.25804	982.392	718.311	1077.3	3.28948	926	-8.13095	2.89847e-54	1.18875e-51	LOC110904209	NC_035446.1	145674801	145676962	+	1598	protein_coding	protein RETICULATA-RELATED 1%2C chloroplastic-like	-
110913323	3907.25	3363.91	6490.01	228.803	205.09	248.832	4587.05	227.575	4.333	7.27345e-54	2.95099e-51	LOC110913323	NC_035434.1	32847477	32849799	-	815	protein_coding	transcription factor bHLH162-like	-
110915493	1052.85	1238.77	924.196	88.6002	102.05	73.1859	1071.94	87.9453	3.60797	4.19105e-53	1.68231e-50	LOC110915493	NC_035448.1	129016047	129034820	+	3953	protein_coding	probable leucine-rich repeat receptor-like serine/threonine-protein kinase At3g14840%2C transcript variant X5	-
110911491	224.608	219.175	188.966	1517.89	1371.23	1546.66	210.917	1478.59	-2.80825	5.30205e-53	2.10586e-50	LOC110911491	NC_035447.1	52265260	52268487	-	1304	protein_coding	sec-independent protein translocase protein TATC%2C chloroplastic-like%2C transcript variant X2	-
110869195	1084.67	1266.78	1245.66	117.809	100.068	142.469	1199.03	120.115	3.31902	5.66043e-53	2.22479e-50	LOC110869195	NC_035439.1	99568183	99575107	-	1520	protein_coding	trehalose-phosphate phosphatase A-like%2C transcript variant X1	-
110939998	9952.96	8501.49	11437.9	1292.01	1491.11	1375.9	9964.11	1386.34	2.84544	6.14166e-53	2.38904e-50	LOC110939998	NC_035437.1	27876204	27892061	-	1308	protein_coding	cytochrome b561 and DOMON domain-containing protein At3g07570-like	Cytochrom_B561
110873005	76.7412	35.7246	30.4083	1830.42	1403.93	1816.96	47.6247	1683.77	-5.13712	9.998e-53	3.84944e-50	LOC110873005	NC_035440.1	77792109	77800766	+	2891	protein_coding	uncharacterized LOC110873005	C2
110936357	4297.51	3788.74	3846.65	18772.5	18764.3	18834.2	3977.63	18790.3	-2.23996	1.30992e-52	4.99251e-50	LOC110936357	NC_035436.1	62404183	62404717	-	535	protein_coding	calvin cycle protein CP12-2%2C chloroplastic-like	-
110929921	3348.54	2576.03	4878.37	87.6266	125.828	167.84	3600.98	127.098	4.82431	1.59863e-52	6.03194e-50	LOC110929921	NC_035435.1	125787294	125789162	-	1345	protein_coding	NAC domain-containing protein 72-like	NAM
110895209	1316.77	923.046	1386.84	10550.2	11049.1	10632.4	1208.88	10743.9	-3.15197	2.60113e-52	9.71741e-50	LOC110895209	NC_035444.1	78232259	78235809	+	1476	protein_coding	malate dehydrogenase 1%2C mitochondrial-like	-
110879620	3930.65	4208.74	6258.69	401.135	421.079	439.115	4799.36	420.443	3.51275	1.36244e-51	5.03996e-49	LOC110879620	NC_035441.1	187907001	187911630	-	2653	protein_coding	uncharacterized LOC110879620%2C transcript variant X1	-
110868843	2131.91	1987.06	2832.32	189.858	108.985	147.348	2317.1	148.73	3.96114	1.54523e-50	5.66063e-48	LOC110868843	NC_035439.1	85426313	85431827	+	2431	protein_coding	telomere repeat-binding protein 5-like%2C transcript variant X1	-
110903783	494.138	483.73	536.49	41.866	42.6033	33.1776	504.786	39.2156	3.68618	1.69442e-50	6.14748e-48	LOC110903783	NC_035446.1	130902368	130905230	+	2563	protein_coding	wall-associated receptor kinase-like 2	Pkinase
110935949	1727.61	2949.69	4034.53	106.126	124.837	106.364	2903.95	112.442	4.69071	5.47403e-50	1.9671e-47	LOC110935949	NC_035436.1	29383016	29394748	+	1254	protein_coding	caffeic acid 3-O-methyltransferase-like	-
110885954	33033.3	39924.7	35422.5	6315.93	7122.67	6130.05	36126.8	6522.88	2.46949	9.92426e-50	3.53266e-47	LOC110885954	NC_035442.1	192520971	192526366	+	2675	protein_coding	C2 domain-containing protein At1g53590-like%2C transcript variant X1	C2
110910008	1622.8	3113.83	3684.84	94.442	121.865	88.7989	2807.16	101.702	4.78675	1.2547e-49	4.42453e-47	LOC110910008	NC_035447.1	4237650	4239615	+	1248	protein_coding	proline-rich protein 4-like	-
110928516	14.9739	12.5519	52.1286	1843.08	2033.07	1974.07	26.5514	1950.07	-6.21466	2.00317e-49	6.99848e-47	LOC110928516	NC_035435.1	5062323	5068048	+	2337	protein_coding	probable glutamate carboxypeptidase LAMP1	TFR_dimer
110894371	61.7673	91.7253	127.063	1525.68	1410.86	1531.05	93.5187	1489.2	-3.99788	2.13967e-49	7.40679e-47	LOC110894371	NC_035444.1	27228664	27241706	+	3378	protein_coding	alpha-1%2C4 glucan phosphorylase L-2 isozyme%2C chloroplastic/amyloplastic-like%2C transcript variant X2	-
110878488	122.599	45.3799	89.053	2200.4	2605.73	2130.2	85.6772	2312.11	-4.75358	4.91325e-49	1.68533e-46	LOC110878488	NC_035441.1	136496111	136500340	+	1951	protein_coding	(E)-beta-ocimene synthase%2C chloroplastic-like	-
110872357	602.699	695.181	1227.19	21.4198	14.8616	11.7097	841.691	15.9971	5.71656	6.25553e-49	2.12643e-46	LOC110872357	NC_035440.1	32929504	32933313	-	1225	protein_coding	uncharacterized LOC110872357	-
110911188	1921.34	2078.79	2497.83	266.774	226.887	297.623	2165.98	263.761	3.03743	9.46284e-49	3.18796e-46	LOC110911188	NC_035447.1	38570316	38573846	+	1276	protein_coding	zinc finger protein CONSTANS-LIKE 6-like	CCT
110930395	108.561	41.5178	53.2146	3916.91	10067.2	3956.92	67.7644	5980.36	-6.46145	1.01032e-48	3.37356e-46	LOC110930395	NC_035435.1	143360045	143360796	-	752	protein_coding	early light-induced protein 2%2C chloroplastic-like	-
110918803	62.7032	76.2769	54.3006	845.11	659.855	860.666	64.4269	788.544	-3.6109	1.34109e-48	4.43877e-46	LOC110918803	NC_035448.1	166276384	166285622	+	2040	protein_coding	protein NRT1/ PTR FAMILY 8.3-like	-
110923014	2202.1	2899.49	1971.11	276.511	238.776	255.663	2357.57	256.983	3.1976	1.89105e-48	6.2046e-46	LOC110923014	NC_035449.1	1012885	1015178	-	1171	protein_coding	aquaporin PIP1-3-like	-
110872992	2.8076	3.86212	0	1321.21	826.305	1119.26	2.22324	1088.93	-8.88419	4.89338e-48	1.5917e-45	LOC110872992	NC_035440.1	76452728	76456419	+	2401	protein_coding	two-component response regulator-like APRR3	Response_reg
110926323	8854.25	7414.3	13703.3	785.719	615.27	680.141	9990.62	693.71	3.8481	8.25512e-48	2.66224e-45	LOC110926323	NC_035434.1	160985156	160988320	-	1358	protein_coding	apyrase 2-like	-
110889323	321.939	518.489	514.77	4529.32	4387.15	4597.05	451.733	4504.51	-3.31852	1.73441e-47	5.54601e-45	LOC110889323	NC_035443.1	14243333	14245939	-	1686	protein_coding	tubulin alpha chain%2C transcript variant X2	Tubulin
110910942	57.088	46.3454	38.0104	669.857	537.99	646.963	47.1479	618.27	-3.70782	2.41168e-47	7.64686e-45	LOC110910942	NC_035447.1	27319607	27328930	-	3252	protein_coding	5'-3' exoribonuclease 3-like	-
110873866	542.803	630.491	342.094	6674.23	5691.99	6701.88	505.129	6356.03	-3.65257	2.90186e-47	9.1244e-45	LOC110873866	NC_035440.1	151507523	151509787	-	1613	protein_coding	tubulin beta-2 chain-like	Tubulin
110894617	495.074	605.387	943.744	20.4462	13.8708	21.4679	681.402	18.595	5.19409	4.69083e-47	1.46276e-44	LOC110894617	NC_035444.1	40667684	40670478	+	1202	protein_coding	D-galacturonate reductase-like	Aldo_ket_red
110873660	33.6913	48.2765	43.4405	488.762	553.842	504.495	41.8027	515.7	-3.62698	5.37053e-47	1.66099e-44	LOC110873660	NC_035433.1	105950208	105951908	+	1016	protein_coding	cyclin-U4-1-like	-
110915284	2565.21	2300.86	1943.96	12957.1	14406.8	12992	2270.01	13452	-2.56685	7.3075e-47	2.24168e-44	LOC110915284	NC_035448.1	84426760	84434456	-	3407	protein_coding	DNA-binding protein SMUBP-2	-
110895827	39.3065	22.2072	29.3223	675.699	486.47	682.093	30.2787	614.754	-4.34119	1.48572e-46	4.49304e-44	LOC110895827	NC_035444.1	138536506	138540916	-	1334	protein_coding	protein REVEILLE 6	Myb_DNA-binding
110889267	17343.5	15199.4	17553.2	3749.45	3758	3736.38	16698.7	3747.94	2.15556	1.48847e-46	4.49304e-44	LOC110889267	NC_035443.1	10915455	10921804	+	3860	protein_coding	calcium-transporting ATPase 2%2C plasma membrane-type-like%2C transcript variant X1	E1-E2_ATPase
110926804	2333.12	2187.89	1850.56	324.218	288.315	347.389	2123.86	319.974	2.73074	1.92362e-46	5.76047e-44	LOC110926804	NC_035434.1	162826584	162827582	-	858	protein_coding	uncharacterized protein At4g22758-like	-
110889056	373.411	258.762	134.665	7087.05	5899.07	6984.86	255.613	6656.99	-4.70118	3.09446e-46	9.19371e-44	LOC110889056	NC_035443.1	929582	940154	+	4013	protein_coding	protein GIGANTEA%2C transcript variant X1	-
110879656	1042.56	1312.15	1362.94	132.414	112.948	155.154	1239.22	133.505	3.21406	3.37603e-46	9.95191e-44	LOC110879656	NC_035433.1	136174062	136175887	-	1098	protein_coding	secoisolariciresinol dehydrogenase-like	adh_short
110884423	1026.65	2527.76	2931.15	10.7099	31.7048	32.2018	2161.85	24.8722	6.44211	5.24609e-46	1.53446e-43	LOC110884423	NC_035442.1	47697145	47699273	+	932	protein_coding	expansin-A10-like	-
110899889	513.792	582.214	748.262	48.6814	42.6033	40.9841	614.756	44.0896	3.80078	5.44594e-46	1.58066e-43	LOC110899889	NC_035433.1	67764242	67764904	-	663	protein_coding	uncharacterized LOC110899889	-
110930275	105.753	85.9321	132.493	2425.31	4986.56	2231.68	108.06	3214.52	-4.89606	5.75204e-46	1.65676e-43	LOC110930275	NC_035435.1	138471447	138472201	-	755	protein_coding	early light-induced protein 2%2C chloroplastic-like	-
110899111	869.421	547.455	717.854	6346.11	5656.33	6552.58	711.577	6185.01	-3.11958	6.03485e-46	1.72505e-43	LOC110899111	NC_035445.1	131925470	131957199	-	3838	protein_coding	1%2C4-alpha-glucan-branching enzyme 1%2C chloroplastic/amyloplastic-like%2C transcript variant X2	-
110890891	31.8195	15.4485	18.4622	474.157	451.793	457.656	21.9101	461.202	-4.38797	1.91293e-45	5.42697e-43	LOC110890891	NC_035443.1	137077589	137080749	+	2221	protein_coding	formate--tetrahydrofolate ligase-like	-
110930986	5.61521	0	4.34405	522.839	647.966	517.18	3.31975	562.662	-7.4105	2.25848e-45	6.35946e-43	LOC110930986	NC_035435.1	164591517	164593012	-	1496	protein_coding	CBL-interacting serine/threonine-protein kinase 7-like	Pkinase
110924760	126.342	123.588	163.988	1030.1	990.773	1012.89	137.973	1011.26	-2.87633	4.18441e-45	1.16953e-42	LOC110924760	NC_035434.1	153064570	153066960	+	1188	protein_coding	29 kDa ribonucleoprotein A%2C chloroplastic-like	RRM_1
110912424	2.8076	3.86212	4.34405	592.94	407.208	620.617	3.67126	540.255	-7.21285	1.12795e-44	3.12941e-42	LOC110912424	NC_035447.1	112717965	112721150	-	1547	protein_coding	serine/threonine-protein kinase SRK2E-like%2C transcript variant X1	Pkinase
110917381	732.785	750.217	478.931	3.89452	2.97232	1.95162	653.978	2.93949	7.79776	1.13662e-44	3.13043e-42	LOC110917381	NC_035448.1	150228524	150231061	-	1153	protein_coding	F-box protein PP2-A13-like	-
110893771	63.639	78.2079	47.7845	673.751	687.597	664.528	63.2105	675.292	-3.41286	1.18002e-44	3.22642e-42	LOC110893771	NC_035444.1	2634194	2642133	-	2048	protein_coding	gamma-glutamyltranspeptidase 3-like%2C transcript variant X2	-
110941560	46.7934	50.2075	33.6664	487.788	604.372	538.648	43.5558	543.603	-3.63618	1.51002e-44	4.09899e-42	LOC110941560	NC_035437.1	179654708	179656921	-	1626	protein_coding	scarecrow-like transcription factor PAT1%2C transcript variant X1	GRAS
110911701	2193.67	2577	4016.07	147.018	220.942	184.428	2928.92	184.13	3.99157	3.80313e-44	1.025e-41	LOC110911701	NC_035447.1	62521645	62524244	+	1940	protein_coding	3-ketoacyl-CoA synthase 1-like	-
110912350	726.234	1178.91	2176.37	29.2089	22.7878	29.2744	1360.5	27.0903	5.64959	5.05104e-44	1.35167e-41	LOC110912350	NC_035447.1	106439873	106441294	+	1125	protein_coding	UPF0301 protein CHU_1773-like	-
110899062	41.1782	47.311	54.3006	544.259	459.719	565.971	47.5966	523.316	-3.46268	6.01626e-44	1.59863e-41	LOC110899062	NC_035445.1	128168077	128174927	-	4041	protein_coding	uncharacterized LOC110899062%2C transcript variant X9	-
110890102	725.298	1116.15	1074.07	63.2859	75.2988	44.8874	971.839	61.1573	3.99032	9.39624e-44	2.47929e-41	LOC110890102	NC_035443.1	69059736	69063749	+	4014	protein_coding	receptor-like protein kinase BRI1-like 3	Pkinase
110926154	15.9098	10.6208	8.6881	325.192	360.642	313.236	11.7396	333.023	-4.81307	1.33763e-43	3.50495e-41	LOC110926154	NC_035434.1	160420862	160429199	-	2291	protein_coding	DEAD-box ATP-dependent RNA helicase 37-like%2C transcript variant X2	DEAD
110869072	1857.7	1584.43	2076.45	235.618	156.542	213.703	1839.53	201.954	3.1869	1.41734e-43	3.68821e-41	LOC110869072	NC_035433.1	75045920	75057090	-	2593	protein_coding	6-phosphofructo-2-kinase/fructose-2%2C6-bisphosphatase-like%2C transcript variant X2	-
110883832	6057.87	5201.31	6055.6	1211.19	1256.3	1106.57	5771.6	1191.36	2.27636	1.58591e-43	4.09859e-41	LOC110883832	NC_035442.1	5554038	5560349	+	1687	protein_coding	probable choline kinase 3	Choline_kinase
110912034	57.088	56.0007	79.2789	749.694	596.446	701.609	64.1225	682.583	-3.41676	1.62153e-43	4.16216e-41	LOC110912034	NC_035434.1	23021875	23023723	-	1773	protein_coding	cytochrome P450 71A4-like	p450
110865475	16.8456	13.5174	8.6881	1062.23	436.931	1106.57	13.017	868.577	-6.05022	2.20359e-43	5.61796e-41	LOC110865475	NC_035438.1	50289496	50290637	+	1142	protein_coding	uncharacterized LOC110865475	-
110865588	394.936	390.074	392.05	2008.6	2331.29	1908.69	392.354	2082.86	-2.4083	2.23166e-43	5.65135e-41	LOC110865588	NC_035438.1	59580998	59585954	-	1506	protein_coding	uncharacterized LOC110865588	-
110918024	4.67934	8.68977	1.08601	362.19	397.3	422.527	4.81837	394.006	-6.31976	2.57991e-43	6.48969e-41	LOC110918024	NC_035448.1	36668546	36669561	-	761	protein_coding	glycine-rich RNA-binding protein GRP1A-like	RRM_1
110912151	570.88	734.768	1054.52	0.973629	1.98155	4.87906	786.722	2.61141	8.23353	2.86195e-43	7.15147e-41	LOC110912151	NC_035447.1	93310617	93314315	+	694	protein_coding	uncharacterized LOC110912151	zf-GRF
110890908	125.406	105.243	83.6229	871.398	871.881	859.69	104.757	867.656	-3.0466	3.19848e-43	7.9292e-41	LOC110890908	NC_035443.1	138220309	138221206	+	785	protein_coding	uncharacterized LOC110890908%2C transcript variant X2	-
110942156	601.763	584.146	655.951	82.7585	63.4095	74.1617	613.953	73.4432	3.06283	3.21522e-43	7.9292e-41	LOC110942156	NC_035437.1	208226045	208234869	-	1626	protein_coding	uridine kinase-like protein 4%2C transcript variant X2	-
110895113	2413.6	2401.27	2702	10714.8	10193.1	10247	2505.62	10385	-2.05138	4.27739e-43	1.04802e-40	LOC110895113	NC_035444.1	72891354	72894871	+	1372	protein_coding	glyceraldehyde-3-phosphate dehydrogenase%2C cytosolic-like%2C transcript variant X1	-
110936271	496.946	391.04	633.145	4142.79	4839.93	4150.13	507.043	4377.62	-3.11073	4.35437e-43	1.05999e-40	LOC110936271	NC_035436.1	55389664	55395354	+	1742	protein_coding	sugar transporter ERD6-like 6	Sugar_tr
110930386	474.485	394.902	611.425	5999.5	10896.5	6444.26	493.604	7780.1	-3.97883	4.89818e-43	1.18473e-40	LOC110930386	NC_035435.1	143235616	143236380	-	765	protein_coding	early light-induced protein 2%2C chloroplastic-like	-
110926551	22.4608	21.2417	81.4509	3795.21	2176.73	3790.05	41.7178	3254	-6.29452	5.33879e-43	1.28308e-40	LOC110926551	NC_035449.1	197553556	197560285	+	2219	protein_coding	phosphomannomutase/phosphoglucomutase	PGM_PMM_II
110864994	78.6129	65.656	100.999	709.776	781.72	798.214	81.756	763.237	-3.22652	6.57519e-43	1.57022e-40	LOC110864994	NC_035438.1	24905716	24909270	-	1492	protein_coding	UV-B-induced protein At3g17800%2C chloroplastic-like	-
110923490	627.967	719.32	724.37	99.3102	80.2527	80.0166	690.552	86.5265	2.99613	6.93574e-43	1.64591e-40	LOC110923490	NC_035449.1	29477181	29477785	-	605	protein_coding	uncharacterized LOC110923490	-
110908056	6671.8	4678.96	6066.46	36223.9	41432.2	36109.9	5805.74	37922	-2.70748	7.61441e-43	1.79567e-40	LOC110908056	NC_035446.1	14535713	14539300	-	2439	protein_coding	ATP-dependent zinc metalloprotease FTSH%2C chloroplastic-like	AAA
110928831	43.0499	42.4833	68.4188	750.668	584.556	745.52	51.3173	693.582	-3.76319	8.56707e-43	2.00778e-40	LOC110928831	NC_035435.1	28044404	28055401	-	3027	protein_coding	ribonuclease J	Lactamase_B
110879713	5.61521	3.86212	6.51607	358.295	326.955	318.115	5.33113	334.455	-5.98067	8.8286e-43	2.0563e-40	LOC110879713	NC_035441.1	191098102	191099439	-	1338	protein_coding	uncharacterized LOC110879713	-
110899500	1827.75	1461.81	1503.04	264.827	269.49	279.082	1597.53	271.133	2.55891	1.45362e-42	3.3649e-40	LOC110899500	NC_035445.1	156406992	156413902	-	2464	protein_coding	long chain acyl-CoA synthetase 4-like	AMP-binding
110916276	98.2661	97.5185	54.3006	1010.63	932.318	1002.16	83.3618	981.701	-3.55292	4.95567e-42	1.14017e-39	LOC110916276	NC_035434.1	68628335	68630257	-	1923	protein_coding	CBL-interacting serine/threonine-protein kinase 12-like	Pkinase
110879597	605.507	426.764	679.843	36.9979	32.6955	40.9841	570.705	36.8925	3.95068	6.29045e-42	1.43849e-39	LOC110879597	NC_035441.1	186949830	186950921	+	977	lncRNA	uncharacterized LOC110879597	-
110889952	357.502	516.558	673.327	9.73629	2.97232	3.90325	515.796	5.53729	6.53803	7.50739e-42	1.70644e-39	LOC110889952	NC_035443.1	57135673	57140355	+	1799	protein_coding	organic cation/carnitine transporter 4-like	Sugar_tr
novel.2247	74.8694	45.3799	45.6125	661.094	889.715	734.787	55.2873	761.865	-3.78027	1.54143e-41	3.48271e-39	-	NC_035442.1	25129900	25131998	+	2099	-	- && Q56P05.1 RecName: Full=Photosystem II D2 protein; Short=PSII D2 protein; AltName: Full=Photosystem Q(A) protein >B2XWK0.1 RecName: Full=Photosystem II D2 protein; Short=PSII D2 protein; AltName: Full=Photosystem Q(A) protein && PF00124:Photosynthetic reaction centre protein	Photo_RC
110867547	36.4989	19.3106	33.6664	597.808	434.95	599.149	29.8253	543.969	-4.19053	2.5013e-41	5.61781e-39	LOC110867547	NC_035439.1	739175	742448	-	1585	protein_coding	uncharacterized LOC110867547%2C transcript variant X2	PG_binding_1
110922070	48.6651	16.414	11.9461	1511.07	1045.27	1536.9	25.6751	1364.41	-5.72053	2.7205e-41	6.07397e-39	LOC110922070	NC_035449.1	112001904	112008138	+	2137	protein_coding	protein NUCLEAR FUSION DEFECTIVE 4-like	-
110904906	89.8433	31.8625	31.4943	2971.52	1566.41	2901.09	51.0667	2479.67	-5.59684	2.91716e-41	6.47472e-39	LOC110904906	NC_035446.1	168030291	168033727	-	3332	protein_coding	receptor-like protein 12%2C transcript variant X2	-
110909137	321.939	279.038	213.944	1956.99	1842.84	1968.21	271.64	1922.68	-2.82171	2.96387e-41	6.53993e-39	LOC110909137	NC_035446.1	112611706	112615834	-	2617	protein_coding	putative U-box domain-containing protein 50%2C transcript variant X1	Pkinase_Tyr
110920655	155.354	191.175	171.59	1115.78	969.967	1073.39	172.706	1053.05	-2.60841	3.12181e-41	6.84838e-39	LOC110920655	NC_035449.1	49664185	49667235	-	1827	protein_coding	uncharacterized LOC110920655%2C transcript variant X3	Kinesin
110922567	141.316	115.864	161.816	941.499	937.272	971.909	139.665	950.227	-2.76819	8.11327e-41	1.76954e-38	LOC110922567	NC_035434.1	134619646	134625389	-	1680	protein_coding	probable dual-specificity RNA methyltransferase RlmN	Radical_SAM
110907554	3513.25	3478.8	3581.67	415.74	243.73	424.478	3524.57	361.316	3.28595	8.2255e-41	1.7837e-38	LOC110907554	NC_035446.1	146629182	146630243	-	1062	protein_coding	basic 7S globulin-like	-
110867696	686.927	692.285	630.973	2696.95	2869.28	2851.32	670.062	2805.85	-2.06576	1.01602e-40	2.19066e-38	LOC110867696	NC_035439.1	7164135	7165694	-	1560	protein_coding	5-amino-6-(5-phospho-D-ribitylamino)uracil phosphatase%2C chloroplastic-like	-
110940088	14.9739	1.93106	4.34405	1059.31	508.267	1005.09	7.083	857.554	-6.89945	1.10165e-40	2.36179e-38	LOC110940088	NC_035437.1	35985839	35988051	-	711	protein_coding	uncharacterized LOC110940088	-
110940837	114.176	81.1045	173.762	1674.64	1554.52	1795.49	123.014	1674.89	-3.77046	1.6822e-40	3.58604e-38	LOC110940837	NC_035437.1	124050345	124054420	-	1765	protein_coding	protein DETOXIFICATION 16-like	MatE
110885786	538.124	481.799	486.533	66.2068	65.3911	67.331	502.152	66.3096	2.921	1.85279e-40	3.92751e-38	LOC110885786	NC_035442.1	178421906	178424042	+	950	protein_coding	endochitinase EP3-like	-
110940552	645.749	824.562	919.852	52.576	43.594	21.4679	796.721	39.2126	4.34459	2.57678e-40	5.43169e-38	LOC110940552	NC_035437.1	94175012	94185615	-	3219	protein_coding	homeobox-leucine zipper protein ANTHOCYANINLESS 2-like%2C transcript variant X2	START
110905058	16.8456	26.0693	29.3223	369.979	349.743	366.905	24.0791	362.209	-3.91951	2.73897e-40	5.7415e-38	LOC110905058	NC_035446.1	171491449	171493281	-	711	lncRNA	uncharacterized LOC110905058	-
110878951	1868.93	2136.72	2433.75	265.801	343.798	343.486	2146.47	317.695	2.75617	2.87553e-40	5.99445e-38	LOC110878951	NC_035441.1	159692110	159694169	+	782	protein_coding	protein C2-DOMAIN ABA-RELATED 4-like	C2
novel.4334	820.756	579.318	696.134	67.1804	82.2342	65.3794	698.736	71.598	3.28717	3.51894e-40	7.29541e-38	-	NC_035448.1	150221994	150227725	-	5475	-	- && P04146.3 RecName: Full=Copia protein; AltName: Full=Gag-int-pol protein; Contains: RecName: Full=Copia VLP protein; Contains: RecName: Full=Copia protease && PF07727:Reverse transcriptase (RNA-dependent DNA polymerase)|PF00665:Integrase core domain|PF13976:GAG-pre-integrase domain	RVT_2
110873565	131.022	152.554	137.924	816.875	968.976	848.957	140.5	878.269	-2.64405	3.67789e-40	7.58328e-38	LOC110873565	NC_035440.1	120013582	120014456	-	875	protein_coding	protein TIC 20-v%2C chloroplastic-like	-
110889494	426.756	252.003	210.686	3809.81	3584.62	3988.14	296.482	3794.19	-3.67642	4.34675e-40	8.91367e-38	LOC110889494	NC_035443.1	24757026	24766522	-	2057	protein_coding	chlorophyllide a oxygenase%2C chloroplastic-like%2C transcript variant X1	-
110922331	70.1901	164.14	95.569	1740.85	1869.59	1708.65	109.966	1773.03	-4.01078	5.18028e-40	1.05472e-37	LOC110922331	NC_035449.1	3924501	3929898	-	2443	protein_coding	oligopeptide transporter 7	OPT
110871917	865.678	906.632	1189.18	50.6287	77.2803	94.6538	987.164	74.1876	3.73391	5.19923e-40	1.05472e-37	LOC110871917	NC_035440.1	12161079	12163539	+	1137	protein_coding	probable 6-phosphogluconolactonase 1	-
110894214	437.986	546.49	344.266	13.6308	18.8247	25.3711	442.914	19.2755	4.52273	7.50268e-40	1.51386e-37	LOC110894214	NC_035444.1	19461380	19462260	+	773	protein_coding	uncharacterized LOC110894214	-
110898169	321.003	330.211	273.675	1706.77	1492.1	1674.49	308.296	1624.46	-2.39668	1.29493e-39	2.59896e-37	LOC110898169	NC_035445.1	77857398	77860581	+	1274	protein_coding	uncharacterized LOC110898169	HNH
110872982	551.226	701.94	460.469	45.7606	39.6309	51.718	571.212	45.7032	3.64375	1.53032e-39	3.04355e-37	LOC110872982	NC_035440.1	75167492	75169731	-	1911	protein_coding	UNC93-like protein 1	-
110930394	1239.09	1034.08	1145.74	11092.6	20932.1	11452.1	1139.64	14492.3	-3.66862	1.53259e-39	3.04355e-37	LOC110930394	NC_035435.1	143355952	143356703	-	752	protein_coding	early light-induced protein 2%2C chloroplastic-like	-
110864581	3521.67	2240.99	2524.98	339.797	325.964	364.954	2762.55	343.572	3.00738	1.78369e-39	3.52368e-37	LOC110864581	NC_035438.1	9437890	9440861	+	2524	protein_coding	uncharacterized LOC110864581%2C transcript variant X1	Lipase_3
110895778	139.444	72.4147	71.6768	1250.14	1370.24	1296.85	94.512	1305.74	-3.78486	2.75075e-39	5.40579e-37	LOC110895778	NC_035444.1	130835455	130837367	+	1095	protein_coding	protein DOG1-like 3	-
110926105	475.421	441.247	372.502	40.8924	30.714	40.9841	429.723	37.5302	3.51724	3.01919e-39	5.90259e-37	LOC110926105	NC_035449.1	105097195	105102609	+	1792	protein_coding	alcohol dehydrogenase	ADH_zinc_N
110912540	273.273	50.2075	132.493	10263	7788.47	10139.7	151.991	9397.05	-5.94933	3.13689e-39	6.1011e-37	LOC110912540	NC_035447.1	121694849	121699855	-	949	protein_coding	CBS domain-containing protein CBSX1%2C chloroplastic-like	CBS
110876521	1275.59	2091.34	1523.67	180.121	187.256	166.864	1630.2	178.08	3.1945	3.26027e-39	6.30854e-37	LOC110876521	NC_035433.1	122480330	122482926	+	2597	protein_coding	G-type lectin S-receptor-like serine/threonine-protein kinase LECRK2	Pkinase
110873117	1444.04	2242.93	2135.1	237.565	172.395	185.404	1940.69	198.455	3.28945	3.71865e-39	7.15878e-37	LOC110873117	NC_035440.1	88625060	88626305	+	1246	protein_coding	uncharacterized LOC110873117	C1_3
110884288	884.395	1832.58	1309.73	86.653	60.4372	85.8715	1342.23	77.6539	4.11111	7.5768e-39	1.45121e-36	LOC110884288	NC_035442.1	38670057	38673262	-	2637	protein_coding	G-type lectin S-receptor-like serine/threonine-protein kinase At4g27290	Pkinase_Tyr
110912952	71.126	56.9663	53.2146	600.729	515.202	497.664	60.4356	537.865	-3.15067	8.07942e-39	1.53966e-36	LOC110912952	NC_035447.1	163594447	163598258	-	1276	protein_coding	5'-adenylylsulfate reductase-like 5	-
110923172	3515.12	2756.59	2176.37	20289.5	19829.3	19254.7	2816.03	19791.2	-2.81295	1.32017e-38	2.50315e-36	LOC110923172	NC_035449.1	169801242	169807318	-	1931	protein_coding	carotenoid 9%2C10(9'%2C10')-cleavage dioxygenase 1-like	RPE65
110879976	762.732	749.251	1096.87	85.6794	98.0866	75.1375	869.619	86.3012	3.33269	1.33978e-38	2.52762e-36	LOC110879976	NC_035441.1	200975577	200983579	+	3537	protein_coding	probable alpha-mannosidase At5g13980	-
110873694	771.155	1348.85	981.755	93.4684	77.2803	92.7022	1033.92	87.817	3.55729	1.48312e-38	2.78413e-36	LOC110873694	NC_035440.1	132159549	132163237	+	2639	protein_coding	probable protein phosphatase 2C 23	PP2C
110916542	4.67934	3.86212	3.25804	312.535	297.232	314.212	3.93317	307.993	-6.28049	1.9784e-38	3.6955e-36	LOC110916542	NC_035448.1	32894280	32905974	-	3197	protein_coding	uncharacterized LOC110916542%2C transcript variant X1	PX
110935680	425.82	574.49	446.351	45.7606	44.5848	50.7422	482.22	47.0292	3.35808	2.19964e-38	4.08851e-36	LOC110935680	NC_035436.1	12261639	12265575	-	1294	protein_coding	AB hydrolase superfamily protein YfhM-like	Abhydrolase_1
110886714	145.06	66.6216	45.6125	3293.79	2017.21	3168.46	85.7645	2826.49	-5.03877	3.39042e-38	6.27095e-36	LOC110886714	NC_035442.1	232438387	232440257	+	1138	protein_coding	uncharacterized LOC110886714	-
110915108	14389.9	18510.2	17707.4	2685.27	1967.68	2822.05	16869.2	2491.66	2.75918	3.67175e-38	6.75817e-36	LOC110915108	NC_035448.1	5667449	5669322	-	925	protein_coding	chaperone protein dnaJ 8%2C chloroplastic-like	DnaJ
110864611	6925.42	6162.98	10046.7	59338.8	54771.9	58908.8	7711.7	57673.2	-2.90285	5.33803e-38	9.77741e-36	LOC110864611	NC_035438.1	10325393	10326010	+	618	protein_coding	calvin cycle protein CP12-2%2C chloroplastic-like	-
110904833	49.601	33.7935	34.7524	428.397	558.796	442.043	39.3823	476.412	-3.59261	6.39697e-38	1.16604e-35	LOC110904833	NC_035446.1	165378900	165379741	-	842	protein_coding	17.8 kDa class I heat shock protein-like	-
110872740	54.2803	33.7935	15.2042	907.422	883.77	784.553	34.426	858.582	-4.62958	6.60071e-38	1.19739e-35	LOC110872740	NC_035440.1	55480322	55482242	+	1330	protein_coding	dehydration-responsive element-binding protein 2A-like	AP2
110882571	2257.31	1768.85	1604.04	10901.7	12985.1	10641.2	1876.73	11509.3	-2.61631	7.67092e-38	1.38488e-35	LOC110882571	NC_035433.1	146446475	146450131	+	1028	protein_coding	uncharacterized LOC110882571	-
110898703	539.996	680.698	605.995	62.3123	79.2619	81.9682	608.896	74.5141	3.03073	7.75485e-38	1.39336e-35	LOC110898703	NC_035445.1	103587257	103592934	+	2419	protein_coding	uncharacterized LOC110898703%2C transcript variant X1	Pkinase_Tyr
110869238	182.494	135.174	124.891	1181.01	1202.8	993.377	147.52	1125.73	-2.92982	8.48835e-38	1.51793e-35	LOC110869238	NC_035439.1	101100931	101103486	+	1300	protein_coding	uncharacterized LOC110869238	CCT
110912248	11.2304	13.5174	11.9461	246.328	278.407	253.711	12.2313	259.482	-4.40689	1.03597e-37	1.84383e-35	LOC110912248	NC_035447.1	99746874	99749413	-	1155	protein_coding	bZIP transcription factor 27-like	bZIP_1
110899599	49.601	47.311	53.2146	449.817	473.59	386.422	50.0422	436.609	-3.12653	1.20687e-37	2.13792e-35	LOC110899599	NC_035445.1	160355209	160389353	-	1619	protein_coding	serine carboxypeptidase-like 13	Peptidase_S10
110941261	460.447	475.041	485.447	71.0749	56.4741	62.452	473.645	63.3337	2.90231	1.2905e-37	2.27539e-35	LOC110941261	NC_035437.1	157514914	157517793	-	1500	protein_coding	pyruvate dehydrogenase (acetyl-transferring) kinase%2C mitochondrial-like	HATPase_c
110879863	771.155	796.562	476.759	14.6044	38.6402	25.3711	681.492	26.2052	4.70241	1.58031e-37	2.77341e-35	LOC110879863	NC_035441.1	198481043	198483056	+	1137	protein_coding	ninja-family protein AFP3-like	-
110927106	450.153	772.424	515.856	28.2352	30.714	41.9599	579.477	33.6364	4.10659	1.60579e-37	2.79409e-35	LOC110927106	NC_035434.1	169561866	169570209	-	1339	protein_coding	aldehyde dehydrogenase family 3 member F1-like	Aldedh
110878653	387.449	349.522	314.943	1920.97	2229.24	1748.66	350.638	1966.29	-2.48666	1.6069e-37	2.79409e-35	LOC110878653	NC_035441.1	145779923	145782193	-	711	protein_coding	sec-independent protein translocase protein TATA%2C chloroplastic-like	-
110909141	10970.2	11768.8	12130.8	2391.23	2961.42	2466.85	11623.3	2606.5	2.15684	2.09792e-37	3.63113e-35	LOC110909141	NC_035434.1	6882165	6892264	-	2278	protein_coding	NADP-dependent malic enzyme%2C chloroplastic-like	Malic_M
110878171	1781.89	2302.79	1844.05	317.403	377.485	347.389	1976.24	347.426	2.5081	3.27038e-37	5.63462e-35	LOC110878171	NC_035441.1	116620379	116624371	-	1330	protein_coding	spermine synthase-like	-
110911154	1199.78	1028.29	877.498	51.6023	107.004	72.2101	1035.19	76.9387	3.75083	3.66759e-37	6.29026e-35	LOC110911154	NC_035447.1	943619	945989	+	1464	protein_coding	expansin-A10-like	-
110895845	68.3184	35.7246	49.9565	632.859	588.519	556.213	51.3332	592.53	-3.527	4.48167e-37	7.65169e-35	LOC110895845	NC_035444.1	141282766	141288654	-	2126	protein_coding	nicotinate phosphoribosyltransferase 2-like	-
110865515	0.935868	3.86212	0	636.753	798.563	695.754	1.59933	710.357	-8.75008	5.04773e-37	8.57932e-35	LOC110865515	NC_035438.1	52883291	52887190	-	1738	protein_coding	abscisic acid 8'-hydroxylase 2-like	p450
110886166	125.406	76.2769	134.665	1019.39	1054.18	1008.01	112.116	1027.2	-3.1974	7.2365e-37	1.22443e-34	LOC110886166	NC_035442.1	206695539	206698868	-	2141	protein_coding	protein CHLOROPLAST IMPORT APPARATUS 2-like	CCT
110879772	479.164	454.765	627.715	3046.49	2769.21	2869.86	520.548	2895.19	-2.47644	1.65348e-36	2.78522e-34	LOC110879772	NC_035441.1	194047230	194051317	+	1763	protein_coding	mannose-1-phosphate guanyltransferase alpha-like	-
110915083	283.568	235.589	143.354	2242.27	2160.88	2206.31	220.837	2203.15	-3.3164	1.69546e-36	2.84324e-34	LOC110915083	NC_035448.1	17630763	17633317	-	1075	protein_coding	glycine-rich RNA-binding protein 2%2C mitochondrial-like	RRM_1
110916331	3430.89	3473.01	2849.7	715.617	754.969	685.996	3251.2	718.861	2.17733	1.81845e-36	3.03601e-34	LOC110916331	NC_035448.1	146132944	146137512	-	2501	protein_coding	uncharacterized LOC110916331%2C transcript variant X6	-
110910056	456.704	423.868	433.319	1914.15	1707.1	1850.14	437.963	1823.8	-2.05794	2.05069e-36	3.40866e-34	LOC110910056	NC_035447.1	5292416	5309062	-	3186	protein_coding	putative GTP diphosphokinase RSH1%2C chloroplastic%2C transcript variant X2	-
110889362	11.2304	13.5174	15.2042	254.117	343.798	262.493	13.3173	286.803	-4.43478	2.33505e-36	3.86431e-34	LOC110889362	NC_035443.1	17369714	17371135	+	595	protein_coding	uncharacterized protein At5g65660-like	-
110895193	489.459	476.006	434.405	59.3914	67.3726	69.2827	466.623	65.3489	2.83647	3.14522e-36	5.18234e-34	LOC110895193	NC_035444.1	77150058	77154832	-	2818	protein_coding	U-box domain-containing protein 4-like%2C transcript variant X4	U-box
110941033	2934.88	2635.9	3491.53	19188.3	14636.7	18927.8	3020.77	17584.3	-2.54141	3.25536e-36	5.3405e-34	LOC110941033	NC_035437.1	138555247	138557925	+	1170	protein_coding	thioredoxin-like protein CDSP32%2C chloroplastic	-
110878487	6.55108	5.79318	9.77411	242.434	275.435	233.219	7.37279	250.363	-5.10026	4.3314e-36	7.07499e-34	LOC110878487	NC_035441.1	136467090	136486606	+	2970	protein_coding	(E)-beta-ocimene synthase%2C chloroplastic-like	-
110897342	2466.01	2826.11	2412.03	475.131	312.094	392.276	2568.05	393.167	2.70737	4.83677e-36	7.86642e-34	LOC110897342	NC_035445.1	3860839	3902582	-	2074	protein_coding	cytochrome P450 CYP72A219-like%2C transcript variant X2	p450
110893760	245.197	272.279	262.815	1356.27	1140.38	1339.79	260.097	1278.81	-2.29792	5.55362e-36	8.99354e-34	LOC110893760	NC_035444.1	2396009	2403728	-	1890	protein_coding	hexokinase-1-like	-
110902223	26.2043	16.414	13.0321	338.823	566.722	399.107	18.5502	434.884	-4.54092	7.27671e-36	1.17335e-33	LOC110902223	NC_035434.1	16919399	16920191	+	575	protein_coding	uncharacterized LOC110902223	-
110865732	885.331	684.561	848.175	3811.76	3897.7	3615.38	806.022	3774.95	-2.22765	7.81529e-36	1.25484e-33	LOC110865732	NC_035438.1	74845993	74847925	+	986	protein_coding	germin-like protein subfamily 2 member 4	-
110869300	62.7032	28.9659	24.9783	898.66	660.846	973.861	38.8824	844.455	-4.43358	8.93107e-36	1.42791e-33	LOC110869300	NC_035439.1	103130884	103134902	-	2076	protein_coding	protein indeterminate-domain 7-like	-
110929955	1459.95	2023.75	1736.53	1.94726	0	0.975812	1740.08	0.974357	10.7943	9.26282e-36	1.4747e-33	LOC110929955	NC_035435.1	126834129	126836853	-	1721	protein_coding	inactive beta-amylase 9-like	-
110910101	435.179	694.216	832.971	45.7606	45.5756	38.0567	654.122	43.1309	3.92234	9.38847e-36	1.48843e-33	LOC110910101	NC_035447.1	7253191	7260342	-	1781	protein_coding	endoglucanase 17-like	-
110940034	1341.1	1275.46	1396.61	246.328	298.223	293.719	1337.73	279.423	2.25926	9.77591e-36	1.54337e-33	LOC110940034	NC_035437.1	31888507	31891538	-	2399	protein_coding	probable protein phosphatase 2C 23	PP2C
110884856	1174.51	877.667	1324.93	156.754	158.524	154.178	1125.71	156.485	2.8465	1.59574e-35	2.50876e-33	LOC110884856	NC_035442.1	90151962	90159141	+	2109	protein_coding	aspartyl protease APCB1%2C transcript variant X1	-
110867847	20.5891	13.5174	6.51607	332.007	337.854	296.647	13.5409	322.169	-4.55212	1.68907e-35	2.64448e-33	LOC110867847	NC_035439.1	20604295	20608552	-	1910	protein_coding	short-chain dehydrogenase TIC 32%2C chloroplastic-like	adh_short
110937582	485.716	476.006	806.907	39.9188	43.594	41.9599	589.543	41.8242	3.81658	1.84147e-35	2.87117e-33	LOC110937582	NC_035436.1	156588622	156590237	+	1207	protein_coding	anthocyanidin reductase ((2S)-flavan-3-ol-forming)-like	Epimerase
110912214	3.74347	3.86212	5.43006	236.592	294.26	286.889	4.34522	272.58	-5.98423	1.97869e-35	3.07242e-33	LOC110912214	NC_035447.1	98522801	98528986	+	2245	protein_coding	uncharacterized membrane protein At3g27390-like	-
110899818	626.096	576.421	892.702	16.5517	37.6494	43.9115	698.406	32.7042	4.41666	1.99821e-35	3.09002e-33	LOC110899818	NC_035445.1	173089192	173101915	-	2746	protein_coding	uncharacterized LOC110899818%2C transcript variant X2	-
110871697	66.4466	68.5526	74.9348	595.861	453.774	566.947	69.978	538.861	-2.94646	2.21984e-35	3.41873e-33	LOC110871697	NC_035440.1	2797378	2799324	-	1496	protein_coding	equilibrative nucleotide transporter 1-like	-
110919696	2969.51	2607.9	1997.18	14691.1	13459.7	14928	2524.86	14359.6	-2.50754	2.44573e-35	3.75131e-33	LOC110919696	NC_035434.1	109962694	109967389	-	1734	protein_coding	phospho-2-dehydro-3-deoxyheptonate aldolase 1%2C chloroplastic-like	-
110939832	1109	1038.91	903.562	4062.95	4400.03	4257.47	1017.16	4240.15	-2.05919	2.65013e-35	4.04836e-33	LOC110939832	NC_035437.1	15189143	15194780	+	1792	protein_coding	carboxyl-terminal-processing peptidase 3%2C chloroplastic-like%2C transcript variant X1	Peptidase_S41
110912012	1296.18	1777.54	1690.92	259.959	290.297	251.76	1588.21	267.338	2.5706	4.43284e-35	6.74435e-33	LOC110912012	NC_035447.1	84298976	84299892	+	917	protein_coding	probable pathogenesis-related protein ARB_02861	-
110865507	524.086	795.597	672.241	3861.41	3807.54	3950.09	663.975	3873.01	-2.54444	4.56403e-35	6.91606e-33	LOC110865507	NC_035438.1	52318728	52320995	-	1628	protein_coding	tubulin beta-2 chain-like	Tubulin
110865076	499.754	335.039	708.08	24.3407	24.7693	25.3711	514.291	24.8271	4.372	5.06142e-35	7.6391e-33	LOC110865076	NC_035438.1	28819910	28831333	+	1149	protein_coding	epoxide hydrolase A-like	Abhydrolase_1
110917338	497.882	896.977	472.415	34.077	25.7601	37.0809	622.425	32.306	4.26781	6.02966e-35	9.05579e-33	LOC110917338	NC_035448.1	134463458	134464891	+	1336	protein_coding	probable LRR receptor-like serine/threonine-protein kinase At1g53440	Pkinase_Tyr
110930503	2966.7	3650.67	4091.01	709.776	589.51	581.584	3569.46	626.957	2.50913	6.04807e-35	9.05579e-33	LOC110930503	NC_035435.1	146970230	146972862	+	1193	protein_coding	aquaporin PIP1-3-like	-
110903851	959.265	1236.84	1082.75	159.675	199.145	149.299	1092.95	169.373	2.69013	7.02107e-35	1.04711e-32	LOC110903851	NC_035446.1	133502068	133505483	-	1806	protein_coding	S-adenosylmethionine decarboxylase proenzyme	SAM_decarbox
110879387	433.307	445.109	565.812	2873.18	2385.78	3107.96	481.409	2788.97	-2.53518	8.36961e-35	1.24332e-32	LOC110879387	NC_035441.1	177830454	177832671	-	1675	protein_coding	low-temperature-induced cysteine proteinase-like	Peptidase_C1
110930926	353.758	413.247	267.159	2260.77	2030.09	2286.33	344.721	2192.4	-2.66791	8.63946e-35	1.27837e-32	LOC110930926	NC_035435.1	163194757	163196343	-	1587	protein_coding	anthocyanidin 3-O-glucosyltransferase 2-like	UDPGT
110904885	327.554	362.074	509.34	2620.04	2543.32	2563.46	399.656	2575.6	-2.68938	1.0373e-34	1.52888e-32	LOC110904885	NC_035446.1	167444677	167446358	-	865	protein_coding	uncharacterized LOC110904885	-
110922396	4563.29	7441.34	4849.04	659.147	794.6	677.214	5617.89	710.32	2.98354	1.06336e-34	1.5612e-32	LOC110922396	NC_035449.1	206187399	206188999	-	1099	protein_coding	bidirectional sugar transporter N3-like	-
110926450	1868.93	1207.88	2880.1	130.466	136.727	131.735	1985.64	132.976	3.90019	1.14655e-34	1.6768e-32	LOC110926450	NC_035449.1	99992154	99994183	-	1709	protein_coding	transcriptional activator ptaB-like%2C transcript variant X2	-
110869194	6818.73	5615.52	5630.97	1376.71	1227.57	1444.2	6021.74	1349.49	2.15778	1.7305e-34	2.52105e-32	LOC110869194	NC_035439.1	99546381	99554759	-	2139	protein_coding	beta-fructofuranosidase%2C soluble isoenzyme I-like%2C transcript variant X2	-
110868864	3123.93	2396.44	2972.41	537.443	596.446	603.052	2830.93	578.98	2.28969	2.02246e-34	2.93505e-32	LOC110868864	NC_035439.1	86142205	86150604	+	1850	protein_coding	ultraviolet-B receptor UVR8-like%2C transcript variant X1	-
110905132	952.714	718.354	958.949	4805.83	4137.47	4547.28	876.672	4496.86	-2.35899	2.11489e-34	3.05743e-32	LOC110905132	NC_035446.1	173633378	173637529	-	1803	protein_coding	uncharacterized protein At3g49140-like	-
110902812	469.806	594.766	897.046	1.94726	18.8247	6.83068	653.873	9.20088	6.15466	2.31609e-34	3.33552e-32	LOC110902812	NC_035445.1	77320952	77322077	+	1051	protein_coding	monomethylxanthine methyltransferase 1-like	-
110916748	853.512	1289.95	1179.41	44.7869	103.04	61.4762	1107.62	69.7678	3.98932	2.36444e-34	3.3922e-32	LOC110916748	NC_035448.1	30767620	30769464	-	1845	protein_coding	protein JINGUBANG-like	WD40
110911104	754.31	446.075	827.541	55.4969	45.5756	40.9841	675.975	47.3522	3.83508	2.39399e-34	3.42159e-32	LOC110911104	NC_035447.1	34910078	34911776	-	1032	protein_coding	caffeoyl-CoA O-methyltransferase-like	-
110941647	780.514	771.458	602.737	101.257	98.0866	71.2343	718.236	90.1928	2.99387	2.47464e-34	3.52351e-32	LOC110941647	NC_035437.1	184157387	184175605	-	1750	protein_coding	beta-glucosidase 18-like	Glyco_hydro_1
110921799	1267.17	1058.22	2003.69	142.15	122.856	130.759	1443.03	131.922	3.45096	2.74895e-34	3.89938e-32	LOC110921799	NC_035449.1	10048103	10063463	+	2097	protein_coding	(E)-beta-farnesene synthase-like%2C transcript variant X2	-
110930396	373.411	312.832	247.611	3485.59	7125.64	3536.34	311.285	4715.86	-3.92058	3.0483e-34	4.3078e-32	LOC110930396	NC_035435.1	143366112	143366884	+	773	protein_coding	early light-induced protein 1%2C chloroplastic-like	-
110935630	301.35	293.521	247.611	1234.56	1334.57	1354.43	280.827	1307.85	-2.21833	3.25112e-34	4.57728e-32	LOC110935630	NC_035436.1	9646986	9653659	+	3314	protein_coding	nuclear export mediator factor NEMF-like%2C transcript variant X17	-
110899312	3587.18	5256.34	4287.58	782.798	827.296	781.626	4377.03	797.24	2.45687	3.96627e-34	5.56339e-32	LOC110899312	NC_035445.1	143683842	143693210	+	3382	protein_coding	probable LRR receptor-like serine/threonine-protein kinase At1g53430	Pkinase_Tyr
110898513	2063.59	6694.98	7341.44	110.02	196.173	106.364	5366.67	137.519	5.28645	4.05045e-34	5.66043e-32	LOC110898513	NC_035445.1	95645329	95649532	+	1418	protein_coding	uncharacterized LOC110898513	-
110871723	12567.8	10982.9	10451.8	2943.28	2643.38	2945.98	11334.2	2844.21	1.99459	4.09734e-34	5.70483e-32	LOC110871723	NC_035440.1	3181496	3192995	-	4145	protein_coding	phospholipid-transporting ATPase 3-like	E1-E2_ATPase
110878799	271.402	252.969	175.934	1519.83	1507.96	1448.11	233.435	1491.97	-2.67419	4.33242e-34	6.00996e-32	LOC110878799	NC_035441.1	153155129	153160732	+	1677	protein_coding	receptor homology region%2C transmembrane domain- and RING domain-containing protein 2-like	-
110897890	11720.8	13218.1	12029.8	2928.68	2376.87	3050.39	12322.9	2785.31	2.14542	5.25968e-34	7.26953e-32	LOC110897890	NC_035445.1	54143607	54145245	-	1163	protein_coding	aquaporin PIP1-3-like	-
110886521	1733.23	1952.3	3144	220.04	234.813	258.59	2276.51	237.815	3.25869	9.56517e-34	1.3172e-31	LOC110886521	NC_035442.1	224189586	224197222	+	3146	protein_coding	beta-galactosidase-like	-
110926372	99.202	90.7598	91.225	530.628	507.276	542.552	93.7289	526.818	-2.49003	1.0848e-33	1.48843e-31	LOC110926372	NC_035449.1	164955090	164958367	-	1665	protein_coding	delta(8)-fatty-acid desaturase-like	-
110944329	742.143	1110.36	942.658	141.176	123.847	126.856	931.72	130.626	2.83426	1.11262e-33	1.52106e-31	LOC110944329	NC_035438.1	8376841	8386056	+	1327	protein_coding	uncharacterized LOC110944329	-
110941174	4759.83	4345.85	3246.09	28588.7	21620.7	28115.1	4117.25	26108.1	-2.66465	1.38574e-33	1.88761e-31	LOC110941174	NC_035437.1	149989682	149992254	-	1549	protein_coding	S-adenosylmethionine synthase 5	-
110867693	134.765	200.83	123.805	1732.09	1146.32	1633.51	153.134	1503.97	-3.29487	1.47608e-33	2.00344e-31	LOC110867693	NC_035439.1	7076594	7078330	-	1503	protein_coding	tubulin beta chain-like	Tubulin
110922637	67.3825	19.3106	40.1824	1118.7	803.517	1100.72	42.2918	1007.64	-4.57212	1.65553e-33	2.23895e-31	LOC110922637	NC_035449.1	212145782	212147589	-	1193	protein_coding	probable xyloglucan endotransglucosylase/hydrolase protein 33	-
110866420	3655.5	1127.74	3290.62	79.8376	107.004	107.339	2691.29	98.0601	4.77853	1.74664e-33	2.35372e-31	LOC110866420	NC_035433.1	56017740	56020538	-	1470	protein_coding	F-box protein At2g41170-like	F-box
110871974	12.1663	1.93106	6.51607	295.01	255.62	314.212	6.87114	288.28	-5.38103	1.92542e-33	2.58541e-31	LOC110871974	NC_035440.1	14662312	14663523	+	1103	lncRNA	uncharacterized LOC110871974	-
110867774	1059.4	822.631	1478.06	77.8903	117.902	101.484	1120.03	99.0923	3.49856	2.46371e-33	3.29648e-31	LOC110867774	NC_035439.1	13422284	13423919	+	1022	protein_coding	suppressor of disruption of TFIIS-like%2C transcript variant X4	-
110920947	10563.1	7667.27	9700.26	43025.6	48226.9	42826.4	9310.22	44693	-2.26316	2.98076e-33	3.9742e-31	LOC110920947	NC_035449.1	138179439	138183128	+	2386	protein_coding	ATP-dependent zinc metalloprotease FTSH 2%2C chloroplastic	AAA
110872431	1195.1	1332.43	1341.22	322.271	297.232	287.865	1289.59	302.456	2.09196	3.09938e-33	4.11781e-31	LOC110872431	NC_035440.1	36922817	36925283	+	2109	protein_coding	uncharacterized LOC110872431	-
110938095	3348.54	2973.83	3580.58	12134.3	12549.1	11868.8	3300.98	12184.1	-1.88411	3.50676e-33	4.64271e-31	LOC110938095	NC_035436.1	174126152	174132843	-	2668	protein_coding	uncharacterized protein sll1770	ABC1
110889699	44.9217	18.3451	20.6342	718.538	456.747	764.061	27.967	646.449	-4.52371	3.87091e-33	5.10689e-31	LOC110889699	NC_035443.1	37100226	37101446	-	915	protein_coding	protein LURP-one-related 8-like	-
110927122	358.437	613.111	393.136	27.2616	35.6678	26.3469	454.895	29.7588	3.93486	4.46364e-33	5.85746e-31	LOC110927122	NC_035434.1	170427267	170428156	-	688	protein_coding	aldehyde dehydrogenase family 3 member F1-like	Aldedh
110910572	1583.49	1872.16	1202.22	229.776	247.693	220.534	1552.62	232.668	2.73865	4.47087e-33	5.85746e-31	LOC110910572	NC_035434.1	14421306	14425559	-	738	lncRNA	uncharacterized LOC110910572	-
110898952	218.993	253.934	384.448	2347.42	2139.08	2171.18	285.792	2219.23	-2.95881	5.07177e-33	6.62173e-31	LOC110898952	NC_035445.1	120632616	120634985	-	1579	protein_coding	tubulin beta chain-like	Tubulin
110904963	1337.36	1043.74	1177.24	5033.66	5401.7	4801	1186.11	5078.78	-2.09816	5.27661e-33	6.86542e-31	LOC110904963	NC_035446.1	169419593	169421804	+	1410	protein_coding	probable WRKY transcription factor 70	WRKY
110940183	2995.71	2889.83	2869.24	631.885	444.857	606.955	2918.26	561.233	2.37836	6.15662e-33	7.98287e-31	LOC110940183	NC_035437.1	44730159	44734825	-	1805	protein_coding	xylose isomerase	-
110937688	167.52	67.5871	109.687	1689.25	1362.31	1670.59	114.932	1574.05	-3.77459	6.46913e-33	8.35935e-31	LOC110937688	NC_035436.1	160795171	160801619	+	2263	protein_coding	probable methyltransferase PMT15	-
110908266	639.198	866.08	1659.43	35.0506	55.4833	42.9357	1054.9	44.4899	4.56748	6.54519e-33	8.42877e-31	LOC110908266	NC_035446.1	38730186	38731685	-	1273	protein_coding	mannose/glucose-specific lectin-like	-
110898156	407.103	636.284	639.661	38.9452	57.4649	47.8148	561.016	48.0749	3.54475	7.24765e-33	9.30164e-31	LOC110898156	NC_035445.1	77252442	77253548	+	1019	lncRNA	uncharacterized LOC110898156	-
110883990	5468.28	6687.26	5898.13	1036.91	1396.99	1086.08	6017.89	1173.33	2.35869	7.45073e-33	9.52986e-31	LOC110883990	NC_035442.1	14212457	14216322	+	1561	protein_coding	uncharacterized protein At1g03900-like	-
110909349	118.855	146.761	136.838	687.382	728.219	680.141	134.151	698.581	-2.38121	8.06027e-33	1.02747e-30	LOC110909349	NC_035446.1	123661219	123665974	+	1386	protein_coding	uncharacterized LOC110909349	-
110867850	2460.4	1701.26	4053	127.545	40.6217	94.6538	2738.22	87.607	4.96558	1.17549e-32	1.49338e-30	LOC110867850	NC_035433.1	66387961	66390096	+	2136	protein_coding	exocyst complex component EXO70H1-like	Exo70
110930559	325.682	240.417	363.814	1863.53	1703.14	1850.14	309.971	1805.6	-2.54316	1.22813e-32	1.55503e-30	LOC110930559	NC_035435.1	150957803	150966503	-	2358	protein_coding	uncharacterized LOC110930559%2C transcript variant X1	-
110922047	3901.63	3123.49	4150.74	16149.6	15604.7	16537.1	3725.29	16097.1	-2.11145	1.33813e-32	1.68863e-30	LOC110922047	NC_035449.1	16598038	16605745	-	3449	protein_coding	glycine dehydrogenase (decarboxylating) A%2C mitochondrial	-
110879757	12640.8	12116.4	9941.35	2780.68	2817.76	2945.98	11566.2	2848.14	2.02186	1.65376e-32	2.07998e-30	LOC110879757	NC_035441.1	193672055	193673688	-	1145	protein_coding	transcription factor MYB1R1-like	Myb_DNA-binding
110874607	191.853	214.348	120.547	1392.29	1541.64	1291	175.583	1408.31	-3.00147	2.11473e-32	2.65093e-30	LOC110874607	NC_035441.1	133370091	133370652	+	562	protein_coding	calcium-binding protein CML38-like	-
110895806	15370.7	17339.9	12450	3268.47	3272.52	3333.37	15053.6	3291.46	2.19333	2.23634e-32	2.79409e-30	LOC110895806	NC_035444.1	133460101	133462757	-	1996	protein_coding	proline dehydrogenase 2%2C mitochondrial-like	-
110883947	1197.91	1438.64	1225.02	276.511	266.518	301.526	1287.19	281.518	2.19294	2.50933e-32	3.12482e-30	LOC110883947	NC_035442.1	11914620	11919682	-	2799	protein_coding	bifunctional TH2 protein%2C mitochondrial-like	-
110921215	3107.08	4887.51	2570.59	56.4705	171.404	48.7906	3521.73	92.2216	5.25555	2.6371e-32	3.27313e-30	LOC110921215	NC_035449.1	56378126	56380684	+	1253	protein_coding	glucuronokinase 1-like	GHMP_kinases
110912990	2511.87	1418.36	4644.87	104.178	139.699	87.8231	2858.37	110.567	4.69223	3.04687e-32	3.76932e-30	LOC110912990	NC_035447.1	167569333	167572539	-	1478	protein_coding	probable 2-oxoglutarate-dependent dioxygenase At5g05600%2C transcript variant X1	2OG-FeII_Oxy
110864256	1114.62	995.461	1150.09	234.645	197.164	242.977	1086.72	224.929	2.27219	3.14987e-32	3.88402e-30	LOC110864256	NC_035433.1	38899208	38907155	+	3894	protein_coding	C2 and GRAM domain-containing protein At1g03370	C2
110904019	497.882	731.872	894.874	63.2859	73.3172	68.3068	708.209	68.3033	3.37376	3.60389e-32	4.42642e-30	LOC110904019	NC_035446.1	139663437	139673865	+	3987	protein_coding	ABC transporter B family member 19-like	ABC_membrane
110891157	1506.75	1818.09	1017.59	123.651	96.105	162.961	1447.48	127.572	3.50416	3.61322e-32	4.42642e-30	LOC110891157	NC_035443.1	150114090	150116386	+	1587	protein_coding	CBL-interacting serine/threonine-protein kinase 14-like	Pkinase
110898636	429.563	991.599	716.768	43.8133	42.6033	30.2502	712.643	38.8889	4.19578	5.97093e-32	7.29111e-30	LOC110898636	NC_035445.1	100991384	100992752	-	1369	protein_coding	DNA damage-repair/toleration protein DRT100-like	LRRNT_2
110865375	2859.08	4446.26	3509.99	592.94	444.857	564.019	3605.11	533.939	2.75523	6.26928e-32	7.63073e-30	LOC110865375	NC_035438.1	41634998	41638324	+	2760	protein_coding	G-type lectin S-receptor-like serine/threonine-protein kinase At4g27290%2C transcript variant X2	-
110939601	1617.18	1482.09	1601.87	297.93	385.411	353.244	1567.05	345.528	2.18126	6.51004e-32	7.89829e-30	LOC110939601	NC_035437.1	1842190	1851780	+	1379	protein_coding	protein REVEILLE 8-like%2C transcript variant X2	Myb_DNA-binding
110909857	367.796	242.348	504.996	16.5517	14.8616	17.5646	371.713	16.326	4.50792	6.74885e-32	8.16178e-30	LOC110909857	NC_035447.1	1545034	1546794	+	656	protein_coding	non-specific lipid-transfer protein-like	-
110885787	2913.36	2457.27	2365.33	580.283	630.132	638.181	2578.65	616.199	2.06529	7.15377e-32	8.62384e-30	LOC110885787	NC_035442.1	178535675	178536979	+	909	protein_coding	endochitinase EP3-like	-
110913041	1748.2	1697.4	1258.69	287.221	259.583	297.623	1568.1	281.475	2.47814	8.2651e-32	9.93181e-30	LOC110913041	NC_035447.1	169649025	169653508	+	1589	protein_coding	ACT domain-containing protein ACR9-like	-
110920764	1473.06	987.737	1904.86	159.675	157.533	152.227	1455.22	156.478	3.21697	9.32414e-32	1.11688e-29	LOC110920764	NC_035449.1	35681770	35683976	+	1959	protein_coding	CTL-like protein DDB_G0288717	-
110942241	1775.34	2736.31	2405.52	377.768	270.481	329.825	2305.72	326.025	2.82201	9.99381e-32	1.19331e-29	LOC110942241	NC_035437.1	211820192	211822934	+	1582	protein_coding	7-deoxyloganetin glucosyltransferase-like	UDPGT
110934973	7.48694	1.93106	3.25804	272.616	668.772	353.244	4.22535	431.544	-6.6579	1.10199e-31	1.31168e-29	LOC110934973	NC_035436.1	128529753	128531331	+	1015	protein_coding	transcription factor MYB113-like	Myb_DNA-binding
110905040	2340.61	2477.55	2516.29	426.449	588.519	433.261	2444.82	482.743	2.34048	1.18612e-31	1.40738e-29	LOC110905040	NC_035446.1	170988121	170992767	+	1975	protein_coding	trehalose-phosphate phosphatase A-like%2C transcript variant X4	-
110935629	648.557	623.732	652.693	2157.56	2162.86	2177.04	641.661	2165.82	-1.75511	1.44604e-31	1.71041e-29	LOC110935629	NC_035436.1	9590900	9596980	-	2216	protein_coding	plastidic ATP/ADP-transporter-like	-
110942208	22.4608	20.2761	14.1182	247.302	243.73	246.88	18.9517	245.971	-3.6888	1.56142e-31	1.84111e-29	LOC110942208	NC_035437.1	210157439	210159679	+	2241	protein_coding	pentatricopeptide repeat-containing protein At1g79080%2C chloroplastic	-
110877474	1978.43	2306.65	3227.63	328.113	386.402	375.688	2504.23	363.401	2.78457	1.57821e-31	1.85511e-29	LOC110877474	NC_035441.1	45783663	45784800	+	1037	protein_coding	secoisolariciresinol dehydrogenase-like	adh_short
110871769	1121.17	779.183	1141.4	163.57	131.773	135.638	1013.92	143.66	2.81895	1.68847e-31	1.97855e-29	LOC110871769	NC_035440.1	6312052	6337440	-	3890	protein_coding	TMV resistance protein N-like	TIR
110908630	1160.48	1529.4	1460.69	293.062	270.481	253.711	1383.52	272.418	2.34429	1.8481e-31	2.1589e-29	LOC110908630	NC_035446.1	78658984	78660790	-	1807	protein_coding	crocetin glucosyltransferase%2C chloroplastic-like	UDPGT
110879538	1101.52	2082.65	1285.84	103.205	151.588	140.517	1490	131.77	3.49941	1.90927e-31	2.22347e-29	LOC110879538	NC_035441.1	184120037	184122089	+	1215	protein_coding	random slug protein 5-like%2C transcript variant X2	CRAL_TRIO_N
110890043	159.098	224.003	124.891	1260.85	1295.93	1239.28	169.331	1265.35	-2.89985	2.10909e-31	2.44862e-29	LOC110890043	NC_035443.1	64602741	64608292	-	1475	protein_coding	uncharacterized LOC110890043	-
110910041	890.011	893.115	826.455	119.756	175.367	122.952	869.86	139.359	2.64245	2.31908e-31	2.68416e-29	LOC110910041	NC_035447.1	5044466	5047602	-	1906	protein_coding	uncharacterized LOC110910041	-
110865505	2093.54	1847.06	1576.89	250.223	125.828	205.896	1839.16	193.982	3.2449	2.59333e-31	2.9924e-29	LOC110865505	NC_035438.1	51857399	51858551	+	694	lncRNA	uncharacterized LOC110865505	-
110917530	996.7	1155.74	1115.33	122.677	202.118	151.251	1089.26	158.682	2.77939	3.41601e-31	3.92966e-29	LOC110917530	NC_035448.1	150674434	150677513	-	987	protein_coding	late embryogenesis abundant protein At1g64065-like	-
110903872	247.069	600.56	425.717	10.7099	16.8431	7.8065	424.448	11.7865	5.17171	3.46748e-31	3.97674e-29	LOC110903872	NC_035446.1	134169724	134174028	+	1234	protein_coding	very-long-chain 3-oxoacyl-CoA reductase-like	adh_short
novel.3916	1260.61	1734.09	1710.47	123.651	223.915	133.686	1568.39	160.417	3.28961	3.62801e-31	4.14824e-29	-	NC_035447.1	145695848	145696934	+	372	-	- && - && -	-
110915064	4124.37	3273.15	3928.11	14779.7	13940.2	15337.8	3775.21	14685.9	-1.95982	4.92158e-31	5.61031e-29	LOC110915064	NC_035448.1	29321178	29322901	-	1117	protein_coding	polyubiquitin	ubiquitin
110937495	17672	12835.8	14061.7	65484.3	63489.8	66579.7	14856.5	65184.6	-2.13342	4.99916e-31	5.68157e-29	LOC110937495	NC_035436.1	152169807	152173242	+	2249	protein_coding	granule-bound starch synthase 1%2C chloroplastic/amyloplastic%2C transcript variant X1	Glycos_transf_1
110911914	6.55108	1.93106	0	265.801	293.269	263.469	2.82738	274.18	-6.53663	5.21563e-31	5.90979e-29	LOC110911914	NC_035447.1	75888358	75889657	-	1300	protein_coding	uncharacterized LOC110911914	-
110918721	580.238	419.04	482.189	3854.6	2584.93	4024.25	493.822	3487.92	-2.82014	5.71819e-31	6.45984e-29	LOC110918721	NC_035448.1	164068601	164070978	-	1791	protein_coding	cytochrome P450 89A2-like%2C transcript variant X2	p450
110936976	978.918	707.733	826.455	102.231	143.662	122.952	837.702	122.949	2.76874	6.41458e-31	7.22492e-29	LOC110936976	NC_035436.1	122439514	122442446	+	1929	protein_coding	probable WRKY transcription factor 21	WRKY
110926184	195.596	112.001	128.149	1063.2	1097.78	1199.27	145.249	1120.08	-2.94538	6.78996e-31	7.62496e-29	LOC110926184	NC_035449.1	212104714	212116776	-	1420	protein_coding	spermidine synthase 1	-
110921051	1379.47	1371.05	1391.18	325.192	335.872	385.446	1380.57	348.837	1.9846	7.39084e-31	8.2751e-29	LOC110921051	NC_035449.1	214299935	214306258	-	1470	protein_coding	uncharacterized LOC110921051	-
110929693	2319.08	2202.37	3011.51	409.898	519.165	470.341	2510.99	466.468	2.4283	7.58829e-31	8.47104e-29	LOC110929693	NC_035435.1	112209420	112213376	+	1931	protein_coding	L-ascorbate oxidase homolog	-
110937586	510.048	620.836	647.263	60.365	51.5202	25.3711	592.716	45.7521	3.69538	7.89976e-31	8.79274e-29	LOC110937586	NC_035436.1	157125426	157129840	+	952	protein_coding	heavy metal-associated isoprenylated plant protein 39-like	-
110909220	1730.42	2434.1	1725.67	217.119	101.059	188.332	1963.4	168.837	3.53943	8.15609e-31	9.05135e-29	LOC110909220	NC_035446.1	117200140	117203146	-	1911	protein_coding	probable acyl-activating enzyme 5%2C peroxisomal	AMP-binding
110917164	12.1663	21.2417	19.5482	243.407	286.334	236.147	17.6521	255.296	-3.85987	8.73144e-31	9.66143e-29	LOC110917164	NC_035448.1	115392022	115393662	-	1153	protein_coding	transcription factor MYB41-like	Myb_DNA-binding
110912963	353.758	331.177	295.395	1290.06	1418.79	1313.44	326.777	1340.76	-2.0358	1.1913e-30	1.31433e-28	LOC110912963	NC_035447.1	165662864	165665623	-	1512	protein_coding	probable mediator of RNA polymerase II transcription subunit 26c	-
110879728	4719.58	4337.16	3791.27	1050.55	899.622	1085.1	4282.67	1011.76	2.08169	1.25341e-30	1.37883e-28	LOC110879728	NC_035441.1	192185315	192187412	+	1616	protein_coding	homeobox-leucine zipper protein HAT5-like	Homeobox
110913017	321.003	511.731	588.618	26.288	28.7324	40.9841	473.784	32.0015	3.88726	1.33052e-30	1.4594e-28	LOC110913017	NC_035447.1	169268656	169274600	+	2427	protein_coding	patatin-like protein 7%2C transcript variant X1	-
110864573	2068.27	2000.58	1315.16	246.328	255.62	293.719	1794.67	265.222	2.75867	1.38604e-30	1.51588e-28	LOC110864573	NC_035438.1	9138589	9144112	-	2435	protein_coding	ethylene response sensor 1	HATPase_c
110930310	1765.05	2524.86	1220.68	131.44	197.164	140.517	1836.86	156.374	3.55451	1.53224e-30	1.67094e-28	LOC110930310	NC_035435.1	139947274	139951489	+	1808	protein_coding	polyol transporter 5-like	Sugar_tr
110942364	1599.4	1685.81	1820.16	477.078	446.839	457.656	1701.79	460.524	1.88552	1.61993e-30	1.76148e-28	LOC110942364	NC_035437.1	215706001	215709513	-	1473	protein_coding	probable protein phosphatase 2C 9%2C transcript variant X1	PP2C
110904828	412.718	192.14	408.34	3649.16	3292.34	3692.47	337.733	3544.66	-3.3921	1.72184e-30	1.86691e-28	LOC110904828	NC_035446.1	165354136	165355823	+	1574	protein_coding	rubisco accumulation factor 1.1%2C chloroplastic-like	-
110912030	41.1782	40.5522	36.9244	337.849	287.324	374.712	39.5516	333.295	-3.07331	1.96381e-30	2.12316e-28	LOC110912030	NC_035447.1	84873120	84884615	-	2489	protein_coding	zinc finger CCCH domain-containing protein 38-like	-
110877093	700.029	797.528	948.088	123.651	91.1512	134.662	815.215	116.488	2.80635	2.26074e-30	2.43721e-28	LOC110877093	NC_035441.1	8683414	8690893	-	1493	protein_coding	protein phosphatase 2C 77-like	PP2C
110904214	1566.64	1710.92	3451.35	174.28	186.265	156.13	2242.97	172.225	3.70287	2.26842e-30	2.43852e-28	LOC110904214	NC_035446.1	145813262	145814204	-	841	protein_coding	uncharacterized LOC110904214	-
110907417	320.067	252.003	575.586	2.92089	5.94464	0.975812	382.552	3.28045	6.86932	2.56632e-30	2.75092e-28	LOC110907417	NC_035434.1	162946323	162947281	-	959	protein_coding	dehydration-responsive element-binding protein 1F-like	AP2
110873275	64.5749	72.4147	65.1607	424.502	391.356	485.954	67.3834	433.937	-2.68666	2.83014e-30	3.02512e-28	LOC110873275	NC_035440.1	98664548	98668162	-	1217	protein_coding	gibberellin 2-beta-dioxygenase 8	2OG-FeII_Oxy
110930501	228.352	232.693	205.256	8.76266	15.8524	15.613	222.1	13.4093	4.05128	3.17476e-30	3.38389e-28	LOC110930501	NC_035435.1	146909325	146912819	+	2554	protein_coding	uncharacterized LOC110930501	-
110903848	10562.2	13428.6	12464.2	2624.9	3201.19	2841.56	12151.7	2889.22	2.0724	3.26801e-30	3.47348e-28	LOC110903848	NC_035446.1	133489547	133491941	-	1471	protein_coding	zinc finger protein CONSTANS-LIKE 2-like	CCT
110916912	5387.79	2749.83	5377.93	461.5	303.177	440.091	4505.18	401.589	3.48769	3.41137e-30	3.61567e-28	LOC110916912	NC_035448.1	99935563	99939092	-	2095	protein_coding	ABC transporter G family member 11-like	ABC2_membrane
110911147	613.929	482.765	418.115	2602.51	2905.94	2461	504.936	2656.48	-2.39454	4.00249e-30	4.2303e-28	LOC110911147	NC_035447.1	37291725	37294102	-	1650	protein_coding	NAC domain-containing protein 2-like	NAM
110909227	1356.07	1105.53	1089.27	4753.26	5583.01	4744.4	1183.62	5026.89	-2.08622	4.11915e-30	4.34144e-28	LOC110909227	NC_035446.1	117739934	117743550	-	1705	protein_coding	protein PIN-LIKES 3-like	-
110909077	991.084	1259.05	1126.19	169.411	206.081	234.195	1125.44	203.229	2.4693	4.79732e-30	5.04213e-28	LOC110909077	NC_035446.1	109882953	109888158	+	1495	protein_coding	protein STRICTOSIDINE SYNTHASE-LIKE 5-like	Str_synth
110926278	2979.8	2304.72	2883.36	10893	10395.2	11086.2	2722.63	10791.5	-1.98685	5.05073e-30	5.29373e-28	LOC110926278	NC_035449.1	123030463	123035624	-	1391	protein_coding	uncharacterized LOC110926278	-
110913000	367.796	736.699	966.551	17.5253	22.7878	37.0809	690.349	25.798	4.74145	5.22165e-30	5.45771e-28	LOC110913000	NC_035447.1	168437355	168444744	-	1470	protein_coding	mannose-1-phosphate guanylyltransferase 1%2C transcript variant X4	Hexapep
110921158	160.969	82.07	119.461	1195.62	944.207	1320.27	120.834	1153.37	-3.25406	5.48016e-30	5.71209e-28	LOC110921158	NC_035449.1	13223967	13226032	+	1176	protein_coding	uncharacterized LOC110921158	-
110911731	128.214	172.83	146.612	777.93	730.2	818.706	149.218	775.612	-2.37813	5.55933e-30	5.77865e-28	LOC110911731	NC_035447.1	63968316	63972249	+	1594	protein_coding	katanin p60 ATPase-containing subunit A-like 2%2C transcript variant X1	AAA
110899597	1024.78	944.288	1304.3	4897.35	4977.65	4690.73	1091.12	4855.24	-2.15416	5.76442e-30	5.97536e-28	LOC110899597	NC_035445.1	160227593	160230890	-	948	protein_coding	probable phospholipid hydroperoxide glutathione peroxidase	GSHPx
110896061	409.91	452.833	450.695	51.6023	71.3357	71.2343	437.813	64.7241	2.75807	5.95957e-30	6.16072e-28	LOC110896061	NC_035444.1	159161796	159167664	-	1727	protein_coding	uncharacterized LOC110896061	-
110941773	1621.86	1284.15	1014.34	7051.99	7362.44	6984.86	1306.78	7133.1	-2.44814	6.55325e-30	6.75593e-28	LOC110941773	NC_035437.1	190861542	190865007	-	1459	protein_coding	phosphoenolpyruvate/phosphate translocator 1%2C chloroplastic-like	-
novel.3995	267.658	289.659	248.697	31.1561	30.714	25.3711	268.671	29.0804	3.20825	6.94148e-30	7.13667e-28	-	NC_035447.1	55211014	55213031	-	1971	-	- && - && -	-
110879537	3772.48	3643.91	2708.51	683.488	573.658	702.585	3374.97	653.243	2.36926	8.11357e-30	8.31905e-28	LOC110879537	NC_035441.1	184122426	184124477	-	1657	protein_coding	uncharacterized protein At1g01500-like%2C transcript variant X2	-
110941001	1719.19	2097.13	1688.75	449.817	434.95	450.825	1835.02	445.197	2.04335	9.06986e-30	9.27436e-28	LOC110941001	NC_035437.1	136331391	136334529	-	1406	protein_coding	protein LNK3-like%2C transcript variant X4	-
110898667	715.939	483.73	413.771	4364.78	3339.9	4352.12	537.813	4018.93	-2.90094	9.15732e-30	9.33849e-28	LOC110898667	NC_035445.1	101783162	101813062	-	2916	protein_coding	linoleate 13S-lipoxygenase 2-1%2C chloroplastic-like	Lipoxygenase
110884365	357.502	423.868	321.46	1603.57	1537.68	1610.09	367.61	1583.78	-2.10642	1.08176e-29	1.10019e-27	LOC110884365	NC_035442.1	43977445	43983040	+	2134	protein_coding	cleft lip and palate transmembrane protein 1 homolog	-
110909329	229.288	180.554	144.44	1039.84	1117.59	1138.77	184.76	1098.73	-2.56992	1.18998e-29	1.207e-27	LOC110909329	NC_035446.1	123062386	123072138	-	2630	protein_coding	probable amino-acid acetyltransferase NAGS1%2C chloroplastic%2C transcript variant X2	AA_kinase
110910110	506.305	364.005	117.289	7929.23	9328.13	7879.68	329.2	8379.02	-4.66865	1.26554e-29	1.2802e-27	LOC110910110	NC_035447.1	7391655	7393052	-	597	protein_coding	protein SENESCENCE-ASSOCIATED GENE 21%2C mitochondrial-like	-
110903769	16.8456	24.1382	17.3762	247.302	215.989	259.566	19.4534	240.952	-3.62863	1.29262e-29	1.30409e-27	LOC110903769	NC_035446.1	130293509	130295419	-	1484	protein_coding	uncharacterized protein At4g37920%2C chloroplastic	-
110893742	321.939	527.179	233.493	5.84177	0.990773	8.78231	360.87	5.20495	6.11215	1.31659e-29	1.32473e-27	LOC110893742	NC_035444.1	1754897	1764666	+	2593	protein_coding	beta-galactosidase-like%2C transcript variant X2	-
110926484	694.414	1005.12	915.508	65.2331	32.6955	85.8715	871.68	61.2667	3.82992	1.45368e-29	1.45878e-27	LOC110926484	NC_035434.1	161920934	161924260	-	1285	protein_coding	thioredoxin-like 1-1%2C chloroplastic	-
110865979	2648.51	1979.34	2679.19	10856.9	13221.9	10948.6	2435.68	11675.8	-2.26119	1.84251e-29	1.84408e-27	LOC110865979	NC_035438.1	101240566	101246227	-	2384	protein_coding	ATP-dependent zinc metalloprotease FTSH%2C chloroplastic	AAA
110903840	122.599	114.898	84.7089	782.798	604.372	720.149	107.402	702.44	-2.70651	2.00582e-29	2.00221e-27	LOC110903840	NC_035446.1	133227456	133232249	-	3033	protein_coding	wall-associated receptor kinase-like 14%2C transcript variant X2	Pkinase
110936829	612.058	417.109	457.211	36.0243	61.428	37.0809	495.459	44.8444	3.46685	2.62643e-29	2.61478e-27	LOC110936829	NC_035436.1	110439566	110443371	+	2891	protein_coding	probable alpha%2Calpha-trehalose-phosphate synthase [UDP-forming] 7	-
110926510	2343.41	1800.71	2366.42	222.961	380.457	242.001	2170.18	281.806	2.94519	2.75488e-29	2.73545e-27	LOC110926510	NC_035449.1	16270370	16275545	+	3108	protein_coding	lysine-specific demethylase JMJ706-like%2C transcript variant X1	JmjC
110904303	3176.34	4106.4	4001.95	948.315	893.678	931.901	3761.56	924.631	2.0243	2.8544e-29	2.82683e-27	LOC110904303	NC_035446.1	149209180	149211817	+	1258	protein_coding	aquaporin PIP2-2-like	-
110926692	3496.4	1695.47	2421.81	199.594	286.334	172.719	2537.89	219.549	3.5312	3.04043e-29	3.00318e-27	LOC110926692	NW_019009723.1	16336	17929	-	1594	protein_coding	BAHD acyltransferase DCR-like	-
110884986	1241.9	943.323	1217.42	4520.56	5071.77	4764.89	1134.21	4785.74	-2.07715	3.26126e-29	3.2129e-27	LOC110884986	NC_035442.1	100255213	100260273	+	2710	protein_coding	DEAD-box ATP-dependent RNA helicase 3%2C chloroplastic-like	DEAD
110884768	73.9336	63.725	46.6985	482.92	506.285	412.769	61.4524	467.325	-2.92204	3.62879e-29	3.56566e-27	LOC110884768	NC_035442.1	80461066	80466363	-	2025	protein_coding	beta-fructofuranosidase%2C soluble isoenzyme I-like	-
110890116	6082.21	4809.3	3922.68	25045.6	24034.2	25454.1	4938.06	24844.6	-2.33082	3.74213e-29	3.66748e-27	LOC110890116	NC_035443.1	70325356	70329775	+	2918	protein_coding	elongation factor 2	GTP_EFTU
110911971	955.521	700.009	649.435	111.967	95.1143	123.928	768.322	110.337	2.8	4.14806e-29	4.05478e-27	LOC110911971	NC_035447.1	80990304	81001886	+	2328	protein_coding	cell cycle checkpoint protein RAD17%2C transcript variant X2	-
110873293	41.1782	20.2761	10.8601	1014.52	457.737	1054.85	24.1048	842.371	-5.11706	4.58436e-29	4.46969e-27	LOC110873293	NC_035440.1	99366586	99371743	+	2138	protein_coding	uncharacterized LOC110873293	-
110877098	671.953	732.837	661.381	2439.91	2235.18	2492.22	688.724	2389.11	-1.79434	5.29055e-29	5.14493e-27	LOC110877098	NC_035441.1	9207220	9212970	+	738	protein_coding	profilin-2-like	-
110879377	2487.54	4597.85	5379.02	367.058	467.645	317.139	4154.8	383.947	3.43578	7.66513e-29	7.43498e-27	LOC110879377	NC_035441.1	177490259	177494511	+	1298	protein_coding	GDSL esterase/lipase At1g33811	Lipase_GDSL
110895042	1138.02	2643.62	3735.88	107.099	143.662	135.638	2505.84	128.8	4.28202	7.71376e-29	7.46296e-27	LOC110895042	NC_035444.1	69349872	69352159	-	2181	protein_coding	polygalacturonase 1 beta-like protein 3	-
110877782	22.4608	6.75871	9.77411	283.326	276.426	284.937	12.9979	281.563	-4.42455	7.87775e-29	7.60213e-27	LOC110877782	NC_035441.1	74219823	74221257	-	867	protein_coding	probable WRKY transcription factor 50	WRKY
110879833	1274.65	1152.84	1435.71	5785.3	7958.88	5747.53	1287.73	6497.24	-2.33515	8.46088e-29	8.14403e-27	LOC110879833	NC_035441.1	197301134	197301754	+	621	protein_coding	probable pyridoxal 5'-phosphate synthase subunit PDX1	-
110940451	538.124	544.559	774.326	80.8112	52.511	79.0408	619.003	70.7877	3.12741	8.75118e-29	8.40202e-27	LOC110940451	NC_035437.1	80932379	80937354	+	1994	protein_coding	protein NRT1/ PTR FAMILY 6.2-like	-
110937677	395.872	259.728	280.191	1657.12	1731.87	1711.57	311.93	1700.19	-2.44553	9.99174e-29	9.56874e-27	LOC110937677	NC_035436.1	160348360	160352725	+	1526	protein_coding	UDP-galactose/UDP-glucose transporter 2-like	-
110915061	842.281	1431.88	1252.17	177.2	154.561	161.985	1175.44	164.582	2.83611	1.04043e-28	9.93857e-27	LOC110915061	NC_035448.1	170819879	170821370	+	1115	transcribed_pseudogene	AP2/ERF and B3 domain-containing transcription factor RAV1-like	B3
110904392	36.4989	19.3106	30.4083	455.658	286.334	436.188	28.7393	392.727	-3.77227	1.06613e-28	1.01584e-26	LOC110904392	NC_035446.1	151702084	151707622	-	2066	protein_coding	type I inositol polyphosphate 5-phosphatase 8%2C transcript variant X2	Exo_endo_phos
110904457	8339.52	5316.21	11317.3	908.396	739.117	1011.92	8324.35	886.477	3.23112	1.25604e-28	1.19377e-26	LOC110904457	NC_035446.1	153226598	153227987	-	1171	protein_coding	probable aquaporin PIP2-4	-
110935741	242.39	271.314	334.492	26.288	22.7878	31.226	282.732	26.7673	3.39955	1.32688e-28	1.25793e-26	LOC110935741	NC_035436.1	15833462	15840345	+	2713	protein_coding	pyrophosphate-energized vacuolar membrane proton pump 1-like	-
110906519	534.381	797.528	1259.77	21.4198	43.594	10.7339	863.894	25.2493	5.09751	1.42575e-28	1.34828e-26	LOC110906519	NC_035446.1	28950146	28950664	-	519	protein_coding	chaperone protein dnaJ 11%2C chloroplastic-like	DnaJ
110940112	7.48694	4.82765	4.34405	182.069	279.398	189.308	5.55288	216.925	-5.27532	1.4693e-28	1.38599e-26	LOC110940112	NC_035437.1	38427229	38427853	+	625	protein_coding	protein ELF4-LIKE 1-like	-
110898983	58.0238	85.9321	49.9565	469.289	606.353	552.31	64.6375	542.651	-3.06669	1.48312e-28	1.39554e-26	LOC110898983	NC_035445.1	123604687	123607579	+	1267	protein_coding	protein GrpE-like	-
110911838	2008.37	2224.58	1892.92	513.102	553.842	444.97	2041.96	503.972	2.01868	1.5083e-28	1.4157e-26	LOC110911838	NC_035447.1	71144409	71147489	+	1778	protein_coding	protein REVEILLE 2-like	Myb_DNA-binding
110867790	735.592	773.389	1103.39	107.099	134.745	88.7989	870.79	110.214	2.98185	1.52737e-28	1.43005e-26	LOC110867790	NC_035439.1	15652145	15653990	-	1275	protein_coding	BAG family molecular chaperone regulator 1-like	-
110870019	3585.31	5256.34	4307.12	948.315	763.886	869.449	4382.93	860.55	2.34852	1.56742e-28	1.4639e-26	LOC110870019	NC_035433.1	82008152	82010817	+	990	protein_coding	CBS domain-containing protein CBSX3%2C mitochondrial-like%2C transcript variant X2	CBS
110873368	12792.4	12569.3	11357.5	36906.4	40483	37788.3	12239.7	38392.6	-1.64923	2.13697e-28	1.98719e-26	LOC110873368	NC_035440.1	103460536	103464655	+	1813	protein_coding	trans-cinnamate 4-monooxygenase	p450
110925492	310.708	248.141	321.46	29.2089	12.8801	20.4921	293.436	20.8603	3.81255	2.13824e-28	1.98719e-26	LOC110925492	NC_035449.1	212017664	212024540	+	2827	protein_coding	probable alpha%2Calpha-trehalose-phosphate synthase [UDP-forming] 10	-
110879983	1284.01	2083.61	5125.98	102.231	76.2896	112.218	2831.2	96.913	4.86832	2.21784e-28	2.05611e-26	LOC110879983	NC_035441.1	201063755	201066970	-	742	protein_coding	acyl carrier protein 4%2C chloroplastic-like	PP-binding
110941457	92.6509	45.3799	81.4509	651.358	655.892	630.375	73.1606	645.875	-3.14267	2.43067e-28	2.2479e-26	LOC110941457	NC_035437.1	171698104	171704051	+	3527	protein_coding	auxilin-like protein 1	-
110877348	219.929	223.037	194.396	967.787	832.25	1007.04	212.454	935.692	-2.13804	2.5423e-28	2.34538e-26	LOC110877348	NC_035441.1	31320212	31330991	-	2122	protein_coding	synaptotagmin-5-like	C2
110879204	19758	13681.6	20606	3016.3	3768.9	3086.49	18015.2	3290.57	2.45281	2.72645e-28	2.50914e-26	LOC110879204	NC_035441.1	171514121	171519149	-	2597	protein_coding	granule-bound starch synthase 2%2C chloroplastic/amyloplastic-like	Glycos_transf_1
110896125	258.3	199.865	225.89	984.339	959.069	1008.01	228.018	983.807	-2.10885	2.8247e-28	2.59323e-26	LOC110896125	NC_035444.1	163075964	163078341	-	977	protein_coding	uncharacterized LOC110896125%2C transcript variant X3	-
110920913	40.2423	38.6212	68.4188	474.157	460.71	402.035	49.0941	445.634	-3.18962	3.21313e-28	2.94266e-26	LOC110920913	NC_035449.1	112897292	112900427	-	1187	protein_coding	transcription factor bHLH30-like	HLH
110877802	47.7293	18.3451	43.4405	521.865	459.719	446.922	36.5049	476.169	-3.70716	3.22943e-28	2.95043e-26	LOC110877802	NC_035441.1	75642743	75646896	-	1612	protein_coding	ACT domain-containing protein ACR10-like	-
110924412	777.706	658.491	692.876	145.071	127.81	161.985	709.691	144.955	2.29155	3.30843e-28	3.01531e-26	LOC110924412	NC_035434.1	149855012	149864381	-	1969	protein_coding	(-)-beta-pinene synthase%2C chloroplastic-like	-
110864757	2777.66	3069.42	3139.66	885.029	905.567	790.408	2995.58	860.335	1.79982	3.50921e-28	3.19059e-26	LOC110864757	NC_035438.1	15283641	15288608	+	1856	protein_coding	shaggy-related protein kinase epsilon-like	Pkinase
110938283	2046.74	3571.49	2489.14	254.117	386.402	229.316	2702.46	289.945	3.22057	4.04036e-28	3.66468e-26	LOC110938283	NC_035436.1	178815707	178817791	+	1415	protein_coding	protein CHUP1%2C chloroplastic-like	-
110890195	84.2281	90.7598	69.5048	547.179	444.857	471.317	81.4976	487.785	-2.57904	4.39575e-28	3.97746e-26	LOC110890195	NC_035443.1	77414478	77420612	-	2330	protein_coding	NAC domain-containing protein 53-like	NAM
110904341	293.863	303.176	215.03	1409.81	1245.4	1510.56	270.69	1388.59	-2.35754	4.89677e-28	4.42021e-26	LOC110904341	NC_035446.1	150373328	150375745	+	2248	protein_coding	myosin-binding protein 7-like	-
110872888	9631.02	9230.46	10676.6	3185.71	3111.03	3120.65	9846.02	3139.13	1.64914	5.00475e-28	4.5069e-26	LOC110872888	NC_035440.1	67048828	67051576	+	2749	protein_coding	G-type lectin S-receptor-like serine/threonine-protein kinase At1g34300	Pkinase
novel.411	1.87174	9.6553	3.25804	221.987	191.219	223.461	4.92836	212.223	-5.42151	5.12211e-28	4.60161e-26	-	NC_035434.1	104343661	104344023	-	363	-	- && - && -	-
110936725	220.865	190.209	230.235	844.136	917.456	909.457	213.77	890.35	-2.05898	5.51774e-28	4.94526e-26	LOC110936725	NC_035436.1	99283931	99286461	-	1365	protein_coding	rho-N domain-containing protein 1%2C chloroplastic-like	-
110886512	1870.8	1377.81	1789.75	344.665	386.402	363.002	1679.45	364.689	2.20325	5.7966e-28	5.18287e-26	LOC110886512	NC_035442.1	223647713	223650045	+	2333	protein_coding	L-type lectin-domain containing receptor kinase S.4-like	Pkinase
110940424	2052.36	3206.52	2485.88	12842.2	14981.5	12717.8	2581.59	13513.8	-2.38811	6.21219e-28	5.54134e-26	LOC110940424	NC_035437.1	76366911	76370516	+	1772	protein_coding	low-temperature-induced cysteine proteinase-like	Peptidase_C1
110911079	323.81	329.246	355.126	1264.74	1144.34	1263.68	336.061	1224.25	-1.86564	8.81116e-28	7.8411e-26	LOC110911079	NC_035447.1	34060412	34067831	+	981	protein_coding	uncharacterized LOC110911079%2C transcript variant X2	-
110864810	665.402	1090.08	815.595	93.4684	114.93	65.3794	857.027	91.2592	3.23159	9.44997e-28	8.3898e-26	LOC110864810	NC_035438.1	17045469	17047497	+	1576	protein_coding	WRKY transcription factor 22%2C transcript variant X1	WRKY
110912159	710.324	396.833	839.487	39.9188	28.7324	55.6213	648.881	41.4242	3.96863	9.81719e-28	8.69536e-26	LOC110912159	NC_035447.1	94102804	94106162	+	1383	protein_coding	AT-hook motif nuclear-localized protein 6-like	-
110880182	1497.39	2428.31	1421.59	231.724	269.49	226.388	1782.43	242.534	2.87776	1.08335e-27	9.57307e-26	LOC110880182	NC_035441.1	206119013	206120366	+	1354	protein_coding	transcription factor bHLH87-like	-
110940051	139.444	172.83	158.558	729.248	670.754	692.827	156.944	697.609	-2.15265	1.34667e-27	1.18721e-25	LOC110940051	NC_035437.1	32696556	32700009	-	1220	protein_coding	uncharacterized LOC110940051	-
110868691	547.483	855.459	848.175	105.152	112.948	88.7989	750.373	102.3	2.87461	1.71358e-27	1.50715e-25	LOC110868691	NC_035439.1	78951008	78955042	-	1768	protein_coding	cyclic dof factor 2-like%2C transcript variant X2	zf-Dof
110911170	87.0357	65.656	110.773	558.863	648.957	578.657	87.8217	595.492	-2.76475	1.7483e-27	1.53411e-25	LOC110911170	NC_035447.1	38158712	38163635	-	2512	protein_coding	xyloglucan glycosyltransferase 4-like	-
110864964	5529.11	5085.45	4512.38	1084.62	1373.21	1033.39	5042.31	1163.74	2.11541	1.93629e-27	1.69513e-25	LOC110864964	NC_035438.1	23883752	23886607	-	1631	protein_coding	guanylate kinase 2-like	-
110893831	241.454	260.693	199.826	1018.42	1206.76	1018.75	233.991	1081.31	-2.20702	2.04259e-27	1.78405e-25	LOC110893831	NC_035444.1	5104864	5109022	-	2198	protein_coding	probable inactive receptor kinase At2g26730	Pkinase
110923710	702.837	970.357	1266.29	79.8376	125.828	72.2101	979.828	92.6253	3.40311	2.06602e-27	1.80035e-25	LOC110923710	NC_035449.1	16496741	16499287	+	585	protein_coding	kunitz trypsin inhibitor 1-like	-
110912497	526.894	228.831	163.988	5141.73	5023.22	5279.14	306.571	5148.03	-4.06855	2.20143e-27	1.91392e-25	LOC110912497	NC_035447.1	117686218	117691543	-	2283	protein_coding	probable polyamine oxidase 4%2C transcript variant X2	Amino_oxidase
110877230	492.267	412.281	539.748	90.5475	80.2527	79.0408	481.432	83.2803	2.53079	2.36741e-27	2.0535e-25	LOC110877230	NC_035441.1	19499208	19502339	+	2057	protein_coding	uncharacterized LOC110877230%2C transcript variant X1	-
110873588	3464.58	3556.05	4112.73	838.295	1017.52	1021.68	3711.12	959.165	1.95194	2.37525e-27	2.05557e-25	LOC110873588	NC_035440.1	122578073	122582648	+	2401	protein_coding	calcium-dependent protein kinase 9-like	Pkinase
110898730	3944.68	5697.59	4246.31	1008.68	1036.35	986.546	4629.53	1010.52	2.19579	2.62801e-27	2.26911e-25	LOC110898730	NC_035445.1	104958681	104960468	-	909	protein_coding	protein YLS3-like	-
110889411	655.108	2224.58	1761.51	53.5496	88.1788	65.3794	1547.07	69.0359	4.4862	2.92184e-27	2.51706e-25	LOC110889411	NC_035443.1	20421332	20423671	+	1498	protein_coding	chalcone synthase-like	Chal_sti_synt_N
110890387	4473.45	2254.51	7360.99	316.429	244.721	295.671	4696.32	285.607	4.03931	3.25832e-27	2.80052e-25	LOC110890387	NC_035443.1	95424305	95426616	-	1713	protein_coding	tryptophan aminotransferase-related protein 4-like	-
110940734	864.742	1008.01	1147.91	128.519	100.068	179.549	1006.89	136.046	2.88729	3.57985e-27	3.06988e-25	LOC110940734	NC_035437.1	117074612	117079815	-	2458	protein_coding	probable serine/threonine-protein kinase At1g54610%2C transcript variant X1	Pkinase
110894627	52.4086	35.7246	65.1607	381.663	416.125	432.285	51.098	410.024	-3.00901	3.66568e-27	3.13636e-25	LOC110894627	NC_035444.1	41451290	41460832	+	1559	protein_coding	serine carboxypeptidase-like 34	Peptidase_S10
110894233	248.005	381.384	941.572	11.6835	3.96309	6.83068	523.654	7.49244	6.12464	3.84561e-27	3.28286e-25	LOC110894233	NC_035444.1	19909433	19910852	+	1056	protein_coding	aquaporin TIP2-1	-
110879961	389.321	423.868	418.115	74.9694	69.3541	84.8957	410.434	76.4064	2.42504	4.14542e-27	3.53082e-25	LOC110879961	NC_035441.1	200481161	200485407	-	1627	protein_coding	probable protein S-acyltransferase 7	-
novel.3227	1005.12	2745	2458.73	147.018	160.505	127.831	2069.62	145.118	3.83402	4.85935e-27	4.12957e-25	-	NC_035445.1	97607724	97609160	+	917	-	- && P14009.1 RecName: Full=14 kDa proline-rich protein DC2.15; Flags: Precursor && -	-
110930273	916.215	539.731	913.336	6656.7	12668	6766.28	789.761	8697	-3.46114	5.1399e-27	4.35817e-25	LOC110930273	NC_035435.1	138436860	138437606	+	747	protein_coding	early light-induced protein 2%2C chloroplastic-like	-
110885672	4212.34	4990.82	4667.68	1463.36	1348.44	1410.05	4623.61	1407.29	1.71607	6.11891e-27	5.17665e-25	LOC110885672	NC_035442.1	168629851	168634017	+	1448	protein_coding	elicitor-responsive protein 1-like	C2
110940919	3736.92	3481.7	4484.14	924.948	1059.14	1028.51	3900.92	1004.2	1.95769	6.24594e-27	5.2723e-25	LOC110940919	NC_035437.1	130399762	130404518	+	3113	protein_coding	probable pectin methyltransferase QUA2%2C transcript variant X2	-
110864529	107.625	158.347	76.0208	2447.7	1015.54	2538.09	113.998	2000.44	-4.13182	8.4519e-27	7.10839e-25	LOC110864529	NC_035438.1	7782424	7794762	+	2270	protein_coding	protein NRT1/ PTR FAMILY 7.3-like%2C transcript variant X1	-
110935439	293.863	181.52	269.331	16.5517	14.8616	7.8065	248.238	13.0733	4.24727	8.45878e-27	7.10839e-25	LOC110935439	NC_035436.1	509158	510554	+	1397	protein_coding	RING-H2 finger protein ATL3-like	-
110899441	358.437	263.59	546.264	14.6044	28.7324	14.6372	389.43	19.3247	4.33355	8.57095e-27	7.18665e-25	LOC110899441	NC_035445.1	152930988	152933243	+	1390	protein_coding	growth-regulating factor 8-like	-
110918197	835.73	704.837	788.445	2572.33	3089.23	2837.66	776.337	2833.07	-1.86759	1.04893e-26	8.77569e-25	LOC110918197	NC_035434.1	90525139	90527941	-	1551	protein_coding	malate dehydrogenase%2C chloroplastic-like%2C transcript variant X1	-
110912724	1600.33	1394.22	2526.06	246.328	226.887	275.179	1840.21	249.465	2.88266	1.09147e-26	9.11133e-25	LOC110912724	NC_035447.1	143627589	143642131	-	7142	protein_coding	glutamate synthase 1 [NADH]%2C chloroplastic%2C transcript variant X1	GATase_2
110878437	2695.3	1865.4	3326.45	425.476	318.038	395.204	2629.05	379.573	2.79191	1.29977e-26	1.08263e-24	LOC110878437	NC_035441.1	133659485	133668695	-	4509	protein_coding	chloride channel protein CLC-b-like%2C transcript variant X2	Voltage_CLC
110877571	57.088	70.4837	57.5586	344.665	372.531	418.623	61.7101	378.606	-2.61624	1.33031e-26	1.10562e-24	LOC110877571	NC_035441.1	54567255	54570896	+	2402	protein_coding	protein CHLOROPLAST IMPORT APPARATUS 2-like	CCT
110897828	4894.59	12674.5	10347.5	686.408	946.189	701.609	9305.54	778.069	3.58013	1.46566e-26	1.21544e-24	LOC110897828	NC_035445.1	50856136	50859289	-	1747	protein_coding	1-aminocyclopropane-1-carboxylate synthase-like	Aminotran_1_2
110935489	9952.02	6879.4	8486.1	1982.31	1800.24	2042.37	8439.17	1941.64	2.11983	1.47392e-26	1.21961e-24	LOC110935489	NC_035436.1	1892454	1901824	-	3128	protein_coding	linoleate 13S-lipoxygenase 3-1%2C chloroplastic-like	Lipoxygenase
110937127	69.2542	18.3451	51.0426	801.297	824.324	721.125	46.214	782.248	-4.08099	1.52726e-26	1.26097e-24	LOC110937127	NC_035436.1	131109375	131113961	+	816	protein_coding	cyanate hydratase-like%2C transcript variant X1	Cyanate_lyase
110940084	49.601	96.553	23.8923	967.787	1215.68	1076.32	56.6821	1086.6	-4.25629	1.58631e-26	1.30687e-24	LOC110940084	NC_035437.1	35862928	35866443	+	2175	protein_coding	protein NRT1/ PTR FAMILY 8.2-like	-
110885470	296.67	215.313	272.589	1259.88	1832.93	1396.39	261.524	1496.4	-2.51649	1.73067e-26	1.42269e-24	LOC110885470	NC_035442.1	145983470	145986362	-	761	protein_coding	cytochrome c%2C transcript variant X2	-
110927050	652.3	716.423	653.779	2132.25	2272.83	2091.17	674.167	2165.42	-1.68335	1.9362e-26	1.58819e-24	LOC110927050	NC_035434.1	166076134	166079831	+	1450	protein_coding	shikimate O-hydroxycinnamoyltransferase-like	-
110893781	16.8456	22.2072	8.6881	235.618	275.435	213.703	15.9136	241.585	-3.91118	1.94852e-26	1.59483e-24	LOC110893781	NC_035444.1	2915980	2917224	-	902	protein_coding	heat stress transcription factor C-1-like	HSF_DNA-bind
110938696	812.333	938.495	534.318	4548.79	5348.2	4294.55	761.715	4730.51	-2.63413	2.0751e-26	1.69476e-24	LOC110938696	NC_035437.1	55823959	55824576	-	506	lncRNA	uncharacterized LOC110938696	-
110885911	125.406	105.243	143.354	592.94	592.483	607.931	124.668	597.785	-2.26344	2.31053e-26	1.88296e-24	LOC110885911	NC_035442.1	190775225	190778777	-	969	protein_coding	glycolipid transfer protein 1-like%2C transcript variant X1	-
110914616	225.544	238.486	163.988	1031.07	965.013	1084.13	209.339	1026.74	-2.29235	3.05281e-26	2.48252e-24	LOC110914616	NC_035434.1	47184810	47187870	+	1235	protein_coding	protein SRG1-like	2OG-FeII_Oxy
110871767	135.701	163.175	127.063	685.435	609.326	696.73	141.98	663.83	-2.22407	3.10836e-26	2.52225e-24	LOC110871767	NC_035440.1	6230750	6249207	+	4927	protein_coding	calmodulin-binding transcription activator 4-like%2C transcript variant X1	CG-1
110881068	5267.07	5373.17	9321.24	772.088	986.81	967.03	6653.83	908.643	2.87234	3.30213e-26	2.67374e-24	LOC110881068	NC_035433.1	140865309	140867291	+	1582	protein_coding	benzyl alcohol O-benzoyltransferase-like	-
110944054	31.8195	130.347	179.192	3064.01	4371.29	2894.26	113.786	3443.19	-4.92174	3.88224e-26	3.13672e-24	LOC110944054	NC_035437.1	204611947	204612627	+	681	protein_coding	kunitz trypsin inhibitor 2-like	-
110894544	1674.27	1598.92	2094.92	328.113	192.21	301.526	1789.37	273.95	2.70716	3.99401e-26	3.22013e-24	LOC110894544	NC_035444.1	36712758	36716881	-	1810	protein_coding	amino acid transporter AVT6A-like	Aa_trans
110897396	159.098	129.381	206.342	914.238	849.093	959.223	164.94	907.518	-2.46218	4.00753e-26	3.22414e-24	LOC110897396	NC_035445.1	6391530	6395388	+	2058	protein_coding	delta(24)-sterol reductase	FAD_binding_4
novel.2249	8.42281	1.93106	3.25804	176.227	174.376	197.114	4.5373	182.572	-5.30901	4.03651e-26	3.24055e-24	-	NC_035442.1	25918469	25920977	+	2509	-	- && P92555.1 RecName: Full=Uncharacterized mitochondrial protein AtMg01250; AltName: Full=ORF102 && -	-
110884253	83.2923	84.9666	74.9348	431.318	427.023	380.567	81.0646	412.969	-2.34745	4.54347e-26	3.63979e-24	LOC110884253	NC_035442.1	35500784	35504358	+	1310	protein_coding	E3 ubiquitin-protein ligase BAH1-like	-
110936680	116.984	81.1045	98.8271	682.514	507.276	661.601	98.9717	617.13	-2.63998	4.88051e-26	3.90152e-24	LOC110936680	NC_035436.1	90793653	90808154	-	2868	protein_coding	uridine-cytidine kinase C%2C transcript variant X1	-
110886508	73310.3	87569.7	121747	17917.7	18336.2	18441.9	94209.1	18231.9	2.36939	5.58047e-26	4.45164e-24	LOC110886508	NC_035442.1	223560867	223563331	-	1653	protein_coding	ribulose bisphosphate carboxylase/oxygenase activase%2C chloroplastic-like	AAA
110885853	2107.57	3088.73	2192.66	348.559	490.433	327.873	2462.99	388.955	2.66288	5.76871e-26	4.59209e-24	LOC110885853	NC_035442.1	187687973	187729233	+	3323	protein_coding	putative receptor-like protein kinase At4g00960%2C transcript variant X2	Pkinase_Tyr
110884455	389.321	616.974	382.276	50.6287	30.714	48.7906	462.857	43.3778	3.41519	5.8565e-26	4.65215e-24	LOC110884455	NC_035442.1	50475417	50478920	-	3504	protein_coding	leucine-rich repeat receptor protein kinase MSP1-like	LRRNT_2
110868331	1636.83	1695.47	1485.66	453.711	499.35	444.97	1605.99	466.01	1.78523	6.04386e-26	4.7909e-24	LOC110868331	NC_035439.1	61831308	61836091	+	3172	lncRNA	uncharacterized LOC110868331%2C transcript variant X8	-
110929657	2224.56	2661.97	1748.48	471.236	364.605	422.527	2211.67	419.456	2.39863	6.48919e-26	5.13313e-24	LOC110929657	NC_035435.1	110018124	110019293	-	1080	protein_coding	zinc finger protein CONSTANS-like	-
110908072	1459.02	1746.64	2278.45	8560.15	8751.5	8273.91	1828.04	8528.52	-2.22229	7.7455e-26	6.11408e-24	LOC110908072	NC_035446.1	15829376	15834405	+	1076	protein_coding	triosephosphate isomerase%2C cytosolic	-
110890752	1396.32	1393.26	1864.68	6020.92	6258.72	6042.23	1551.42	6107.29	-1.97727	7.89428e-26	6.21852e-24	LOC110890752	NC_035443.1	126685770	126690574	-	1512	protein_coding	stearoyl-[acyl-carrier-protein] 9-desaturase%2C chloroplastic	-
110894173	719.683	371.729	881.842	36.9979	17.8339	44.8874	657.751	33.2397	4.30553	8.21862e-26	6.45525e-24	LOC110894173	NC_035444.1	18593763	18609737	-	974	protein_coding	protein TIFY 10b-like%2C transcript variant X2	Zim
110904359	232.095	168.968	154.214	5.84177	7.92619	9.75812	185.092	7.84203	4.56204	8.22902e-26	6.45525e-24	LOC110904359	NC_035446.1	150927568	150929349	+	1700	protein_coding	cytochrome P450 71B2-like	p450
110867916	549.355	498.213	354.04	2289	2166.82	2483.44	467.203	2313.09	-2.30672	8.89029e-26	6.95951e-24	LOC110867916	NC_035439.1	27001492	27007272	+	1634	protein_coding	isocitrate dehydrogenase [NADP]-like	-
110895178	272.338	116.829	300.825	2487.62	2440.28	2376.1	229.997	2434.67	-3.40488	9.17242e-26	7.1655e-24	LOC110895178	NC_035444.1	76691199	76693656	+	1595	protein_coding	BTB/POZ and TAZ domain-containing protein 4-like	BTB
110926830	593.34	486.627	371.416	2461.33	3875.91	3151.87	483.794	3163.04	-2.70813	1.08971e-25	8.49523e-24	LOC110926830	NW_019009977.1	4097	7123	-	2978	pseudogene	-	-
110936467	1813.71	1624.99	1456.34	458.579	430.986	455.704	1631.68	448.423	1.86361	1.10448e-25	8.5926e-24	LOC110936467	NC_035436.1	72247245	72251108	-	3250	protein_coding	probable leucine-rich repeat receptor-like protein kinase At2g33170%2C transcript variant X2	Pkinase
110923173	262.979	211.451	344.266	19.4726	25.7601	13.6614	272.899	19.6314	3.7973	1.13017e-25	8.77438e-24	LOC110923173	NC_035449.1	73697247	73699800	-	1524	protein_coding	uncharacterized LOC110923173	-
110937176	1639.64	1044.7	1700.69	7581.65	7704.25	7583.04	1461.68	7622.98	-2.38287	1.16234e-25	9.00566e-24	LOC110937176	NC_035436.1	134581211	134592447	+	1381	protein_coding	protein trichome birefringence-like 38	-
110916735	9454.14	7823.69	10967.6	2407.78	2148	2431.72	9415.15	2329.17	2.01512	1.18191e-25	9.13849e-24	LOC110916735	NC_035448.1	109652907	109659734	-	2482	protein_coding	probable 1-deoxy-D-xylulose-5-phosphate synthase 2%2C chloroplastic	-
110883818	469.806	346.625	323.632	1880.08	1639.73	1862.83	380.021	1794.21	-2.23829	1.18942e-25	9.17775e-24	LOC110883818	NC_035442.1	5007161	5012832	+	1794	protein_coding	eukaryotic peptide chain release factor subunit 1-3%2C transcript variant X1	-
110891411	1587.23	1607.61	1920.07	341.744	227.878	359.099	1704.97	309.574	2.46111	1.22072e-25	9.40006e-24	LOC110891411	NC_035443.1	162500353	162503619	+	1135	protein_coding	ethylene-responsive transcription factor TINY-like	AP2
110904929	156.29	186.347	256.299	5.84177	2.97232	1.95162	199.645	3.58857	5.79528	1.26652e-25	9.73287e-24	LOC110904929	NC_035446.1	168429996	168431311	+	1127	protein_coding	expansin-A8-like	-
110944928	56.1521	67.5871	92.311	451.764	531.055	456.68	72.0167	479.833	-2.74095	1.27623e-25	9.77299e-24	LOC110944928	NC_035438.1	76646081	76646422	+	342	protein_coding	uncharacterized LOC110944928	-
110937588	712.196	1052.43	1019.77	4453.38	4021.55	4911.26	928.129	4462.06	-2.2656	1.27692e-25	9.77299e-24	LOC110937588	NC_035436.1	157179387	157185027	-	2158	protein_coding	methylenetetrahydrofolate reductase 1-like	-
110941596	1589.1	1808.44	1660.51	336.876	456.747	325.921	1686.02	373.181	2.17581	1.34869e-25	1.03014e-23	LOC110941596	NC_035437.1	181344887	181349115	+	1967	protein_coding	uncharacterized LOC110941596%2C transcript variant X1	-
110879460	72.9977	103.312	120.547	569.573	628.15	585.487	98.9522	594.404	-2.59003	1.52541e-25	1.16276e-23	LOC110879460	NC_035441.1	180812107	180814974	+	1687	protein_coding	polyadenylate-binding protein RBP47C'-like	RRM_1
110910296	16.8456	8.68977	15.2042	250.223	220.942	171.743	13.5799	214.303	-3.98176	1.53611e-25	1.16856e-23	LOC110910296	NC_035447.1	11213210	11214911	-	1383	protein_coding	protein MARD1-like	-
110898679	1649.94	1222.36	2520.63	78.8639	188.247	109.291	1797.64	125.467	3.84089	1.54205e-25	1.17072e-23	LOC110898679	NC_035445.1	102269549	102275506	-	2955	protein_coding	linoleate 13S-lipoxygenase 2-1%2C chloroplastic-like	Lipoxygenase
110918399	3775.29	4759.1	11042.6	381.663	512.23	387.397	6525.65	427.097	3.93345	1.56649e-25	1.18688e-23	LOC110918399	NC_035448.1	122933346	122935684	+	925	protein_coding	uncharacterized LOC110918399	-
110865856	326.618	674.905	271.503	21.4198	19.8155	23.4195	424.342	21.5516	4.29959	1.59943e-25	1.20941e-23	LOC110865856	NC_035438.1	88231406	88236437	-	1150	protein_coding	LOB domain-containing protein 1-like	-
110908804	8019.45	6614.84	6663.77	1380.61	1947.86	1548.61	7099.36	1625.69	2.12669	1.87927e-25	1.41817e-23	LOC110908804	NC_035446.1	90904719	90908367	+	1598	protein_coding	glucan endo-1%2C3-beta-glucosidase 14-like	Glyco_hydro_17
110903746	14.9739	7.72424	35.8384	405.03	388.383	450.825	19.5122	414.746	-4.42696	2.03752e-25	1.53452e-23	LOC110903746	NC_035446.1	129046131	129048473	-	1226	protein_coding	BOI-related E3 ubiquitin-protein ligase 1-like%2C transcript variant X1	-
110922334	912.471	624.698	582.102	3539.14	4203.85	3510.97	706.424	3751.32	-2.40827	2.12824e-25	1.59966e-23	LOC110922334	NC_035449.1	79559959	79561395	-	937	protein_coding	zinc finger protein CONSTANS-LIKE 2-like	zf-B_box
110931101	8.42281	5.79318	11.9461	179.148	157.533	241.026	8.72071	192.569	-4.47792	2.16452e-25	1.62369e-23	LOC110931101	NC_035435.1	168066816	168069093	+	2278	protein_coding	pentatricopeptide repeat-containing protein At2g45350%2C chloroplastic	PPR
110878096	504.433	385.246	490.877	53.5496	20.8062	43.9115	460.186	39.4225	3.54404	2.4024e-25	1.79508e-23	LOC110878096	NC_035441.1	111281355	111282461	+	1107	protein_coding	probable carboxylesterase 6	Abhydrolase_3
110941995	873.165	638.215	900.304	153.833	132.764	162.961	803.895	149.853	2.42313	2.40251e-25	1.79508e-23	LOC110941995	NC_035437.1	202360248	202368837	+	2201	protein_coding	uncharacterized LOC110941995%2C transcript variant X1	-
110921456	34.6271	35.7246	14.1182	311.561	358.66	324.945	28.1566	331.722	-3.54728	2.51329e-25	1.87414e-23	LOC110921456	NC_035449.1	24243424	24251578	-	1951	protein_coding	uncharacterized LOC110921456%2C transcript variant X2	-
110911542	24515.1	21014.8	25278	5178.73	6920.55	5251.82	23602.6	5783.7	2.02889	3.00564e-25	2.23686e-23	LOC110911542	NC_035447.1	55153571	55156453	-	2883	protein_coding	arginine decarboxylase-like	-
110884302	140.38	132.278	213.944	941.499	891.696	951.417	162.201	928.204	-2.51945	3.30149e-25	2.4522e-23	LOC110884302	NC_035442.1	39190579	39191365	-	787	protein_coding	uncharacterized LOC110884302	-
110940828	1297.11	1193.39	1602.95	4965.51	5585.98	5083.01	1364.49	5211.5	-1.93365	3.31139e-25	2.45473e-23	LOC110940828	NC_035437.1	123277602	123283933	-	2169	protein_coding	RNA polymerase sigma factor sigA-like%2C transcript variant X1	Sigma70_r2
110880246	241.454	252.969	206.342	27.2616	13.8708	21.4679	233.588	20.8668	3.48393	3.78648e-25	2.8014e-23	LOC110880246	NC_035441.1	207682879	207684769	+	1119	protein_coding	endochitinase B-like	-
110907519	19.6532	14.4829	6.51607	328.113	196.173	376.663	13.5507	300.317	-4.45458	3.80944e-25	2.81287e-23	LOC110907519	NC_035446.1	143197920	143198906	+	987	protein_coding	uncharacterized LOC110907519	-
110915957	62.7032	120.691	134.665	911.317	807.48	1037.29	106.02	918.695	-3.11818	3.99175e-25	2.94173e-23	LOC110915957	NC_035448.1	143847153	143849032	-	770	protein_coding	protein SPIRAL1-like 1	-
110900164	300.414	247.176	345.352	41.866	37.6494	40.9841	297.647	40.1665	2.88868	4.47527e-25	3.29164e-23	LOC110900164	NC_035445.1	188967677	188969622	-	1484	lncRNA	uncharacterized LOC110900164	-
110916630	174.071	479.868	751.52	1.94726	9.90773	2.92744	468.487	4.92748	6.57463	6.52679e-25	4.79123e-23	LOC110916630	NC_035448.1	110565838	110568421	+	1000	protein_coding	CASP-like protein 2B1	-
110925968	428.628	840.011	713.51	25.3144	2.97232	25.3711	660.716	17.8859	5.20533	6.63869e-25	4.86391e-23	LOC110925968	NC_035449.1	37408272	37409830	+	1121	protein_coding	aquaporin PIP2-7	-
110880196	1079.06	824.562	1618.16	75.9431	122.856	47.8148	1173.93	82.2046	3.83619	7.05726e-25	5.16055e-23	LOC110880196	NC_035441.1	206336439	206338389	+	1027	protein_coding	acid phosphatase 1-like	-
110869034	208.699	95.5874	225.89	1596.75	2274.82	1654	176.726	1841.86	-3.38251	7.10628e-25	5.18634e-23	LOC110869034	NC_035439.1	91536708	91540430	+	2061	protein_coding	beta-fructofuranosidase%2C soluble isoenzyme I-like	-
110911116	166.585	250.072	185.708	12.6572	5.94464	3.90325	200.788	7.50169	4.74105	7.5904e-25	5.52898e-23	LOC110911116	NC_035447.1	35307437	35311545	-	2784	protein_coding	mitogen-activated protein kinase kinase kinase 5-like%2C transcript variant X2	Pkinase
110871852	328.49	465.385	250.869	30.1825	16.8431	30.2502	348.248	25.7586	3.75664	7.69467e-25	5.59413e-23	LOC110871852	NC_035440.1	9731444	9733718	-	1556	protein_coding	cyclic dof factor 2-like	zf-Dof
110889458	2446.36	2168.58	2660.73	7938	9455.94	8028.98	2425.22	8474.31	-1.80507	8.17246e-25	5.93006e-23	LOC110889458	NC_035443.1	22452487	22457229	+	1407	protein_coding	pheophytinase%2C chloroplastic	-
110900221	632.647	602.491	773.24	154.807	141.681	150.275	669.459	148.921	2.16788	8.29965e-25	6.01079e-23	LOC110900221	NC_035445.1	190931685	190937680	+	1766	protein_coding	uncharacterized LOC110900221	-
110926326	348.143	305.107	354.04	1144.01	1122.55	1186.59	335.763	1151.05	-1.77778	8.82643e-25	6.38006e-23	LOC110926326	NC_035449.1	206708921	206712951	+	2154	protein_coding	serine/threonine-protein kinase PBS1-like	Pkinase
110915973	341.592	752.148	572.328	43.8133	53.5018	31.226	555.356	42.847	3.69638	8.96924e-25	6.47089e-23	LOC110915973	NC_035448.1	10151173	10156227	+	936	protein_coding	adenine phosphoribosyltransferase 5-like%2C transcript variant X1	Pribosyltran
110936129	134.765	274.21	243.267	7.78903	3.96309	2.92744	217.414	4.89319	5.47165	9.46151e-25	6.81301e-23	LOC110936129	NC_035436.1	41988779	41991462	-	1245	protein_coding	probable WRKY transcription factor 15	WRKY
110879429	357.502	433.523	338.836	1485.76	1442.57	1344.67	376.62	1424.33	-1.91859	9.51797e-25	6.84061e-23	LOC110879429	NC_035441.1	179751734	179755278	+	2083	protein_coding	serine/threonine-protein kinase tricorner	Pkinase
110936231	450.153	620.836	294.309	3429.12	3012.94	3378.26	455.099	3273.44	-2.84577	1.0757e-24	7.71642e-23	LOC110936231	NC_035436.1	50169444	50176269	+	1513	protein_coding	bifunctional nuclease 2-like	-
110940605	195.596	605.387	526.716	9.73629	20.8062	9.75812	442.566	13.4336	5.04317	1.16466e-24	8.33868e-23	LOC110940605	NC_035437.1	98594252	98600176	-	1713	protein_coding	omega-hydroxypalmitate O-feruloyl transferase%2C transcript variant X1	-
110890078	438.922	432.557	512.598	90.5475	80.2527	102.46	461.359	91.0868	2.33989	1.24419e-24	8.89027e-23	LOC110890078	NC_035443.1	66594636	66595968	-	1136	protein_coding	BOI-related E3 ubiquitin-protein ligase 1-like	-
110898252	515.663	414.212	716.768	70.1013	80.2527	62.452	548.881	70.9353	2.95149	1.24641e-24	8.89027e-23	LOC110898252	NC_035445.1	81577195	81580515	-	2608	protein_coding	probable carotenoid cleavage dioxygenase 4%2C chloroplastic	RPE65
110871928	1480.54	2010.23	1381.41	249.249	352.715	270.3	1624.06	290.755	2.48197	1.27599e-24	9.08408e-23	LOC110871928	NC_035440.1	12481059	12485658	+	1969	protein_coding	protein WVD2-like 7%2C transcript variant X1	-
110891278	649.492	404.557	440.921	71.0749	49.5387	65.3794	498.323	61.9977	3.00682	1.40947e-24	1.00154e-22	LOC110891278	NC_035443.1	156642981	156650755	+	1446	protein_coding	OTU domain-containing protein DDB_G0284757-like	OTU
110904817	29.0119	6.75871	16.2902	504.34	280.389	423.502	17.3536	402.744	-4.53207	1.41592e-24	1.00424e-22	LOC110904817	NC_035446.1	165163443	165166098	-	2126	protein_coding	uncharacterized LOC110904817%2C transcript variant X8	-
110873148	1861.44	1949.4	1650.74	479.025	557.805	452.777	1820.53	496.536	1.8746	1.50541e-24	1.06571e-22	LOC110873148	NC_035440.1	91500037	91513742	+	2943	protein_coding	peroxisomal acyl-coenzyme A oxidase 1-like%2C transcript variant X1	-
110890431	595.212	363.039	578.844	50.6287	69.3541	69.2827	512.365	63.0885	3.02175	1.67309e-24	1.18219e-22	LOC110890431	NC_035443.1	100958865	100960743	+	1040	protein_coding	F-box protein VBF-like	-
110930274	227.416	176.692	298.653	2064.09	4774.54	2134.1	234.254	2990.91	-3.67515	1.97811e-24	1.3951e-22	LOC110930274	NC_035435.1	138467447	138468204	-	758	protein_coding	early light-induced protein 2%2C chloroplastic-like	-
110866073	326.618	332.142	419.201	1914.15	3193.26	1931.13	359.32	2346.18	-2.70753	2.05994e-24	1.4501e-22	LOC110866073	NC_035438.1	3901435	3902398	+	964	protein_coding	uncharacterized LOC110866073	-
110864733	1645.26	1029.25	1637.71	7245.75	7190.04	7009.26	1437.41	7148.35	-2.31425	2.09876e-24	1.47468e-22	LOC110864733	NC_035438.1	14072727	14081524	-	2577	protein_coding	SPX domain-containing membrane protein At4g22990-like%2C transcript variant X2	MFS_1
110915247	25.2684	42.4833	26.0643	299.878	246.703	307.381	31.272	284.654	-3.18384	2.15997e-24	1.51487e-22	LOC110915247	NC_035448.1	62224963	62229241	-	1913	lncRNA	uncharacterized LOC110915247%2C transcript variant X2	-
110916895	20.5891	32.828	20.6342	260.933	285.343	209.8	24.6838	252.025	-3.34901	2.22266e-24	1.55595e-22	LOC110916895	NC_035448.1	10381373	10383248	-	656	protein_coding	uncharacterized LOC110916895	-
110902710	373.411	351.453	1102.3	18.499	19.8155	26.3469	609.055	21.5538	4.81983	2.22962e-24	1.55793e-22	LOC110902710	NC_035445.1	60876647	60878424	+	1231	protein_coding	jasmonate O-methyltransferase-like	-
110879501	17.7815	17.3795	4.34405	232.697	261.564	218.582	13.1684	237.614	-4.15285	2.25301e-24	1.57136e-22	LOC110879501	NC_035441.1	182691905	182695933	-	1278	protein_coding	calcium uniporter protein 4%2C mitochondrial-like	-
110904415	264.851	117.795	100.999	1981.34	1839.87	1761.34	161.215	1860.85	-3.52677	2.56432e-24	1.78518e-22	LOC110904415	NC_035446.1	152183971	152189199	+	1143	protein_coding	soluble inorganic pyrophosphatase 1-like	Pyrophosphatase
110871582	156.29	91.7253	34.7524	1719.43	1671.43	1774.03	94.2559	1721.63	-4.18724	2.57596e-24	1.78998e-22	LOC110871582	NC_035440.1	280669	282025	-	1229	protein_coding	TLC domain-containing protein At5g14285-like	-
110878913	499.754	491.455	413.771	1759.35	1542.63	1638.39	468.326	1646.79	-1.81339	2.8651e-24	1.98442e-22	LOC110878913	NC_035441.1	157445712	157454991	+	3500	protein_coding	F-box/LRR-repeat protein 15-like%2C transcript variant X2	-
110938275	3044.38	2800.04	3810.82	734.116	877.825	771.867	3218.41	794.603	2.01795	2.86629e-24	1.98442e-22	LOC110938275	NC_035436.1	178709014	178710803	+	899	protein_coding	leucine-rich repeat protein 2-like	LRRNT_2
110879175	305.093	260.693	282.363	1063.2	1441.58	1152.43	282.716	1219.07	-2.10818	2.94762e-24	2.03699e-22	LOC110879175	NC_035441.1	170242982	170246823	-	1405	protein_coding	PI-PLC X domain-containing protein At5g67130	-
110936408	605.507	1052.43	786.273	120.73	100.068	70.2585	814.736	97.0189	3.06996	3.23332e-24	2.23034e-22	LOC110936408	NC_035436.1	66219759	66222629	+	1089	protein_coding	protein jagged-1-like	-
110915742	31.8195	26.0693	34.7524	216.146	249.675	237.122	30.8804	234.314	-2.92654	3.24034e-24	2.2311e-22	LOC110915742	NC_035448.1	31079081	31080882	+	839	protein_coding	cold-regulated 413 plasma membrane protein 1-like	-
110879146	2099.15	2032.44	1214.16	9808.34	9618.43	9858.63	1781.92	9761.8	-2.45344	3.35952e-24	2.30895e-22	LOC110879146	NC_035441.1	167910289	167916011	+	1515	protein_coding	heptahelical transmembrane protein 1-like	-
110916641	788.937	546.49	1272.81	84.7057	90.1604	82.944	869.411	85.9367	3.3383	3.48361e-24	2.38988e-22	LOC110916641	NC_035448.1	127319764	127321217	+	725	protein_coding	uncharacterized LOC110916641	-
110907632	183.43	222.072	158.558	6.8154	5.94464	0	188.02	4.25335	5.46823	3.56184e-24	2.43912e-22	LOC110907632	NC_035446.1	154578271	154579696	-	1307	protein_coding	2S seed storage protein-like	-
110912273	3188.5	2840.59	2545.61	612.413	814.416	617.689	2858.23	681.506	2.06849	3.70632e-24	2.53346e-22	LOC110912273	NC_035447.1	100881719	100888103	-	3404	protein_coding	uncharacterized LOC110912273%2C transcript variant X2	-
110911895	116.048	102.346	62.9887	725.354	564.741	757.23	93.7942	682.442	-2.85935	3.71964e-24	2.53797e-22	LOC110911895	NC_035447.1	74080841	74087222	-	1926	protein_coding	T-complex protein 1 subunit zeta 1	-
110905160	134.765	86.8977	110.773	787.666	557.805	758.206	110.812	701.226	-2.66128	3.7914e-24	2.58226e-22	LOC110905160	NC_035446.1	174011010	174015229	+	2200	protein_coding	dihydrofolate synthetase%2C transcript variant X1	-
110907963	89.8433	106.208	87.967	454.685	452.783	413.744	94.6729	440.404	-2.21689	3.89997e-24	2.65142e-22	LOC110907963	NC_035446.1	6236501	6243885	+	1815	protein_coding	probable serine/threonine-protein kinase PBL21	Pkinase
110891332	695.35	443.178	401.824	3091.27	2683.01	3111.86	513.451	2962.05	-2.52756	6.13253e-24	4.16174e-22	LOC110891332	NC_035443.1	158574950	158583466	-	2020	protein_coding	pyruvate kinase 1%2C cytosolic	PK
110897493	177.815	105.243	84.7089	1144.01	850.084	1206.1	122.589	1066.73	-3.1186	6.54009e-24	4.43035e-22	LOC110897493	NC_035445.1	15701382	15704664	-	1933	protein_coding	uncharacterized LOC110897493	Myb_DNA-binding
110879717	1858.63	1712.85	2710.69	414.766	338.845	411.793	2094.06	388.468	2.43016	6.7104e-24	4.53758e-22	LOC110879717	NC_035441.1	191564005	191565728	-	1039	protein_coding	suppressor of disruption of TFIIS-like%2C transcript variant X2	-
110865148	126.342	80.139	107.515	549.127	553.842	566.947	104.665	556.639	-2.41065	7.04109e-24	4.75267e-22	LOC110865148	NC_035438.1	31587304	31597918	+	997	protein_coding	uncharacterized LOC110865148%2C transcript variant X2	-
110912345	216.186	251.038	276.933	36.0243	30.714	35.1292	248.052	33.9558	2.86785	7.05831e-24	4.75579e-22	LOC110912345	NC_035447.1	105928196	105932544	+	2764	protein_coding	xyloglucan glycosyltransferase 4-like	-
110890382	685.991	1055.32	688.532	3953.91	4431.73	3772.49	809.949	4052.71	-2.32277	7.08651e-24	4.76628e-22	LOC110890382	NC_035443.1	94704469	94714752	-	1950	protein_coding	sugar transporter ERD6-like 7%2C transcript variant X2	Sugar_tr
110942400	50.5369	103.312	26.0643	913.264	1527.77	1019.72	59.9709	1153.59	-4.26203	7.24495e-24	4.86417e-22	LOC110942400	NC_035437.1	217178782	217186142	-	1828	protein_coding	protein DETOXIFICATION 26-like%2C transcript variant X2	MatE
110912357	4494.97	2312.44	3679.41	562.758	568.704	495.713	3495.61	542.391	2.68815	7.42758e-24	4.97793e-22	LOC110912357	NC_035447.1	106747803	106759327	+	4339	protein_coding	uncharacterized LOC110912357	Pkinase_Tyr
110921149	7.48694	1.93106	1.08601	226.856	156.542	175.646	3.50134	186.348	-5.69253	7.55388e-24	5.0536e-22	LOC110921149	NC_035449.1	67127023	67133022	+	2703	protein_coding	adagio protein 3-like%2C transcript variant X3	Kelch_2
110868782	1276.52	1435.74	1076.24	307.667	299.214	339.583	1262.83	315.488	2.00123	7.64329e-24	5.10437e-22	LOC110868782	NC_035439.1	83858736	83860413	-	1589	protein_coding	CBL-interacting serine/threonine-protein kinase 25-like	Pkinase
110879117	294.798	374.626	562.554	30.1825	15.8524	38.0567	410.659	28.0305	3.87126	8.1801e-24	5.45321e-22	LOC110879117	NC_035441.1	166747289	166749706	+	2418	protein_coding	lysM domain receptor-like kinase 4	Pkinase
110910555	242.39	263.59	228.063	22.3935	33.6863	35.1292	244.681	30.403	3.00936	8.44025e-24	5.61671e-22	LOC110910555	NC_035434.1	14425795	14429046	+	1374	protein_coding	uncharacterized LOC110910555%2C transcript variant X2	-
110894165	67.3825	51.1731	51.0426	331.034	316.057	323.97	56.5327	323.687	-2.51465	8.5205e-24	5.66013e-22	LOC110894165	NC_035444.1	18511660	18519864	+	3278	protein_coding	CCAAT/enhancer-binding protein zeta	CBF
110898880	922.766	2469.83	2117.72	166.491	174.376	156.13	1836.77	165.666	3.47075	8.59312e-24	5.69834e-22	LOC110898880	NC_035445.1	113998732	114000277	-	1546	protein_coding	DNA damage-repair/toleration protein DRT100-like	LRRNT_2
110873200	548.419	431.592	613.597	69.1277	83.225	102.46	531.202	84.9376	2.64444	9.50164e-24	6.28975e-22	LOC110873200	NC_035433.1	101821610	101830953	-	8693	protein_coding	polyadenylate-binding protein 2-like%2C transcript variant X3	-
110894616	156.29	285.797	344.266	6.8154	9.90773	0.975812	262.118	5.89965	5.47546	9.63091e-24	6.36416e-22	LOC110894616	NC_035444.1	40663866	40666579	+	1270	protein_coding	D-galacturonate reductase-like	Aldo_ket_red
110941916	131.957	200.83	129.235	777.93	879.807	845.053	154.008	834.263	-2.43645	9.74157e-24	6.42603e-22	LOC110941916	NC_035437.1	197980142	197981699	+	1558	protein_coding	dof zinc finger protein DOF5.4-like	zf-Dof
110883725	1082.8	1507.19	516.942	0	0	0	1035.64	0	12.4883	9.91075e-24	6.52622e-22	LOC110883725	NC_035442.1	244068179	244068944	+	646	protein_coding	uncharacterized LOC110883725	-
110895604	1320.51	1295.74	1681.15	325.192	318.038	386.422	1432.47	343.217	2.061	1.02926e-23	6.76584e-22	LOC110895604	NC_035444.1	113271163	113298607	-	9305	protein_coding	uncharacterized LOC110895604%2C transcript variant X1	-
110921744	32.7554	34.7591	41.2685	302.799	390.365	241.026	36.261	311.396	-3.10531	1.09409e-23	7.17952e-22	LOC110921744	NC_035449.1	68021641	68024634	-	955	protein_coding	adenine phosphoribosyltransferase 4-like	Pribosyltran
110919454	1182.94	1028.29	1172.89	307.667	348.752	318.115	1128.04	324.845	1.79601	1.13158e-23	7.41265e-22	LOC110919454	NC_035434.1	107161084	107168109	-	2298	protein_coding	delta-1-pyrroline-5-carboxylate dehydrogenase 12A1%2C mitochondrial%2C transcript variant X1	Aldedh
110890227	126.342	226.899	196.568	1599.67	3747.11	1724.26	183.27	2357.01	-3.68537	1.21734e-23	7.96062e-22	LOC110890227	NC_035443.1	79105048	79105665	+	618	protein_coding	early light-induced protein 1%2C chloroplastic-like	-
110915001	2087.92	3093.56	3227.63	566.652	627.16	518.156	2803.04	570.656	2.29621	1.2861e-23	8.39567e-22	LOC110915001	NC_035434.1	49827154	49834582	+	1968	protein_coding	raucaffricine-O-beta-D-glucosidase-like%2C transcript variant X1	Glyco_hydro_1
110883279	405.231	498.213	1367.29	33.1034	34.6771	32.2018	756.911	33.3274	4.50486	1.30019e-23	8.46322e-22	LOC110883279	NC_035433.1	148497335	148498118	+	730	lncRNA	uncharacterized LOC110883279	-
110864340	1481.48	931.736	1817.98	80.8112	180.321	115.146	1410.4	125.426	3.49137	1.30093e-23	8.46322e-22	LOC110864340	NC_035438.1	2722341	2725044	-	1933	protein_coding	ACT domain-containing protein ACR8-like	ACT
110910600	315.388	455.73	375.76	36.0243	59.4464	33.1776	382.293	42.8828	3.15698	1.34163e-23	8.71294e-22	LOC110910600	NC_035447.1	17648876	17671062	-	1143	protein_coding	lipid transfer-like protein VAS%2C transcript variant X3	-
110914553	1765.98	1749.54	1399.87	364.137	461.7	379.591	1638.46	401.81	2.02806	1.40811e-23	9.12901e-22	LOC110914553	NC_035434.1	46505299	46508761	+	1447	protein_coding	putative SNAP25 homologous protein SNAP30%2C transcript variant X2	-
110910053	1097.77	2165.68	1923.33	238.539	200.136	262.493	1728.93	233.723	2.88682	1.49861e-23	9.69906e-22	LOC110910053	NC_035447.1	5249317	5262851	-	2419	protein_coding	long chain acyl-CoA synthetase 1-like%2C transcript variant X1	AMP-binding
110868901	665.402	665.25	595.135	143.123	166.45	172.719	641.929	160.764	1.99782	1.60608e-23	1.03768e-21	LOC110868901	NC_035433.1	74097694	74103732	-	4730	protein_coding	DNA-directed RNA polymerases IV and V subunit 2-like%2C transcript variant X1	RNA_pol_Rpb2_6
110878330	15.9098	23.1727	15.2042	204.462	250.666	173.695	18.0955	209.607	-3.53044	1.68669e-23	1.0879e-21	LOC110878330	NC_035441.1	129072979	129084119	+	3836	protein_coding	DExH-box ATP-dependent RNA helicase DExH17%2C transcript variant X3	Sec63
110873424	501.625	723.182	847.089	118.783	96.105	108.315	690.632	107.734	2.67978	1.95294e-23	1.25748e-21	LOC110873424	NC_035440.1	107255565	107258797	+	980	protein_coding	CBS domain-containing protein CBSX3%2C mitochondrial-like%2C transcript variant X1	CBS
110874608	1103.39	1424.16	1020.85	4536.14	4874.61	4316.02	1182.8	4575.59	-1.95154	1.98218e-23	1.27411e-21	LOC110874608	NC_035441.1	133387779	133388384	+	606	protein_coding	calcium-binding protein CML38-like	-
110886035	335.041	316.694	201.998	16.5517	26.7509	29.2744	284.578	24.1923	3.55754	1.98552e-23	1.27411e-21	LOC110886035	NC_035442.1	198271838	198272715	+	793	protein_coding	probable E3 ubiquitin-protein ligase XERICO	-
110864357	1129.59	970.357	917.68	211.277	120.874	182.477	1005.88	171.543	2.55168	2.02727e-23	1.29869e-21	LOC110864357	NC_035438.1	3155367	3167136	-	3279	protein_coding	phospholipase D gamma 1-like	C2
110908847	247.069	617.939	575.586	19.4726	7.92619	28.2986	480.198	18.5658	4.69141	2.1094e-23	1.34902e-21	LOC110908847	NC_035446.1	93899731	93926138	-	2296	protein_coding	putative receptor-like protein kinase At5g39000%2C transcript variant X2	Pkinase_Tyr
110939593	708.452	592.835	626.629	2053.38	2221.31	1983.83	642.639	2086.17	-1.69856	2.19754e-23	1.40301e-21	LOC110939593	NC_035437.1	1411593	1415208	-	1290	protein_coding	ubiquinol oxidase 4%2C chloroplastic/chromoplastic%2C transcript variant X2	AOX
110937034	35.563	28.0004	26.0643	223.935	256.61	213.703	29.8759	231.416	-2.94906	2.29265e-23	1.46125e-21	LOC110937034	NC_035436.1	126335256	126337398	+	2143	protein_coding	9-cis-epoxycarotenoid dioxygenase NCED1%2C chloroplastic-like	RPE65
110898047	1052.85	1036.01	1544.31	218.093	258.592	230.292	1211.06	235.659	2.3612	2.33617e-23	1.48648e-21	LOC110898047	NC_035445.1	71141161	71143721	-	1749	protein_coding	protein LYK5	Pkinase
110890199	245.197	428.695	305.169	2521.7	5039.07	2465.88	326.354	3342.22	-3.35627	2.41401e-23	1.53342e-21	LOC110890199	NC_035443.1	77510680	77511443	-	764	protein_coding	early light-induced protein 1%2C chloroplastic-like	-
110877895	23.3967	18.3451	16.2902	183.042	177.348	200.041	19.344	186.811	-3.26553	2.42492e-23	1.53776e-21	LOC110877895	NC_035441.1	86303921	86315461	+	1784	protein_coding	ras GTPase-activating protein-binding protein 2-like%2C transcript variant X2	RRM_1
110926532	286.376	382.35	308.427	1302.72	1275.13	1186.59	325.718	1254.81	-1.94563	2.54014e-23	1.60813e-21	LOC110926532	NC_035449.1	4592524	4596216	-	998	protein_coding	abscisic acid receptor PYL8-like	-
110925227	13221.9	11930.1	11837.5	4392.04	4629.88	4346.27	12329.9	4456.06	1.46834	2.69005e-23	1.70018e-21	LOC110925227	NC_035434.1	155939227	155943514	-	1123	protein_coding	photosystem II 22 kDa protein%2C chloroplastic-like	-
110903755	3586.25	3366.8	5006.51	553.021	863.954	577.681	3986.52	664.886	2.58394	2.83173e-23	1.78674e-21	LOC110903755	NC_035446.1	129308204	129310516	+	2055	protein_coding	phytosulfokine receptor 1-like	LRRNT_2
110871640	1327.06	1171.19	1038.23	3735.81	3862.04	3862.26	1178.83	3820.04	-1.69589	2.96681e-23	1.86884e-21	LOC110871640	NC_035440.1	1771132	1774126	+	1362	protein_coding	uncharacterized LOC110871640	-
110912413	423.012	803.321	2089.49	22.3935	43.594	31.226	1105.27	32.4045	5.09217	3.03199e-23	1.90672e-21	LOC110912413	NC_035447.1	112006179	112007767	+	1199	protein_coding	vegetative cell wall protein gp1-like	-
110899020	1579.75	1472.43	1382.49	252.17	386.402	254.687	1478.22	297.753	2.31195	3.05134e-23	1.91569e-21	LOC110899020	NC_035445.1	126488125	126489211	-	898	protein_coding	uncharacterized LOC110899020	-
110890259	784.257	1744.71	737.402	85.6794	69.3541	104.412	1088.79	86.4818	3.65417	3.25135e-23	2.03788e-21	LOC110890259	NC_035443.1	82738947	82740896	+	1083	protein_coding	protein SODIUM POTASSIUM ROOT DEFECTIVE 3-like	HMA
110930224	62.7032	25.1038	55.3866	519.918	417.116	499.616	47.7312	478.883	-3.32776	3.30983e-23	2.07109e-21	LOC110930224	NC_035435.1	136798749	136805031	-	1906	protein_coding	glycerol-3-phosphate acyltransferase%2C chloroplastic%2C transcript variant X6	Acyltransferase
110895767	114.176	141.933	159.644	662.068	585.547	724.053	138.584	657.222	-2.2477	3.44796e-23	2.15395e-21	LOC110895767	NC_035444.1	129710409	129715269	+	1973	protein_coding	uncharacterized LOC110895767	-
110868704	58.9597	40.5522	28.2363	361.216	340.826	338.607	42.5827	346.883	-3.01861	3.5797e-23	2.23255e-21	LOC110868704	NC_035439.1	79719467	79721780	-	1001	protein_coding	E3 ubiquitin-protein ligase KEG	-
110912071	158.162	283.866	254.127	6.8154	7.92619	17.5646	232.051	10.7687	4.42834	3.65806e-23	2.27765e-21	LOC110912071	NC_035447.1	87292543	87294722	-	1918	lncRNA	uncharacterized LOC110912071	-
110936762	59.8956	26.0693	24.9783	436.186	392.346	428.382	36.981	418.971	-3.49475	3.73063e-23	2.31902e-21	LOC110936762	NC_035436.1	102685667	102688055	+	1126	lncRNA	uncharacterized LOC110936762%2C transcript variant X1	-
110873206	124.47	142.898	127.063	550.1	494.396	557.189	131.477	533.895	-2.02152	3.78401e-23	2.34833e-21	LOC110873206	NC_035440.1	95023014	95026957	-	911	protein_coding	U2 small nuclear ribonucleoprotein B''	RRM_1
110890170	940.547	1560.3	1378.15	157.728	231.841	134.662	1293	174.744	2.88753	3.8719e-23	2.39892e-21	LOC110890170	NC_035443.1	75830980	75832984	-	1048	protein_coding	uncharacterized LOC110890170	-
110873657	227.416	222.072	143.354	15.5781	7.92619	12.6856	197.614	12.0633	4.03365	4.00378e-23	2.47657e-21	LOC110873657	NC_035440.1	127776080	127839310	+	1061	protein_coding	stem-specific protein TSJT1-like%2C transcript variant X2	-
110885385	465.126	412.281	486.533	109.046	106.013	98.557	454.647	104.539	2.12045	4.10718e-23	2.53637e-21	LOC110885385	NC_035442.1	139018758	139020056	-	1217	lncRNA	uncharacterized LOC110885385	-
110894223	312.58	209.52	324.718	35.0506	34.6771	30.2502	282.272	33.326	3.08201	4.21903e-23	2.59965e-21	LOC110894223	NC_035444.1	19719979	19726653	-	2980	protein_coding	heat shock 70 kDa protein 14-like	HSP70
110870989	966.752	963.599	2160.08	116.835	143.662	97.5812	1363.48	119.36	3.51371	4.22344e-23	2.59965e-21	LOC110870989	NC_035440.1	41768554	41769281	-	614	lncRNA	uncharacterized LOC110870989	-
110911803	4652.2	8126.86	8317.77	1048.6	1316.74	1136.82	7032.28	1167.39	2.59068	4.38181e-23	2.69274e-21	LOC110911803	NC_035447.1	67929488	67930747	+	1260	protein_coding	probable serine/threonine-protein kinase clkA	-
110897707	53.3445	20.2761	40.1824	409.898	353.706	478.148	37.9343	413.917	-3.44712	4.40221e-23	2.70088e-21	LOC110897707	NC_035445.1	38261386	38264266	-	2079	protein_coding	S-type anion channel SLAH2-like%2C transcript variant X1	C4dic_mal_tran
110937466	155.354	238.486	460.469	3.89452	1.98155	0.975812	284.77	2.28396	6.95978	4.42301e-23	2.70924e-21	LOC110937466	NC_035436.1	150481325	150483991	-	1712	protein_coding	UDP-glycosyltransferase 83A1-like%2C transcript variant X2	UDPGT
110883802	4406.07	2847.35	3465.46	14347.4	16655.9	15123.1	3572.96	15375.5	-2.1054	4.63477e-23	2.83434e-21	LOC110883802	NC_035442.1	3726655	3731222	-	1913	protein_coding	phospho-2-dehydro-3-deoxyheptonate aldolase 1%2C chloroplastic-like	-
110908347	440.794	375.591	535.404	1732.09	1767.54	1738.9	450.596	1746.17	-1.95514	4.78091e-23	2.91899e-21	LOC110908347	NC_035446.1	47071504	47073633	-	1158	protein_coding	uncharacterized LOC110908347	Metallophos
110884960	4034.53	4843.1	3765.2	1254.03	1201.81	1309.54	4214.28	1255.13	1.7475	4.91423e-23	2.99554e-21	LOC110884960	NC_035442.1	98643859	98647059	-	1780	protein_coding	serine decarboxylase 1	-
110897621	957.393	1787.2	3193.96	147.992	148.616	110.267	1979.52	135.625	3.86729	4.92625e-23	2.99802e-21	LOC110897621	NC_035445.1	31710945	31717598	-	2639	protein_coding	beta-D-xylosidase 1-like	Glyco_hydro_3_C
110920796	221.801	279.038	243.267	933.71	930.336	864.57	248.035	909.539	-1.87465	5.16488e-23	3.13818e-21	LOC110920796	NC_035449.1	181640279	181643353	+	1054	protein_coding	eukaryotic translation initiation factor 4E-1-like	-
110915267	88.9075	41.5178	77.1068	558.863	502.322	547.431	69.1774	536.205	-2.95492	5.45467e-23	3.30893e-21	LOC110915267	NC_035448.1	14092071	14093223	-	1153	protein_coding	bZIP transcription factor 11-like	bZIP_1
110897319	533.445	316.694	427.889	35.0506	34.6771	60.5004	426.009	43.4094	3.2946	5.94351e-23	3.59969e-21	LOC110897319	NC_035445.1	2970604	2972063	+	1371	protein_coding	delta(12) fatty acid desaturase DES8.11-like	-
110929103	1873.61	2098.1	1329.28	7705.3	10072.2	8122.66	1766.99	8633.39	-2.28841	6.14084e-23	3.71324e-21	LOC110929103	NC_035435.1	57152337	57154169	+	1833	protein_coding	uncharacterized LOC110929103	-
110909809	1114.62	955.874	1027.37	3197.4	3820.42	3190.91	1032.62	3402.91	-1.72038	6.38122e-23	3.85242e-21	LOC110909809	NC_035447.1	630750	637716	+	2936	protein_coding	acyltransferase-like protein At1g54570%2C chloroplastic	-
110921167	149.739	93.6564	61.9027	1038.86	772.803	959.223	101.766	923.63	-3.17846	6.81363e-23	4.1069e-21	LOC110921167	NC_035449.1	30139392	30143367	+	2071	protein_coding	indole-3-acetic acid-amido synthetase GH3.10-like	-
110943837	764.604	342.763	346.438	30.1825	10.8985	27.3227	484.602	22.8012	4.40894	7.16523e-23	4.31194e-21	LOC110943837	NC_035433.1	13861719	13862813	+	1095	protein_coding	protein FANTASTIC FOUR 1-like	-
110886713	4735.49	4933.86	4119.24	1216.06	1511.92	1229.52	4596.2	1319.17	1.80091	7.23837e-23	4.34902e-21	LOC110886713	NC_035442.1	232426399	232429783	+	2674	protein_coding	EIN3-binding F-box protein 2-like	-
110898761	259.235	372.694	728.714	15.5781	30.714	18.5404	453.548	21.6108	4.39161	7.62419e-23	4.57354e-21	LOC110898761	NC_035445.1	106658964	106661851	-	1897	protein_coding	molybdenum cofactor sulfurase	-
110884598	55.2162	40.5522	29.3223	652.331	315.066	717.222	41.6969	561.54	-3.74696	7.78742e-23	4.66405e-21	LOC110884598	NC_035442.1	64237421	64245809	-	2035	protein_coding	uncharacterized LOC110884598%2C transcript variant X4	-
110877640	1302.73	1323.74	1948.31	276.511	222.924	320.066	1524.93	273.167	2.48051	7.92211e-23	4.7372e-21	LOC110877640	NC_035441.1	61049142	61053118	+	1300	protein_coding	caffeoylshikimate esterase-like	-
110918827	641.07	846.77	739.574	184.99	184.284	175.646	742.471	181.64	2.03119	7.96315e-23	4.7542e-21	LOC110918827	NC_035434.1	98181262	98186091	+	2239	protein_coding	alpha-mannosidase I MNS5	-
110935510	1493.65	1267.74	1121.85	4356.99	4464.43	4287.72	1294.41	4369.71	-1.75491	8.03104e-23	4.78716e-21	LOC110935510	NC_035436.1	2923858	2928765	+	1047	protein_coding	isopentenyl-diphosphate Delta-isomerase I-like	NUDIX
110915478	949.906	1117.12	1076.24	318.377	319.029	304.453	1047.75	313.953	1.73856	1.04046e-22	6.19219e-21	LOC110915478	NC_035448.1	181095268	181100322	-	1730	protein_coding	protein FREE1-like	FYVE
110908574	238.646	262.624	494.135	1.94726	0	1.95162	331.802	1.29963	7.98825	1.05304e-22	6.2572e-21	LOC110908574	NC_035434.1	2505094	2506666	-	1148	protein_coding	uncharacterized LOC110908574	-
110882039	1307.41	1189.53	1100.13	3673.5	3410.24	3658.32	1199.02	3580.69	-1.57812	1.07191e-22	6.35932e-21	LOC110882039	NC_035433.1	145413303	145422187	+	1992	protein_coding	pyruvate kinase 1%2C cytosolic-like	PK
110873622	141.316	151.588	109.687	616.307	662.827	558.165	134.197	612.433	-2.18802	1.15883e-22	6.86422e-21	LOC110873622	NC_035440.1	124878919	124882684	+	2555	protein_coding	uncharacterized LOC110873622	-
110927337	1499.26	933.667	1479.15	232.697	261.564	242.977	1304.03	245.746	2.40767	1.1942e-22	7.0626e-21	LOC110927337	NC_035434.1	178400769	178405363	+	2030	protein_coding	BAG-associated GRAM protein 1	C2
110915096	1220.37	1268.71	1293.44	388.478	422.07	349.341	1260.84	386.629	1.70536	1.26011e-22	7.44075e-21	LOC110915096	NC_035448.1	171493123	171499727	+	1935	protein_coding	programmed cell death 6-interacting protein-like%2C transcript variant X3	-
110878425	1119.3	1399.05	826.455	5190.42	5515.64	5093.74	1114.94	5266.6	-2.23956	1.26696e-22	7.46951e-21	LOC110878425	NC_035441.1	133327831	133328530	+	700	protein_coding	calcium-binding protein CML38-like	-
110894557	152.546	109.105	276.933	1828.48	1440.58	1759.39	179.528	1676.15	-3.22519	1.31714e-22	7.75326e-21	LOC110894557	NC_035444.1	37358138	37365190	-	4139	protein_coding	putative phospholipid-transporting ATPase 9	E1-E2_ATPase
110903784	394.936	407.454	360.556	76.9167	45.5756	66.3552	387.649	62.9492	2.62213	1.351e-22	7.94017e-21	LOC110903784	NC_035446.1	130918371	130922081	+	3327	protein_coding	wall-associated receptor kinase-like 6	Pkinase
110909139	80.4847	25.1038	41.2685	661.094	587.529	585.487	48.9523	611.37	-3.63919	1.42473e-22	8.36048e-21	LOC110909139	NC_035446.1	112745879	112752541	-	2038	protein_coding	receptor-like cytosolic serine/threonine-protein kinase RBK1	Pkinase
110904700	438.922	570.628	406.168	50.6287	82.2342	76.1133	471.906	69.6588	2.76077	1.47132e-22	8.62046e-21	LOC110904700	NC_035446.1	162189773	162193493	-	2483	protein_coding	probable serine/threonine-protein kinase PBL19%2C transcript variant X4	Pkinase
110915420	661.659	771.458	731.972	132.414	164.468	95.6296	721.696	130.837	2.46384	1.52961e-22	8.9481e-21	LOC110915420	NC_035448.1	59849830	59852746	+	1459	protein_coding	probable WRKY transcription factor 7	WRKY
110919690	110.432	45.3799	89.053	712.696	638.058	767.964	81.6218	706.24	-3.11317	1.5918e-22	9.29748e-21	LOC110919690	NC_035434.1	109848300	109851523	-	1174	protein_coding	14-3-3 protein 2-like	-
110929326	1356.07	1222.36	1472.63	345.638	368.568	263.469	1350.36	325.892	2.05083	1.61326e-22	9.40828e-21	LOC110929326	NC_035435.1	77282346	77283321	+	976	protein_coding	uncharacterized LOC110929326	-
110938051	1486.16	1287.05	1526.93	454.685	387.392	424.478	1433.38	422.185	1.76331	1.66345e-22	9.686e-21	LOC110938051	NC_035436.1	173407477	173410104	+	2628	protein_coding	cation/calcium exchanger 4-like	Na_Ca_ex
110940775	8069.99	6338.7	7281.71	22092.6	24484	22140.2	7230.13	22905.6	-1.6636	1.67993e-22	9.76687e-21	LOC110940775	NC_035437.1	119685109	119688856	+	1320	protein_coding	uncharacterized oxidoreductase At1g06690%2C chloroplastic	Aldo_ket_red
110869219	404.295	887.322	372.502	3.89452	13.8708	27.3227	554.706	15.0294	5.20609	1.70136e-22	9.87624e-21	LOC110869219	NC_035439.1	100588860	100590377	+	1518	protein_coding	uncharacterized LOC110869219	-
110886132	2210.52	2314.37	1639.88	8387.81	10970.8	8131.44	2054.92	9163.36	-2.15661	1.72743e-22	1.00122e-20	LOC110886132	NC_035442.1	204204132	204204833	+	702	protein_coding	nodulin-related protein 1-like	-
110944532	986.405	843.873	1190.27	3840.97	3517.25	3758.83	1006.85	3705.68	-1.88029	1.85642e-22	1.07433e-20	LOC110944532	NC_035433.1	21947991	21954023	-	4118	protein_coding	starch synthase 3%2C chloroplastic/amyloplastic%2C transcript variant X2	Glycos_transf_1
110908193	131.022	151.588	203.084	731.195	769.831	807.972	161.898	769.666	-2.25177	2.05438e-22	1.18707e-20	LOC110908193	NC_035446.1	30350018	30354712	+	2585	protein_coding	uncharacterized LOC110908193%2C transcript variant X3	-
110880153	431.435	495.317	284.535	50.6287	57.4649	54.6455	403.762	54.2463	2.89683	2.17295e-22	1.25367e-20	LOC110880153	NC_035441.1	205413850	205414619	-	653	protein_coding	uncharacterized LOC110880153	-
110895514	282.632	570.628	742.832	29.2089	5.94464	21.4679	532.031	18.8738	4.81524	2.38569e-22	1.3743e-20	LOC110895514	NC_035444.1	105839098	105841745	-	1609	protein_coding	uncharacterized LOC110895514	-
110885947	89.8433	113.933	115.117	467.342	715.338	626.471	106.298	603.051	-2.50538	2.53891e-22	1.46034e-20	LOC110885947	NC_035442.1	192378983	192384210	+	1629	protein_coding	ubiquinone biosynthesis O-methyltransferase%2C mitochondrial-like%2C transcript variant X2	-
110893740	7.48694	21.2417	10.8601	197.647	181.312	210.775	13.1962	196.578	-3.89519	2.66207e-22	1.52885e-20	LOC110893740	NC_035444.1	1663809	1665763	-	1477	protein_coding	GATA transcription factor 21-like	GATA
110936245	321.003	245.245	313.857	1226.77	1046.26	1123.16	293.368	1132.06	-1.94849	2.66979e-22	1.53095e-20	LOC110936245	NC_035436.1	50887536	50891930	+	2395	lncRNA	uncharacterized LOC110936245%2C transcript variant X4	-
110940217	191.853	180.554	197.654	12.6572	24.7693	18.5404	190.02	18.6556	3.3496	2.90126e-22	1.66116e-20	LOC110940217	NC_035437.1	46671457	46678235	-	3039	protein_coding	dual specificity protein kinase shkD-like	Pkinase_Tyr
110898192	579.302	869.942	1016.51	131.44	118.893	80.9924	821.917	110.442	2.89539	2.9734e-22	1.69988e-20	LOC110898192	NC_035445.1	79154268	79155309	-	1042	protein_coding	NDR1/HIN1-like protein 1	-
110904663	1536.7	1202.08	1541.05	4725.02	4918.2	4547.28	1426.61	4730.17	-1.7294	3.09414e-22	1.76624e-20	LOC110904663	NC_035446.1	160541804	160549448	+	2212	protein_coding	phosphoglucomutase%2C transcript variant X1	PGM_PMM_II
110940416	4099.1	3252.87	4205.04	1034.97	1200.82	1075.34	3852.34	1103.71	1.80335	3.29119e-22	1.87588e-20	LOC110940416	NC_035437.1	75991830	75994473	-	944	protein_coding	thaumatin-like protein	Thaumatin
110873133	199.34	195.037	156.386	21.4198	16.8431	20.4921	183.588	19.585	3.22902	3.37622e-22	1.92144e-20	LOC110873133	NC_035433.1	101633247	101646412	-	4463	pseudogene	-	-
110868057	2765.49	2109.68	2464.16	7987.65	7566.54	8202.68	2446.44	7918.96	-1.6946	3.39759e-22	1.93069e-20	LOC110868057	NC_035439.1	40262809	40265249	+	1249	protein_coding	mitochondrial outer membrane protein porin of 36 kDa	-
110878201	1417.84	1141.26	1430.28	210.304	323.983	294.695	1329.79	276.327	2.26681	3.59092e-22	2.03748e-20	LOC110878201	NC_035441.1	119629916	119635773	-	2597	protein_coding	uncharacterized LOC110878201	Lipase_3
110926220	320.067	165.106	235.665	1851.84	1287.01	1815.99	240.279	1651.61	-2.78071	3.668e-22	2.07809e-20	LOC110926220	NC_035449.1	7337047	7341428	-	2075	protein_coding	type I inositol polyphosphate 5-phosphatase 2%2C transcript variant X1	Exo_endo_phos
110873716	8842.08	6163.94	8993.26	31261.3	30446.5	31530.4	7999.76	31079.4	-1.95795	4.06031e-22	2.29691e-20	LOC110873716	NC_035440.1	135002314	135010277	+	3255	protein_coding	ATP-dependent Clp protease ATP-binding subunit ClpA homolog CD4B%2C chloroplastic-like	Clp_N
110869297	4.67934	5.79318	0	207.383	123.847	214.679	3.49084	181.969	-5.66086	5.02007e-22	2.83559e-20	LOC110869297	NC_035439.1	102797616	102805578	-	1793	protein_coding	cytochrome P450 711A1%2C transcript variant X2	p450
110911520	2013.99	626.629	3481.75	78.8639	82.2342	92.7022	2040.79	84.6001	4.59219	5.23033e-22	2.94994e-20	LOC110911520	NC_035447.1	53311353	53312189	+	837	protein_coding	transcription factor bHLH14-like	-
110889991	135.701	76.2769	105.343	634.806	589.51	579.632	105.774	601.316	-2.50637	5.25933e-22	2.96187e-20	LOC110889991	NC_035443.1	61038251	61041193	-	2943	protein_coding	nuclear mitotic apparatus protein 1-like	DnaJ
novel.2050	306.029	267.452	298.653	15.5781	31.7048	7.8065	290.711	18.3631	3.98665	5.38101e-22	3.02588e-20	-	NC_035441.1	197970147	197972032	+	1886	-	- && - && -	-
110921948	137.573	281.935	431.147	6.8154	9.90773	12.6856	283.551	9.8029	4.85345	5.43314e-22	3.05064e-20	LOC110921948	NC_035449.1	72660834	72667365	+	1863	protein_coding	serine carboxypeptidase-like 25	Peptidase_S10
110930058	58.9597	18.3451	19.5482	536.47	697.505	449.849	32.2843	561.275	-4.11248	5.66675e-22	3.17709e-20	LOC110930058	NC_035435.1	130194924	130199658	-	1195	protein_coding	ubiquinol oxidase 2%2C mitochondrial-like	AOX
110877559	1196.04	1229.12	1318.42	369.005	422.07	348.365	1247.86	379.813	1.71604	6.66841e-22	3.73312e-20	LOC110877559	NC_035441.1	52935553	52940535	-	1843	protein_coding	organic cation/carnitine transporter 7-like	Sugar_tr
110926472	1541.37	850.632	718.94	7384.98	7302.99	7025.85	1036.98	7237.94	-2.8028	6.87811e-22	3.84481e-20	LOC110926472	NC_035449.1	122968341	122974629	-	1567	protein_coding	bifunctional riboflavin kinase/FMN phosphatase-like%2C transcript variant X2	-
110908185	2028.96	2139.61	2745.44	657.2	619.233	630.375	2304.67	635.603	1.85814	7.1723e-22	4.00333e-20	LOC110908185	NC_035446.1	29278848	29287153	+	2257	protein_coding	uncharacterized LOC110908185	-
110889829	5.61521	20.2761	4.34405	268.722	208.062	243.953	10.0785	240.246	-4.5633	7.64948e-22	4.26337e-20	LOC110889829	NC_035443.1	47346987	47350039	-	2048	protein_coding	beta-hexosaminidase 2-like	Glyco_hydro_20
110937565	367.796	538.766	538.662	93.4684	84.2157	82.944	481.741	86.8761	2.47067	8.36636e-22	4.65604e-20	LOC110937565	NC_035436.1	155838204	155841413	+	1442	protein_coding	E3 ubiquitin-protein ligase SINAT5-like	-
110920081	34.6271	29.9314	43.4405	232.697	246.703	228.34	35.9997	235.913	-2.71708	8.68576e-22	4.82667e-20	LOC110920081	NC_035448.1	154296131	154297066	+	330	protein_coding	sec-independent protein translocase protein TATA%2C chloroplastic-like	-
110940554	1059.4	1312.15	1488.92	264.827	341.817	282.986	1286.83	296.543	2.11735	9.04311e-22	5.01786e-20	LOC110940554	NC_035437.1	94340249	94343661	-	1503	protein_coding	protein IQ-DOMAIN 14-like	-
110877398	268.594	455.73	663.553	27.2616	45.5756	33.1776	462.626	35.3383	3.71038	9.26244e-22	5.13202e-20	LOC110877398	NC_035433.1	126198295	126199681	-	1387	protein_coding	glycine-rich protein 23-like%2C transcript variant X1	-
110880259	1523.59	1237.81	1181.58	329.087	387.392	339.583	1314.33	352.021	1.9009	9.30516e-22	5.14813e-20	LOC110880259	NC_035441.1	207875296	207876386	+	978	protein_coding	uncharacterized LOC110880259	-
110894171	891.882	840.011	2091.66	73.9958	127.81	81.9682	1274.52	94.5913	3.75204	9.32783e-22	5.15312e-20	LOC110894171	NC_035444.1	18558310	18559238	-	823	protein_coding	protein TIFY 10A-like%2C transcript variant X2	Zim
110878716	137.573	128.415	180.278	708.802	598.427	687.948	148.755	665.059	-2.16284	9.78799e-22	5.39942e-20	LOC110878716	NC_035441.1	148751934	148763169	+	1895	protein_coding	receptor-like cytosolic serine/threonine-protein kinase RBK1	Pkinase
110926365	2013.99	2419.62	1977.63	385.557	183.293	355.196	2137.08	308.015	2.79443	1.005e-21	5.53586e-20	LOC110926365	NC_035449.1	2265478	2267943	+	1617	protein_coding	probable aquaporin NIP5-1	-
110871601	1374.79	1470.5	1396.61	498.498	464.673	499.616	1413.97	487.596	1.53597	1.04236e-21	5.73329e-20	LOC110871601	NC_035440.1	586682	594061	-	1954	protein_coding	F-box/kelch-repeat protein At1g67480-like	Kelch_1
110871703	886.267	960.702	919.852	279.432	229.859	283.961	922.274	264.417	1.80222	1.06715e-21	5.86111e-20	LOC110871703	NC_035440.1	2910972	2915075	-	3014	protein_coding	probable alpha%2Calpha-trehalose-phosphate synthase [UDP-forming] 10	-
110918244	371.54	526.214	358.384	65.2331	42.6033	67.331	418.712	58.3891	2.84197	1.14015e-21	6.25293e-20	LOC110918244	NC_035448.1	155855630	155860089	-	1650	protein_coding	serine carboxypeptidase-like 2%2C transcript variant X3	Peptidase_S10
110915718	1593.78	1530.36	1961.34	395.293	481.516	345.437	1695.16	407.416	2.05676	1.15649e-21	6.33332e-20	LOC110915718	NC_035448.1	129646294	129650458	+	626	protein_coding	stress-response A/B barrel domain-containing protein HS1	-
110938013	117.919	195.037	183.536	6.8154	7.92619	11.7097	165.497	8.81711	4.22936	1.20915e-21	6.61211e-20	LOC110938013	NC_035436.1	172261727	172266723	+	1610	protein_coding	probable protein S-acyltransferase 4%2C transcript variant X1	-
110873632	2.8076	4.82765	2.17202	160.649	114.93	152.227	3.26909	142.602	-5.43411	1.2801e-21	6.98999e-20	LOC110873632	NC_035440.1	125329217	125330625	-	1409	protein_coding	uncharacterized LOC110873632%2C transcript variant X2	DTW
110929887	483.844	636.284	717.854	72.0485	73.3172	120.025	612.661	88.4636	2.79139	1.44814e-21	7.89612e-20	LOC110929887	NC_035435.1	124076818	124079923	-	2847	protein_coding	probable alpha%2Calpha-trehalose-phosphate synthase [UDP-forming] 11	-
110909088	89.8433	91.7253	128.149	511.155	461.7	551.334	103.239	508.063	-2.30237	1.45318e-21	7.91217e-20	LOC110909088	NC_035446.1	110203593	110205208	-	1377	protein_coding	dehydrodolichyl diphosphate synthase 6-like	Prenyltransf
110885862	22564.7	24475.2	25838.4	9337.1	8986.32	9312.18	24292.8	9211.86	1.39895	1.47449e-21	8.01663e-20	LOC110885862	NC_035442.1	188095834	188100057	-	2017	protein_coding	sodium/calcium exchanger NCL-like	Na_Ca_ex
110872125	1558.22	1316.98	1205.47	5528.27	4253.39	5207.91	1360.23	4996.52	-1.87686	1.52987e-21	8.30575e-20	LOC110872125	NC_035440.1	22087433	22096655	+	3579	protein_coding	phosphoenolpyruvate carboxylase 4-like	-
110930938	0.935868	0	3.25804	255.091	195.182	241.026	1.39797	230.433	-7.43909	1.57848e-21	8.55734e-20	LOC110930938	NC_035435.1	163346110	163357963	-	1403	protein_coding	1-aminocyclopropane-1-carboxylate oxidase homolog 1-like	2OG-FeII_Oxy
110872864	890.011	1076.57	1150.09	145.071	247.693	162.961	1038.89	185.242	2.48767	2.25529e-21	1.2209e-19	LOC110872864	NC_035440.1	65261693	65267958	-	2119	protein_coding	MACPF domain-containing protein At1g14780	-
110925957	63.639	20.2761	65.1607	695.171	508.267	711.367	49.692	638.268	-3.68546	2.31874e-21	1.25345e-19	LOC110925957	NC_035449.1	22478559	22485103	+	3196	protein_coding	probable LRR receptor-like serine/threonine-protein kinase At1g67720	Pkinase_Tyr
110909343	3057.48	2295.06	2422.89	8298.24	9178.53	8545.19	2591.81	8673.98	-1.74263	2.37239e-21	1.28062e-19	LOC110909343	NC_035446.1	123556936	123559896	-	782	protein_coding	acyl carrier protein 1%2C chloroplastic-like	PP-binding
110898219	2256.38	3506.8	3023.46	565.678	737.135	624.52	2928.88	642.445	2.18871	2.47671e-21	1.33502e-19	LOC110898219	NC_035445.1	80189906	80194444	+	2266	protein_coding	MATH and LRR domain-containing protein PFE0570w-like	-
110877858	151.611	173.795	193.31	696.145	610.316	726.98	172.905	677.814	-1.97243	2.54837e-21	1.37169e-19	LOC110877858	NC_035441.1	82038464	82040741	-	1374	protein_coding	homeobox-leucine zipper protein ATHB-16-like	Homeobox
110921686	7431.73	6771.26	7750.87	1804.13	2433.34	1773.05	7317.95	2003.51	1.86892	2.60449e-21	1.3999e-19	LOC110921686	NC_035449.1	7193926	7197715	+	1956	protein_coding	beta-amylase 3%2C chloroplastic	-
110889896	671.953	849.666	730.886	2484.7	2253.02	2554.68	750.835	2430.8	-1.69487	2.69786e-21	1.44802e-19	LOC110889896	NC_035443.1	52599690	52603573	-	895	protein_coding	actin-depolymerizing factor 2-like	Cofilin_ADF
110927346	676.633	577.387	786.273	51.6023	119.884	72.2101	680.097	81.232	3.06601	2.70236e-21	1.44837e-19	LOC110927346	NC_035434.1	178614309	178615455	-	829	protein_coding	uncharacterized LOC110927346%2C transcript variant X2	-
110928882	429.563	574.49	361.642	46.7342	13.8708	39.0325	455.232	33.2125	3.77596	2.73049e-21	1.46137e-19	LOC110928882	NC_035435.1	32797558	32800631	-	1021	protein_coding	uncharacterized LOC110928882	-
novel.2854	1146.44	1061.12	1210.9	373.874	348.752	382.518	1139.49	368.381	1.62891	2.91967e-21	1.56041e-19	-	NC_035443.1	147042001	147051362	-	9095	-	- && Q9LJL3.2 RecName: Full=Presequence protease 1, chloroplastic/mitochondrial; Short=AtPreP1; Short=PreP 1; AltName: Full=Zinc metalloprotease 1; Short=AtZnMP1; Flags: Precursor && -	-
110915496	998.571	1041.81	977.411	306.693	245.712	313.236	1005.93	288.547	1.80157	3.02798e-21	1.61601e-19	LOC110915496	NC_035448.1	181596763	181603077	-	2196	protein_coding	serine/threonine-protein kinase STY17-like%2C transcript variant X1	Pkinase_Tyr
110904852	497.882	533.938	496.307	1610.38	1401.94	1539.83	509.376	1517.39	-1.5747	3.24516e-21	1.72947e-19	LOC110904852	NC_035446.1	166491266	166495392	+	1616	protein_coding	uncharacterized LOC110904852	-
110878614	22.4608	17.3795	26.0643	260.933	163.478	231.267	21.9682	218.559	-3.31893	3.67728e-21	1.957e-19	LOC110878614	NC_035441.1	143443232	143446388	-	1901	protein_coding	pentatricopeptide repeat-containing protein At2g35130	-
110930634	2989.16	2765.28	5586.45	473.184	616.261	449.849	3780.3	513.098	2.88111	3.74457e-21	1.99e-19	LOC110930634	NC_035435.1	155110546	155111901	+	928	protein_coding	uncharacterized LOC110930634	-
110908777	145.06	140.967	183.536	6.8154	14.8616	10.7339	156.521	10.8036	3.85762	3.82145e-21	2.028e-19	LOC110908777	NC_035446.1	88712458	88713761	-	1198	lncRNA	uncharacterized LOC110908777	-
novel.1357	2.8076	2.89659	5.43006	117.809	172.395	126.856	3.71142	139.02	-5.24974	4.03564e-21	2.13866e-19	-	NC_035438.1	69387629	69389165	+	1537	-	- && - && -	-
110872900	175.943	137.105	154.214	634.806	569.695	596.221	155.754	600.241	-1.94582	4.04932e-21	2.1429e-19	LOC110872900	NC_035440.1	68377000	68381406	-	1664	protein_coding	uncharacterized LOC110872900%2C transcript variant X3	-
110911017	1076.25	894.081	1269.55	248.275	287.324	265.421	1079.96	267.007	2.0158	4.16149e-21	2.19918e-19	LOC110911017	NC_035447.1	31176837	31183262	-	2679	protein_coding	uncharacterized LOC110911017	-
110898776	287.312	396.833	354.04	1364.05	1314.76	1193.42	346.061	1290.74	-1.89946	4.26772e-21	2.25216e-19	LOC110898776	NC_035445.1	107940559	107944224	-	1251	protein_coding	mitochondrial dicarboxylate/tricarboxylate transporter DTC	Mito_carr
110868290	733.721	682.63	569.07	2129.33	2145.02	2060.92	661.807	2111.76	-1.67333	4.37218e-21	2.30407e-19	LOC110868290	NC_035439.1	59924457	59929113	-	1525	protein_coding	basic leucine zipper and W2 domain-containing protein 2-like	-
110912486	1515.17	2172.44	1748.48	398.214	249.675	381.543	1812.03	343.144	2.40059	4.38586e-21	2.30805e-19	LOC110912486	NC_035434.1	27013792	27015166	-	847	protein_coding	uncharacterized LOC110912486	-
110895342	73.9336	82.07	115.117	464.421	490.433	434.236	90.3736	463.03	-2.3612	4.49897e-21	2.36428e-19	LOC110895342	NC_035444.1	88594907	88602392	-	666	protein_coding	protein SPIRAL1-like 1	-
110864424	29.9478	20.2761	22.8063	191.805	179.33	216.63	24.3434	195.922	-3.0056	4.53398e-21	2.37936e-19	LOC110864424	NC_035433.1	39615179	39619222	-	892	protein_coding	high mobility group B protein 1-like%2C transcript variant X1	HMG_box
110904638	1006.99	935.598	1163.12	241.46	289.306	199.066	1035.24	243.277	2.08923	4.70107e-21	2.46362e-19	LOC110904638	NC_035446.1	160046748	160050793	-	2295	protein_coding	U-box domain-containing protein 14-like	U-box
110884548	111.368	171.864	207.428	853.873	910.521	918.239	163.554	894.211	-2.45323	4.80469e-21	2.51443e-19	LOC110884548	NC_035442.1	58683160	58685155	-	1303	protein_coding	protein RICE SALT SENSITIVE 3-like%2C transcript variant X2	-
110889178	2080.43	1410.64	1374.89	6690.78	6555.95	6698.95	1621.99	6648.56	-2.03505	4.93781e-21	2.58052e-19	LOC110889178	NC_035443.1	6838014	6839314	+	1194	protein_coding	uncharacterized LOC110889178	-
110908521	143.188	160.278	213.944	744.826	753.979	723.077	172.47	740.627	-2.10487	5.01372e-21	2.61657e-19	LOC110908521	NC_035446.1	67193377	67212972	-	1924	protein_coding	probable voltage-gated potassium channel subunit beta%2C transcript variant X2	Aldo_ket_red
110890665	153.482	202.761	180.278	18.499	20.8062	22.4437	178.841	20.583	3.119	5.02862e-21	2.62072e-19	LOC110890665	NC_035443.1	121479249	121481781	+	1651	protein_coding	uncharacterized LOC110890665	-
110895069	233.967	253.934	528.888	2875.13	2420.46	2890.36	338.93	2728.65	-3.01058	5.18917e-21	2.70066e-19	LOC110895069	NC_035444.1	70893399	70913669	-	4710	protein_coding	alpha-glucan water dikinase 1%2C chloroplastic-like%2C transcript variant X3	-
110909012	7.48694	0.96553	3.25804	175.253	187.256	118.073	3.9035	160.194	-5.34248	5.34688e-21	2.7789e-19	LOC110909012	NC_035446.1	106283971	106286494	+	1590	protein_coding	purple acid phosphatase 5-like	Metallophos
110904492	45006.8	54438.5	52906.2	17786.3	18693.9	17181.1	50783.8	17887.1	1.50545	5.56393e-21	2.88774e-19	LOC110904492	NC_035446.1	154781351	154783807	+	1608	protein_coding	S-adenosylmethionine synthase 2%2C transcript variant X1	-
110869641	1010.74	1084.29	976.325	318.377	232.832	280.058	1023.78	277.089	1.88542	5.61556e-21	2.91052e-19	LOC110869641	NC_035433.1	78809480	78811091	-	1612	protein_coding	pathogenesis-related genes transcriptional activator PTI6-like	AP2
110935564	785.193	644.008	830.799	206.409	175.367	198.09	753.334	193.289	1.96218	5.66835e-21	2.93386e-19	LOC110935564	NC_035436.1	5870004	5888154	+	3437	protein_coding	TMV resistance protein N-like	TIR
110879730	1380.41	1118.08	1284.75	3802.99	3564.8	3829.09	1261.08	3732.29	-1.5654	6.50828e-21	3.36398e-19	LOC110879730	NC_035441.1	192234035	192237949	+	2076	protein_coding	protein NRT1/ PTR FAMILY 2.10-like	-
110878248	4270.37	4763.92	4038.88	1552.94	1316.74	1493.97	4357.72	1454.55	1.58302	7.01407e-21	3.62045e-19	LOC110878248	NC_035433.1	130209231	130215691	+	2086	protein_coding	serine/threonine-protein kinase STY17-like	-
110890915	905.92	846.77	877.498	2702.79	2360.02	2948.9	876.729	2670.57	-1.60694	7.54778e-21	3.89061e-19	LOC110890915	NC_035443.1	138274946	138280079	+	1513	protein_coding	probable plastid-lipid-associated protein 12%2C chloroplastic	-
110871881	346.271	368.832	612.511	65.2331	47.5571	56.5971	442.538	56.4625	2.96927	8.03627e-21	4.13676e-19	LOC110871881	NC_035440.1	10594317	10597801	-	2044	protein_coding	protein NRT1/ PTR FAMILY 5.5-like	-
110909818	277.017	212.417	280.191	37.9715	45.5756	34.1534	256.542	39.2335	2.70914	8.48686e-21	4.36275e-19	LOC110909818	NC_035447.1	946126	951320	-	2365	protein_coding	MACPF domain-containing protein CAD1-like%2C transcript variant X3	-
110937706	2412.67	2157.96	2059.08	727.301	661.837	779.674	2209.9	722.937	1.61211	8.54061e-21	4.38441e-19	LOC110937706	NC_035433.1	87027420	87028284	-	696	protein_coding	uncharacterized LOC110937706%2C transcript variant X2	-
110930278	882.524	1074.63	1605.13	7644.93	14945.8	7744.05	1187.43	10111.6	-3.09035	8.73684e-21	4.47905e-19	LOC110930278	NC_035435.1	138551234	138552033	+	800	protein_coding	early light-induced protein 1%2C chloroplastic-like	-
110879613	140.38	111.036	106.429	570.547	471.608	517.18	119.282	519.778	-2.12175	8.79823e-21	4.50441e-19	LOC110879613	NC_035441.1	187711162	187714891	-	1834	protein_coding	uncharacterized LOC110879613	-
110883808	3765	3844.74	4162.68	10931.9	12930.6	10601.2	3924.14	11487.9	-1.54972	9.15703e-21	4.68175e-19	LOC110883808	NC_035442.1	4139291	4146233	+	2733	protein_coding	uncharacterized protein sll0005	ABC1
110864908	37.4347	32.828	56.4726	364.137	253.638	346.413	42.2451	321.396	-2.93368	9.53234e-21	4.86704e-19	LOC110864908	NC_035438.1	20934706	20938317	+	2028	protein_coding	probable receptor-like protein kinase At2g42960	Pkinase
110936765	3253.08	4500.33	2744.35	755.536	837.204	767.964	3499.25	786.901	2.1529	9.75468e-21	4.97383e-19	LOC110936765	NC_035436.1	103038460	103039929	-	1470	protein_coding	zinc finger CCCH domain-containing protein 20-like	-
110917017	231.159	280.969	397.48	12.6572	33.6863	13.6614	303.203	20.0016	3.92319	1.00329e-20	5.10877e-19	LOC110917017	NC_035448.1	58328747	58329841	+	1095	protein_coding	uncharacterized LOC110917017	-
110929286	118.855	112.967	146.612	477.078	540.962	526.939	126.145	514.993	-2.03161	1.0305e-20	5.24027e-19	LOC110929286	NC_035435.1	72808356	72810225	-	995	protein_coding	ras-related protein RABA1f-like	Ras
110940402	640.134	690.354	569.07	1912.21	2236.18	1917.47	633.186	2021.95	-1.67463	1.06949e-20	5.43123e-19	LOC110940402	NC_035437.1	74961415	74966996	-	1174	protein_coding	E3 ubiquitin ligase BIG BROTHER-related-like	-
110898007	246.133	460.558	233.493	31.1561	29.7232	23.4195	313.395	28.0996	3.47989	1.0725e-20	5.43919e-19	LOC110898007	NC_035445.1	67492656	67493651	-	996	protein_coding	zinc finger protein ZAT5-like	-
110941275	471.678	855.459	1235.88	82.7585	51.5202	89.7747	854.339	74.6845	3.51525	1.09142e-20	5.52769e-19	LOC110941275	NC_035437.1	159044875	159047993	+	1543	protein_coding	protein WALLS ARE THIN 1-like	DUF6
110871823	223.672	163.175	240.009	1025.23	804.508	1021.68	208.952	950.472	-2.18638	1.13174e-20	5.72422e-19	LOC110871823	NC_035433.1	90137978	90141205	-	2246	protein_coding	GTP cyclohydrolase 1%2C transcript variant X3	GTP_cyclohydroI
110920412	145.06	129.381	103.171	3.89452	4.95387	3.90325	125.871	4.25054	4.89026	1.14843e-20	5.80088e-19	LOC110920412	NC_035448.1	184948993	184950573	+	1581	protein_coding	berberine bridge enzyme-like 21	FAD_binding_4
110921556	83.2923	63.725	54.3006	359.269	355.688	337.631	67.1059	350.863	-2.38237	1.2011e-20	6.05881e-19	LOC110921556	NC_035449.1	71976170	71978613	-	1248	protein_coding	protein SHORT HYPOCOTYL IN WHITE LIGHT 1	-
110870710	43.9858	30.897	7.60208	714.644	377.485	740.641	27.4949	610.923	-4.46392	1.27503e-20	6.42315e-19	LOC110870710	NC_035433.1	85376252	85380526	-	2152	protein_coding	putative UPF0481 protein At3g02645%2C transcript variant X3	-
110877757	265.787	230.762	269.331	988.233	801.536	1010.94	255.293	933.57	-1.87098	1.27879e-20	6.43352e-19	LOC110877757	NC_035441.1	71859065	71861605	-	1525	protein_coding	metal tolerance protein 11	-
110912020	8857.99	6859.12	9290.83	2258.82	2636.45	2198.5	8335.98	2364.59	1.81775	1.34156e-20	6.7403e-19	LOC110912020	NC_035447.1	84421073	84424822	-	1900	protein_coding	mitogen-activated protein kinase 9-like	Pkinase
110937029	6496.8	16898.7	12683.5	1537.36	1603.07	1458.84	12026.3	1533.09	2.97167	1.34636e-20	6.75545e-19	LOC110937029	NC_035436.1	125980870	125986963	+	2625	protein_coding	dammarenediol II synthase-like%2C transcript variant X1	-
110886303	1726.68	2038.23	1966.77	601.703	661.837	659.649	1910.56	641.063	1.5754	1.45399e-20	7.28581e-19	LOC110886303	NC_035442.1	214176219	214182339	+	1484	protein_coding	probable E3 ubiquitin-protein ligase LUL4	-
110868872	330.361	258.762	294.309	1078.78	978.884	967.03	294.478	1008.23	-1.77539	1.48196e-20	7.41608e-19	LOC110868872	NC_035439.1	86351103	86354768	-	1302	protein_coding	mitochondrial substrate carrier family protein B-like	Mito_carr
110937634	888.139	854.494	1145.74	218.093	139.699	208.824	962.792	188.872	2.34931	1.49873e-20	7.49009e-19	LOC110937634	NC_035436.1	158565100	158567871	-	2772	protein_coding	G-type lectin S-receptor-like serine/threonine-protein kinase SD2-2	Pkinase
110916296	238.646	252.969	264.987	35.0506	37.6494	17.5646	252.201	30.0882	3.06766	1.53602e-20	7.66099e-19	LOC110916296	NC_035434.1	69439133	69442230	+	1564	protein_coding	squamosa promoter-binding-like protein 6	SBP
110885214	75.8053	66.6216	49.9565	338.823	330.918	325.921	64.1278	331.887	-2.36722	1.53854e-20	7.66099e-19	LOC110885214	NC_035442.1	117530126	117535097	+	2635	protein_coding	DEAD-box ATP-dependent RNA helicase 30-like%2C transcript variant X1	DEAD
110864622	730.913	1102.63	790.617	205.436	174.376	181.501	874.722	187.104	2.225	1.53902e-20	7.66099e-19	LOC110864622	NC_035438.1	10529324	10530777	+	1414	protein_coding	uncharacterized LOC110864622	-
110922450	233.967	273.245	240.009	795.455	786.674	832.368	249.074	804.832	-1.69193	1.54257e-20	7.66855e-19	LOC110922450	NC_035449.1	73032398	73035353	-	2612	protein_coding	uncharacterized LOC110922450	-
110879816	986.405	782.079	584.274	79.8376	18.8247	51.718	784.253	50.1268	3.96713	1.64687e-20	8.17626e-19	LOC110879816	NC_035441.1	195524774	195529876	+	998	protein_coding	carbonic anhydrase%2C chloroplastic-like	-
110895200	2149.69	1780.44	2616.2	7729.64	9277.6	7864.07	2182.11	8290.44	-1.92589	1.65454e-20	8.20354e-19	LOC110895200	NC_035444.1	77361120	77365032	-	1941	protein_coding	probable solanesyl-diphosphate synthase 3%2C chloroplastic	-
110912512	238.646	133.243	68.4188	1774.93	1652.61	1544.71	146.769	1657.42	-3.49475	1.75894e-20	8.70975e-19	LOC110912512	NC_035447.1	119085241	119087898	-	1399	pseudogene	PF00447:HSF-type DNA-binding	HSF_DNA-bind
110878918	211.506	355.315	104.257	3.89452	5.94464	1.95162	223.693	3.93026	5.83388	1.81738e-20	8.98735e-19	LOC110878918	NC_035441.1	157685078	157686853	-	1264	protein_coding	uncharacterized protein DDB_G0287625-like	-
110937473	1847.4	2633.97	2243.7	523.812	649.947	564.019	2241.69	579.26	1.95232	1.92176e-20	9.4911e-19	LOC110937473	NC_035436.1	150892493	150895515	-	1447	protein_coding	ninja-family protein 3-like	-
110886537	9.35868	33.7935	22.8063	288.194	258.592	282.986	21.9862	276.591	-3.65673	1.92574e-20	9.49829e-19	LOC110886537	NC_035442.1	225223111	225224174	+	959	protein_coding	PRA1 family protein F3-like	-
110884705	5.61521	1.93106	0	256.064	112.948	237.122	2.51542	202.045	-6.27414	1.97504e-20	9.72875e-19	LOC110884705	NC_035442.1	76097503	76098508	-	932	protein_coding	glutathione S-transferase U19-like	GST_N
110899937	377.155	348.556	468.071	49.6551	59.4464	82.944	397.927	64.0152	2.63542	2.06756e-20	1.01712e-18	LOC110899937	NC_035445.1	177955638	177960462	-	1280	protein_coding	BURP domain protein RD22-like%2C transcript variant X3	-
110885373	2020.54	2824.17	3785.84	330.06	133.754	344.462	2876.85	269.425	3.41631	2.08319e-20	1.02348e-18	LOC110885373	NC_035442.1	136657439	136658397	-	589	protein_coding	uncharacterized LOC110885373%2C transcript variant X2	-
110927277	10326.4	15237	16976.5	3350.26	2925.75	3451.45	14180	3242.49	2.12865	2.38348e-20	1.16949e-18	LOC110927277	NC_035434.1	176338629	176341264	+	1891	protein_coding	UDP-glucuronate 4-epimerase 6-like	-
110908751	479.164	194.071	167.246	3590.74	2505.67	3587.09	280.161	3227.83	-3.52512	2.48306e-20	1.21676e-18	LOC110908751	NC_035446.1	86792774	86794606	+	1293	protein_coding	uncharacterized LOC110908751%2C transcript variant X2	-
110886961	1818.39	1760.16	575.586	4.86814	0	4.87906	1384.71	3.24907	8.73242	3.07129e-20	1.50306e-18	LOC110886961	NC_035442.1	244957728	244967224	+	2442	protein_coding	beta-galactosidase-like	-
110937925	5447.69	4198.12	4142.05	914.238	1293.95	844.078	4595.95	1017.42	2.17554	3.14433e-20	1.53681e-18	LOC110937925	NC_035436.1	169730851	169736103	+	1581	protein_coding	phosphatidylinositol:ceramide inositolphosphotransferase 1-like	-
110937047	296.67	198.899	491.963	27.2616	22.7878	12.6856	329.178	20.9117	3.97577	3.23777e-20	1.58043e-18	LOC110937047	NC_035436.1	127099575	127108656	-	3294	protein_coding	DExH-box ATP-dependent RNA helicase DExH8-like	Helicase_C
110890363	3195.05	3646.81	3780.41	1262.8	1191.9	1307.59	3540.76	1254.1	1.49732	3.32025e-20	1.6186e-18	LOC110890363	NC_035443.1	92421771	92426916	+	1257	protein_coding	calcium uniporter protein 5%2C mitochondrial-like	-
110937503	977.982	1583.47	1537.79	6508.71	5449.25	6487.2	1366.41	6148.39	-2.17002	3.45235e-20	1.68083e-18	LOC110937503	NC_035436.1	152776890	152784270	+	3521	protein_coding	cellulose synthase A catalytic subunit 3 [UDP-forming]-like%2C transcript variant X1	-
110930259	330.361	325.384	407.254	1165.43	1115.61	1187.56	354.333	1156.2	-1.70727	3.45963e-20	1.6822e-18	LOC110930259	NC_035435.1	137941824	137946741	+	2541	protein_coding	glutamine-dependent NAD(+) synthetase	CN_hydrolase
110944691	1695.79	3376.46	3266.72	466.368	469.627	442.043	2779.66	459.346	2.59716	3.64131e-20	1.76826e-18	LOC110944691	NC_035438.1	41496474	41497493	+	1020	protein_coding	G-type lectin S-receptor-like serine/threonine-protein kinase At4g27290	B_lectin
110865034	254.556	596.697	535.404	41.866	52.511	40.0083	462.219	44.7951	3.36705	3.89006e-20	1.88663e-18	LOC110865034	NC_035438.1	26477380	26481889	+	1971	protein_coding	abscisic acid 8'-hydroxylase 1-like%2C transcript variant X2	p450
110874462	5823.91	8734.18	7678.1	2051.44	1888.41	2070.67	7412.06	2003.51	1.88732	4.02345e-20	1.94882e-18	LOC110874462	NC_035433.1	109441441	109444043	+	843	protein_coding	annexin A7-like%2C transcript variant X2	-
110894366	1400.06	1370.09	1480.23	3716.34	3489.5	3793.96	1416.79	3666.6	-1.37194	4.04423e-20	1.95637e-18	LOC110894366	NC_035444.1	27139236	27144202	-	1478	protein_coding	clp protease adapter protein ClpF%2C chloroplastic%2C transcript variant X3	UVR
110871975	41.1782	46.3454	169.418	1441.94	1946.87	1495.92	85.6472	1628.24	-4.25344	4.11054e-20	1.9859e-18	LOC110871975	NC_035440.1	14665708	14667240	+	1453	lncRNA	uncharacterized LOC110871975	-
110866007	2785.14	1491.74	2517.38	396.267	455.756	374.712	2264.75	408.912	2.46951	4.14486e-20	1.99992e-18	LOC110866007	NC_035438.1	103208406	103214949	+	3267	protein_coding	glutamate receptor 3.3	ANF_receptor
110921581	176.879	422.902	356.212	27.2616	22.7878	12.6856	318.664	20.9117	3.92938	4.32029e-20	2.08191e-18	LOC110921581	NC_035449.1	54554440	54556941	-	1502	protein_coding	WAT1-related protein At5g40240-like%2C transcript variant X1	DUF6
110894551	15599	21242.6	16466.1	5004.45	3831.32	5067.39	17769.3	4634.39	1.93893	4.48223e-20	2.15719e-18	LOC110894551	NC_035444.1	36999909	37002631	-	1700	protein_coding	S-adenosylmethionine decarboxylase proenzyme-like%2C transcript variant X2	SAM_decarbox
110924544	78.6129	56.9663	47.7845	327.139	345.78	341.534	61.1212	338.151	-2.4633	4.7086e-20	2.26325e-18	LOC110924544	NC_035434.1	150897277	150900468	+	811	protein_coding	mitochondrial import inner membrane translocase subunit TIM14-3-like	-
110896062	472.613	351.453	436.577	1866.45	1388.07	1893.08	420.214	1715.87	-2.02979	5.43846e-20	2.61074e-18	LOC110896062	NC_035444.1	159196854	159217262	-	4417	protein_coding	alpha-glucan water dikinase 1%2C chloroplastic-like%2C transcript variant X2	-
110867470	6934.78	7066.71	7624.89	2665.8	2944.58	2622.01	7208.79	2744.13	1.39339	5.62345e-20	2.69611e-18	LOC110867470	NC_035433.1	63705550	63709668	-	2360	protein_coding	uncharacterized LOC110867470%2C transcript variant X6	-
110920659	555.906	1298.64	1755	115.862	110.967	92.7022	1203.18	106.51	3.49752	5.75552e-20	2.75593e-18	LOC110920659	NC_035449.1	128322747	128324553	-	1379	protein_coding	pollen-specific leucine-rich repeat extensin-like protein 1	-
110898145	1421.58	1328.57	2452.21	239.513	316.057	197.114	1734.12	250.895	2.78893	5.80336e-20	2.77531e-18	LOC110898145	NC_035445.1	77106751	77112338	+	2175	protein_coding	IQ domain-containing protein IQM2-like	-
110885038	525.022	284.831	748.262	40.8924	47.5571	55.6213	519.372	48.0236	3.43444	5.83195e-20	2.78546e-18	LOC110885038	NC_035442.1	102764433	102770599	-	3008	protein_coding	AMP deaminase-like	-
110927145	118.855	84.0011	89.053	481.946	408.199	459.608	97.3031	449.918	-2.20735	5.91406e-20	2.8211e-18	LOC110927145	NC_035434.1	171367790	171371862	+	2457	protein_coding	DEAD-box ATP-dependent RNA helicase 37-like	DEAD
110928819	3069.65	3962.53	2399	705.881	632.113	777.722	3143.73	705.239	2.15637	6.00531e-20	2.86101e-18	LOC110928819	NC_035435.1	27298032	27300063	+	1687	protein_coding	CBL-interacting serine/threonine-protein kinase 6-like	Pkinase
110926421	580.238	497.248	754.778	2324.05	2924.76	2378.05	610.755	2542.29	-2.05808	6.08978e-20	2.8976e-18	LOC110926421	NC_035449.1	143472232	143477057	-	2305	protein_coding	ATP-dependent zinc metalloprotease FTSH 2%2C chloroplastic-like%2C transcript variant X2	AAA
110877103	3.74347	3.86212	3.25804	119.756	164.468	103.436	3.62121	129.22	-5.15246	6.41783e-20	3.04985e-18	LOC110877103	NC_035441.1	9365891	9389793	-	2041	protein_coding	uncharacterized LOC110877103%2C transcript variant X1	-
110877324	1852.08	2069.13	2768.24	575.415	564.741	596.221	2229.82	578.792	1.94557	6.55593e-20	3.11155e-18	LOC110877324	NC_035441.1	29925998	29927713	-	1716	protein_coding	anthocyanidin 3-O-glucosyltransferase 5-like	UDPGT
110868668	207.763	92.6909	279.105	2.92089	2.97232	1.95162	193.186	2.61494	6.20683	6.70972e-20	3.18054e-18	LOC110868668	NC_035439.1	77896062	77927431	+	5619	protein_coding	protein SIEVE ELEMENT OCCLUSION B-like%2C transcript variant X2	-
110872269	185.302	181.52	249.783	12.6572	27.7417	17.5646	205.535	19.3212	3.41172	6.89049e-20	3.26213e-18	LOC110872269	NC_035440.1	28374841	28380958	-	3237	protein_coding	U-box domain-containing protein 44-like	U-box
110864775	193.725	649.802	513.684	27.2616	29.7232	29.2744	452.403	28.7531	3.9756	7.91958e-20	3.74463e-18	LOC110864775	NC_035438.1	15942042	15944194	+	2153	protein_coding	cytochrome P450 86A8-like	p450
110886026	1663.97	1804.58	1577.98	577.362	616.261	609.883	1682.17	601.169	1.48461	7.96149e-20	3.75974e-18	LOC110886026	NC_035442.1	197670367	197674589	-	2100	protein_coding	vacuolar cation/proton exchanger 3-like%2C transcript variant X3	Na_Ca_ex
110894129	43.0499	12.5519	8.6881	389.452	426.033	440.091	21.43	418.525	-4.27521	8.5591e-20	4.0369e-18	LOC110894129	NC_035444.1	17454866	17462785	-	2379	protein_coding	mitogen-activated protein kinase kinase kinase NPK1-like%2C transcript variant X3	Pkinase
110928869	414.59	569.663	498.479	1614.28	1680.35	1661.81	494.244	1652.15	-1.74125	8.59155e-20	4.04715e-18	LOC110928869	NC_035435.1	31777312	31780715	+	2758	protein_coding	protein CHLOROPLAST IMPORT APPARATUS 2	CCT
110916365	641.07	796.562	1037.14	93.4684	165.459	95.6296	824.924	118.186	2.80323	8.95404e-20	4.21264e-18	LOC110916365	NC_035448.1	586313	587605	-	1293	protein_coding	flavonol 4'-sulfotransferase-like	Sulfotransfer_1
110873329	187.174	206.623	166.16	681.54	644.994	617.689	186.652	648.074	-1.79468	9.43714e-20	4.4344e-18	LOC110873329	NC_035440.1	101220390	101224301	-	1914	protein_coding	ethylene-responsive transcription factor RAP2-7-like%2C transcript variant X1	AP2
110930027	151.611	615.042	392.05	16.5517	19.8155	16.5888	386.234	17.652	4.45167	1.06884e-19	5.0161e-18	LOC110930027	NC_035435.1	129269416	129272288	-	2308	protein_coding	uncharacterized LOC110930027	Exo_endo_phos
110898344	852.576	672.009	816.681	3223.69	5310.55	3217.25	780.422	3917.16	-2.3275	1.18278e-19	5.54391e-18	LOC110898344	NC_035445.1	87029956	87033119	+	2381	protein_coding	phenylalanine ammonia-lyase-like	-
110873081	2242.34	1432.85	1860.34	482.92	442.876	404.962	1845.17	443.586	2.0565	1.22364e-19	5.72832e-18	LOC110873081	NC_035440.1	86617393	86624359	-	3302	protein_coding	extra-large guanine nucleotide-binding protein 3-like%2C transcript variant X2	G-alpha
110918606	666.338	616.008	917.68	113.915	56.4741	119.049	733.342	96.4793	2.92548	1.28906e-19	6.0271e-18	LOC110918606	NC_035448.1	161568751	161570231	-	1258	protein_coding	trans-resveratrol di-O-methyltransferase-like	-
110912920	1510.49	1756.3	1854.91	421.581	274.444	443.019	1707.23	379.681	2.16857	1.38526e-19	6.46888e-18	LOC110912920	NC_035447.1	160147101	160149106	+	1267	protein_coding	fatty-acid-binding protein 3%2C chloroplastic	-
110942378	4241.35	4115.09	2980.02	13141.1	16272.5	13218.4	3778.82	14210.6	-1.91085	1.48855e-19	6.94264e-18	LOC110942378	NC_035437.1	216276822	216282395	-	1904	protein_coding	phospho-2-dehydro-3-deoxyheptonate aldolase 1%2C chloroplastic-like	-
110867097	32.7554	34.7591	19.5482	374.847	196.173	414.72	29.0209	328.58	-3.49549	1.55308e-19	7.23468e-18	LOC110867097	NC_035439.1	90141093	90141542	+	450	protein_coding	RING-H2 finger protein ATL66-like	-
110922220	148.803	187.313	109.687	660.12	781.72	708.44	148.601	716.76	-2.26792	1.70937e-19	7.95288e-18	LOC110922220	NC_035449.1	96509753	96511641	+	1889	protein_coding	ethylene-responsive transcription factor ERF054-like	AP2
110899605	2520.29	1928.16	1967.85	6644.04	7330.73	6472.56	2138.77	6815.78	-1.67196	1.71252e-19	7.95774e-18	LOC110899605	NC_035445.1	161020891	161024798	+	1083	protein_coding	haloacid dehalogenase-like hydrolase domain-containing protein Sgpp	-
110877115	297.606	390.074	240.009	1291.03	1243.42	1371.99	309.23	1302.15	-2.07313	1.77488e-19	8.22745e-18	LOC110877115	NC_035433.1	125313946	125316814	+	2181	protein_coding	transcription factor bHLH62-like	HLH
110884979	2998.52	1455.05	1782.15	11767.3	11837.8	11836.6	2078.57	11813.9	-2.50669	1.77492e-19	8.22745e-18	LOC110884979	NC_035442.1	99716914	99726375	-	3712	protein_coding	phospholipase D zeta 1-like	-
110903315	86.0999	70.4837	71.6768	307.667	352.715	343.486	76.0868	334.623	-2.13527	1.87369e-19	8.67461e-18	LOC110903315	NC_035445.1	159158144	159159256	+	712	protein_coding	protein SPIRAL1-like 5	-
110941163	943.355	937.529	1052.35	2724.21	3095.18	2600.54	977.743	2806.64	-1.52155	1.87927e-19	8.6898e-18	LOC110941163	NC_035437.1	149445720	149448919	+	1258	protein_coding	ubiquitin-conjugating enzyme E2 32-like	UQ_con
110915117	560.585	551.317	802.563	144.097	144.653	126.856	638.155	138.535	2.20305	1.88262e-19	8.69461e-18	LOC110915117	NC_035448.1	171805338	171814943	-	2554	protein_coding	uncharacterized LOC110915117%2C transcript variant X2	DnaJ
110873357	1290.56	2053.68	684.188	123.651	153.57	123.928	1342.81	133.716	3.32831	1.89541e-19	8.74299e-18	LOC110873357	NC_035440.1	103142981	103163123	+	3915	protein_coding	root phototropism protein 2%2C transcript variant X2	BTB
110937344	146.931	181.52	170.504	687.382	578.612	581.584	166.318	615.859	-1.88924	1.96557e-19	9.05554e-18	LOC110937344	NC_035436.1	143922172	143934789	-	7877	protein_coding	piezo-type mechanosensitive ion channel homolog	-
110865498	245.197	308.004	405.082	50.6287	51.5202	50.7422	319.428	50.9637	2.64688	1.97376e-19	9.07885e-18	LOC110865498	NC_035438.1	51740738	51743894	+	3010	protein_coding	probable alpha%2Calpha-trehalose-phosphate synthase [UDP-forming] 11	-
110929923	557.777	950.081	1372.72	119.756	113.939	129.783	960.193	121.159	2.98595	1.97544e-19	9.07885e-18	LOC110929923	NC_035435.1	125917663	125920494	+	1908	protein_coding	beta-glucosidase 18-like	Glyco_hydro_1
110936264	1995.27	1508.16	4478.71	220.04	296.241	218.582	2660.71	244.954	3.44113	1.99175e-19	9.14266e-18	LOC110936264	NC_035436.1	53123257	53124855	-	1268	protein_coding	peroxidase N1-like	-
110898734	131.957	85.9321	78.1929	645.516	469.627	686.972	98.6941	600.705	-2.60303	2.01189e-19	9.22389e-18	LOC110898734	NC_035445.1	104997616	105003448	-	2375	protein_coding	DEAD-box ATP-dependent RNA helicase 37-like	DEAD
110921059	467.934	446.075	282.363	64.2595	71.3357	60.5004	398.791	65.3652	2.61008	2.12151e-19	9.71467e-18	LOC110921059	NC_035449.1	24327923	24368695	-	2866	protein_coding	uncharacterized LOC110921059%2C transcript variant X10	-
110911375	2376.17	1976.44	3060.38	493.63	664.809	502.543	2471	553.661	2.15794	2.21966e-19	1.01518e-17	LOC110911375	NC_035447.1	47140562	47144709	+	1621	protein_coding	probable serine/threonine-protein kinase PIX13	Pkinase
110910448	80.4847	53.1041	62.9887	337.849	307.14	357.147	65.5258	334.045	-2.34842	2.36361e-19	1.07971e-17	LOC110910448	NC_035447.1	14488406	14492920	-	1388	protein_coding	auxin-responsive protein IAA13-like	-
novel.241	398.68	424.833	460.469	96.3893	71.3357	108.315	427.994	92.0134	2.21698	2.48555e-19	1.13404e-17	-	NC_035434.1	26849959	26860144	+	5829	-	- && P10978.1 RecName: Full=Retrovirus-related Pol polyprotein from transposon TNT 1-94; Includes: RecName: Full=Protease; Includes: RecName: Full=Reverse transcriptase; Includes: RecName: Full=Endonuclease && PF07887:Calmodulin binding protein-like|PF07727:Reverse transcriptase (RNA-dependent DNA polymerase)|PF00665:Integrase core domain|PF13976:GAG-pre-integrase domain	RVT_2
110920766	542.803	403.591	292.137	52.576	20.8062	41.9599	412.844	38.4474	3.42437	2.52564e-19	1.15094e-17	LOC110920766	NC_035449.1	35112299	35114940	+	2642	protein_coding	arginine decarboxylase-like	-
110889663	238.646	274.21	310.599	975.576	870.89	1064.61	274.485	970.359	-1.82293	2.59407e-19	1.18069e-17	LOC110889663	NC_035443.1	34100126	34105350	+	2339	protein_coding	probable serine/threonine-protein kinase WNK9	Pkinase
110918813	291.991	207.589	289.965	1065.15	922.41	1094.86	263.182	1027.47	-1.96545	2.6272e-19	1.19433e-17	LOC110918813	NC_035448.1	9570047	9575623	+	1593	protein_coding	COBW domain-containing protein 1	-
110890729	1196.98	1306.36	1139.23	435.212	428.014	403.01	1214.19	422.079	1.52455	2.75808e-19	1.25232e-17	LOC110890729	NC_035443.1	124067299	124073309	+	2115	protein_coding	MACPF domain-containing protein CAD1	-
110877660	486.651	777.251	662.467	65.2331	29.7232	89.7747	642.123	61.577	3.38174	2.83248e-19	1.28456e-17	LOC110877660	NC_035441.1	62376653	62383145	-	2062	protein_coding	MLO-like protein 12	-
110930253	160.033	178.623	100.999	765.272	675.708	750.4	146.552	730.46	-2.31483	2.85572e-19	1.29354e-17	LOC110930253	NC_035435.1	137704672	137706321	+	1650	protein_coding	inositol-tetrakisphosphate 1-kinase 1-like	-
novel.187	250.813	301.245	419.201	49.6551	38.6402	52.6939	323.753	46.9964	2.78287	2.86159e-19	1.29465e-17	-	NC_035433.1	112990966	112993693	-	546	-	- && - && -	-
110886581	4233.87	3418.94	5029.32	14124.4	16150.6	14240	4227.38	14838.4	-1.81158	2.87828e-19	1.30064e-17	LOC110886581	NC_035442.1	227229770	227233304	-	1549	protein_coding	shikimate O-hydroxycinnamoyltransferase-like	-
110915058	470.742	398.764	543.006	65.2331	24.7693	63.4278	470.837	51.1434	3.2016	2.8892e-19	1.30401e-17	LOC110915058	NC_035448.1	170739345	170743721	+	2453	protein_coding	putative leucine-rich repeat receptor-like serine/threonine-protein kinase At2g14440	-
110895349	238.646	335.039	512.598	22.3935	42.6033	36.105	362.094	33.7006	3.42521	2.99242e-19	1.34898e-17	LOC110895349	NC_035444.1	89031809	89035432	-	2338	protein_coding	probable inactive purple acid phosphatase 1%2C transcript variant X1	Metallophos
110876515	140.38	260.693	188.966	14.6044	2.97232	10.7339	196.68	9.4369	4.37869	3.02985e-19	1.36423e-17	LOC110876515	NC_035433.1	122386386	122388982	-	2459	protein_coding	G-type lectin S-receptor-like serine/threonine-protein kinase LECRK3	Pkinase
110879181	1062.21	228.831	1406.39	18.499	37.6494	35.1292	899.142	30.4259	4.88531	3.1733e-19	1.42711e-17	LOC110879181	NC_035441.1	170345781	170348693	-	2913	protein_coding	receptor-like protein kinase FERONIA	Pkinase_Tyr
110920827	215.25	174.761	223.718	886.976	744.071	698.681	204.576	776.576	-1.92515	3.18727e-19	1.43169e-17	LOC110920827	NC_035449.1	212279733	212281081	+	1349	protein_coding	probable galacturonosyltransferase-like 9	Glyco_transf_8
110913879	0.935868	0	0	837.321	454.765	798.214	0.311956	696.767	-10.9345	3.19437e-19	1.43317e-17	LOC110913879	NC_035447.1	75794560	75795447	-	888	protein_coding	uncharacterized LOC110913879	-
110932900	409.91	501.11	569.07	120.73	95.1143	114.17	493.363	110.005	2.16428	3.30417e-19	1.48068e-17	LOC110932900	NC_035436.1	15452845	15492387	-	1035	protein_coding	receptor like protein 30-like	LRRNT_2
110905343	118.855	282.9	169.418	10.7099	11.8893	6.83068	190.391	9.80996	4.2793	3.64261e-19	1.63041e-17	LOC110905343	NC_035446.1	28904656	28905302	-	647	protein_coding	chaperone protein dnaJ 11%2C chloroplastic-like	DnaJ
110930625	36.4989	17.3795	30.4083	210.304	234.813	219.558	28.0956	221.558	-2.97933	3.68097e-19	1.64562e-17	LOC110930625	NC_035435.1	154851095	154858070	-	2217	protein_coding	ATPase family AAA domain-containing protein 3-B-like	AAA
110894207	147.867	474.075	312.771	9.73629	0.990773	12.6856	311.571	7.80421	5.31639	3.82105e-19	1.70622e-17	LOC110894207	NC_035444.1	19165881	19174497	-	3235	protein_coding	beta-galactosidase-like	-
110877242	120.727	154.485	220.46	4.86814	0.990773	0	165.224	1.95297	6.39723	3.88431e-19	1.73242e-17	LOC110877242	NC_035441.1	20061226	20071277	-	2771	protein_coding	CBL-interacting serine/threonine-protein kinase 23-like	Pkinase_Tyr
110873077	328.49	344.694	356.212	69.1277	62.4187	89.7747	343.132	73.7737	2.21709	3.94349e-19	1.75674e-17	LOC110873077	NC_035440.1	85491510	85514700	-	3295	protein_coding	rop guanine nucleotide exchange factor 14-like%2C transcript variant X2	DUF315
110920505	276.081	334.073	292.137	886.976	1021.49	968.006	300.764	958.823	-1.67255	4.15859e-19	1.85038e-17	LOC110920505	NC_035448.1	15505585	15507171	+	861	protein_coding	V-type proton ATPase 16 kDa proteolipid subunit	-
110933533	545.611	963.599	2926.8	69.1277	72.3265	49.7664	1478.67	63.7402	4.53577	4.22329e-19	1.87695e-17	LOC110933533	NC_035433.1	148486439	148487173	-	735	protein_coding	BURP domain protein RD22-like	-
110884676	55.2162	42.4833	71.6768	301.825	478.544	362.026	56.4588	380.798	-2.75733	4.31533e-19	1.9156e-17	LOC110884676	NC_035442.1	72893330	72894941	+	1142	protein_coding	protein DMR6-LIKE OXYGENASE 2-like	2OG-FeII_Oxy
novel.3824	132.893	137.105	299.739	2.92089	8.91696	1.95162	189.913	4.59649	5.37165	4.38448e-19	1.94401e-17	-	NC_035447.1	48733661	48735655	+	1995	-	- && - && -	-
110890494	1619.05	2332.72	1498.7	420.608	396.309	468.39	1816.82	428.436	2.08436	4.6013e-19	2.03775e-17	LOC110890494	NC_035443.1	107055275	107057527	-	719	protein_coding	dormancy-associated protein homolog 3%2C transcript variant X2	-
110921368	250.813	301.245	266.073	869.451	950.152	817.731	272.71	879.111	-1.68862	4.63774e-19	2.05148e-17	LOC110921368	NC_035449.1	2223960	2227113	-	1862	protein_coding	uncharacterized LOC110921368%2C transcript variant X2	-
110897489	16.8456	28.9659	16.2902	186.937	162.487	197.114	20.7006	182.179	-3.13364	4.67344e-19	2.06485e-17	LOC110897489	NC_035445.1	15067887	15068481	-	595	protein_coding	uncharacterized LOC110897489	-
110884095	702.837	942.357	574.5	161.622	158.524	134.662	739.898	151.603	2.28743	4.75757e-19	2.09956e-17	LOC110884095	NC_035442.1	23585101	23592516	-	2521	protein_coding	type I inositol polyphosphate 5-phosphatase 4-like%2C transcript variant X1	Exo_endo_phos
110870739	171.264	204.692	296.481	19.4726	28.7324	25.3711	224.146	24.5254	3.19131	4.78222e-19	2.10797e-17	LOC110870739	NC_035433.1	85497227	85498777	-	1036	protein_coding	uncharacterized LOC110870739%2C transcript variant X2	-
110869937	699.093	563.869	726.542	2148.8	1951.82	2041.4	663.168	2047.34	-1.6266	4.80605e-19	2.11601e-17	LOC110869937	NC_035433.1	81415958	81418856	-	1282	protein_coding	sec-independent protein translocase protein TATC%2C chloroplastic-like	-
110920844	625.16	582.214	639.661	1605.51	1601.09	1660.83	615.678	1622.48	-1.39813	5.01162e-19	2.20395e-17	LOC110920844	NC_035449.1	16232240	16238325	+	1301	protein_coding	uncharacterized LOC110920844	-
110885627	463.255	621.801	779.757	2693.06	2550.25	2481.49	621.604	2574.93	-2.05123	5.0886e-19	2.23519e-17	LOC110885627	NC_035442.1	164796755	164800090	-	2041	protein_coding	D-3-phosphoglycerate dehydrogenase 1%2C chloroplastic-like	2-Hacid_dh_C
110913203	1720.13	1511.05	1481.32	4144.74	4011.64	4174.52	1570.83	4110.3	-1.38755	5.31289e-19	2.331e-17	LOC110913203	NC_035434.1	32120526	32125366	-	1459	protein_coding	UPF0301 protein Plut_0637-like%2C transcript variant X2	-
110884468	7495.37	3920.05	5146.61	26798.2	25608.5	27577.4	5520.68	26661.4	-2.2718	5.39871e-19	2.3659e-17	LOC110884468	NC_035442.1	51064620	51069538	-	1775	protein_coding	sulfoquinovosyl transferase SQD2-like	Glycos_transf_1
110939988	9.35868	3.86212	7.60208	111.967	117.902	162.961	6.94096	130.943	-4.23775	5.46893e-19	2.3939e-17	LOC110939988	NC_035437.1	27606920	27611132	+	739	protein_coding	actin-depolymerizing factor 1-like	Cofilin_ADF
110904079	434.243	558.076	764.552	115.862	93.1327	103.436	585.624	104.144	2.49057	5.77754e-19	2.52605e-17	LOC110904079	NC_035446.1	141938235	141940535	+	1322	protein_coding	iridoid synthase-like%2C transcript variant X2	-
110889938	679.44	708.699	595.135	198.62	211.035	191.259	661.091	200.305	1.72309	5.95992e-19	2.60277e-17	LOC110889938	NC_035443.1	56035619	56039698	+	2927	protein_coding	G-type lectin S-receptor-like serine/threonine-protein kinase At4g27290	Pkinase_Tyr
110886077	11969.8	8435.83	9259.34	2553.83	1810.14	2667.87	9888.31	2343.95	2.07678	6.00671e-19	2.61956e-17	LOC110886077	NC_035442.1	200200765	200204173	-	1909	protein_coding	polyol transporter 5-like	Sugar_tr
110873257	453.896	254.9	773.24	4489.4	3847.17	4714.15	494.012	4350.24	-3.13924	6.01225e-19	2.61956e-17	LOC110873257	NC_035440.1	97346649	97355123	+	2621	protein_coding	6-phosphofructo-2-kinase/fructose-2%2C6-bisphosphatase	-
110872721	992.956	672.974	1255.43	4981.09	4164.22	4992.25	973.787	4712.52	-2.27518	6.29838e-19	2.74107e-17	LOC110872721	NC_035440.1	54224300	54228634	+	1959	protein_coding	probable zinc metalloprotease EGY2%2C chloroplastic%2C transcript variant X2	Peptidase_M50
110865100	249.877	210.485	182.45	1218.98	765.868	1161.22	214.271	1048.69	-2.2901	6.63996e-19	2.8864e-17	LOC110865100	NC_035433.1	46019907	46022293	+	1096	protein_coding	tropinone reductase-like 3	adh_short
110897325	145.995	250.072	216.116	22.3935	11.8893	7.8065	204.061	14.0297	3.86136	6.71408e-19	2.91525e-17	LOC110897325	NC_035445.1	3326817	3328657	+	1361	protein_coding	probable BOI-related E3 ubiquitin-protein ligase 2	-
110889630	189.981	178.623	210.686	28.2352	35.6678	25.3711	193.097	29.7581	2.69805	6.84496e-19	2.96867e-17	LOC110889630	NC_035443.1	32566408	32568289	+	1263	protein_coding	probable WRKY transcription factor 11	WRKY
110898111	5154.76	7846.86	3133.14	744.826	841.167	739.666	5378.26	775.219	2.79453	7.34975e-19	3.18394e-17	LOC110898111	NC_035445.1	75345811	75354254	+	1382	protein_coding	protein trichome birefringence-like 38	-
110905030	452.96	453.799	497.393	118.783	72.3265	104.412	468.051	98.507	2.24773	7.50353e-19	3.24682e-17	LOC110905030	NC_035446.1	170859221	170860084	-	864	protein_coding	peroxisomal membrane protein 11-4-like	-
110925840	843.217	421.937	646.177	85.6794	112.948	90.7505	637.11	96.4594	2.72384	7.67749e-19	3.31829e-17	LOC110925840	NC_035449.1	150277482	150297174	+	5474	protein_coding	LEAF RUST 10 DISEASE-RESISTANCE LOCUS RECEPTOR-LIKE PROTEIN KINASE-like 1.2%2C transcript variant X3	Pkinase
110928684	1372.92	918.219	481.103	6968.26	7242.55	7410.32	924.08	7207.04	-2.96286	8.63655e-19	3.72854e-17	LOC110928684	NC_035435.1	17209214	17214938	+	2222	protein_coding	monogalactosyldiacylglycerol synthase 2%2C chloroplastic-like	-
110927033	309.772	305.107	247.611	989.207	924.392	883.11	287.497	932.236	-1.69601	8.83458e-19	3.80967e-17	LOC110927033	NC_035434.1	165102987	165108471	+	2357	protein_coding	ABC transporter F family member 1-like	ABC_tran
110923591	236.775	231.727	348.61	33.1034	9.90773	22.4437	272.371	21.8183	3.63987	8.85473e-19	3.814e-17	LOC110923591	NC_035449.1	88308788	88314432	-	2000	protein_coding	auxin transporter-like protein 2	Aa_trans
110936166	3503.89	3515.49	3725.02	1513.99	1424.73	1413.95	3581.47	1450.89	1.30356	9.00272e-19	3.87333e-17	LOC110936166	NC_035433.1	51834628	51835320	-	599	protein_coding	inhibitor of trypsin and hageman factor-like	-
110917542	185.302	102.346	152.042	11.6835	5.94464	7.8065	146.563	8.47823	4.1103	9.13038e-19	3.92377e-17	LOC110917542	NC_035448.1	134002445	134003253	+	809	protein_coding	ethylene-responsive transcription factor 1-like	AP2
110926501	277.953	517.524	882.928	39.9188	8.91696	14.6372	559.468	21.1576	4.72335	9.24308e-19	3.96769e-17	LOC110926501	NC_035449.1	19259881	19264661	-	1800	protein_coding	sugar transporter ERD6-like 16	Sugar_tr
110911268	589.597	424.833	488.705	1614.28	1648.65	1654.98	501.045	1639.3	-1.70978	9.29846e-19	3.98693e-17	LOC110911268	NC_035447.1	41410561	41416456	-	1926	protein_coding	serine hydroxymethyltransferase 3%2C chloroplastic-like	SHMT
110941088	481.972	483.73	393.136	111.967	95.1143	122.952	452.946	110.011	2.04201	1.02036e-18	4.37004e-17	LOC110941088	NC_035437.1	143770570	143772567	-	1828	protein_coding	uncharacterized LOC110941088	MFS_1
110868917	447.345	415.178	482.189	1256.96	1285.03	1215.86	448.237	1252.62	-1.48307	1.02272e-18	4.37278e-17	LOC110868917	NC_035439.1	87767477	87772641	-	1084	protein_coding	LIM domain-containing protein WLIM2b	LIM
110884771	312.58	230.762	352.954	34.077	35.6678	55.6213	298.765	41.7887	2.83707	1.02331e-18	4.37278e-17	LOC110884771	NC_035442.1	81572624	81574042	-	1419	protein_coding	RING-H2 finger protein ATL54-like	-
110898313	823.564	624.698	843.831	2419.47	2606.73	2390.74	764.031	2472.31	-1.69439	1.03028e-18	4.39756e-17	LOC110898313	NC_035445.1	85168161	85171660	-	1038	protein_coding	glutathione S-transferase L3-like%2C transcript variant X1	-
110908934	975.175	2173.41	3088.62	189.858	248.684	177.598	2079.07	205.38	3.33947	1.04669e-18	4.46255e-17	LOC110908934	NC_035446.1	101885764	101889438	-	1741	protein_coding	mannan endo-1%2C4-beta-mannosidase 7	-
110899285	464.191	359.177	345.352	52.576	86.1973	52.6939	389.573	63.8224	2.61079	1.0581e-18	4.50611e-17	LOC110899285	NC_035445.1	142138030	142149429	+	3307	protein_coding	uncharacterized LOC110899285%2C transcript variant X1	Beta-lactamase
110904950	1023.84	924.012	1187.01	258.012	272.463	334.704	1044.95	288.393	1.85705	1.12708e-18	4.79449e-17	LOC110904950	NC_035446.1	169149924	169151965	+	2042	protein_coding	F-box protein At1g47056-like	-
110912122	1751.01	1856.71	2017.81	5300.44	4676.45	5609.94	1875.18	5195.61	-1.47041	1.15785e-18	4.91983e-17	LOC110912122	NC_035447.1	91889435	91892734	-	1712	protein_coding	serine hydroxymethyltransferase 4-like	SHMT
110880168	220.865	256.831	292.137	888.923	852.065	817.731	256.611	852.906	-1.73414	1.19907e-18	5.08922e-17	LOC110880168	NC_035441.1	205840746	205841617	+	872	protein_coding	uncharacterized LOC110880168	-
110941554	45.8575	23.1727	36.9244	246.328	285.343	227.364	35.3182	253.012	-2.84008	1.26557e-18	5.36544e-17	LOC110941554	NC_035437.1	179351536	179354409	+	1785	lncRNA	uncharacterized LOC110941554%2C transcript variant X4	-
110928718	423.012	349.522	574.5	1868.39	2398.66	1819.89	449.011	2028.98	-2.17676	1.30523e-18	5.5274e-17	LOC110928718	NC_035435.1	19120154	19127185	-	1488	protein_coding	uncharacterized methyltransferase At2g41040%2C chloroplastic-like	Methyltransf_11
110930397	738.4	385.246	359.47	3263.6	6336	3435.83	494.372	4345.15	-3.13523	1.3153e-18	5.56378e-17	LOC110930397	NC_035435.1	143377293	143378067	+	775	protein_coding	early light-induced protein 2%2C chloroplastic-like	-
110928786	689.735	802.355	834.057	219.067	254.629	207.848	775.382	227.181	1.77092	1.36102e-18	5.75075e-17	LOC110928786	NC_035435.1	24939072	24941578	+	1755	protein_coding	costunolide synthase-like	p450
110922185	1282.14	1626.92	1436.79	472.21	402.254	477.172	1448.62	450.545	1.68483	1.39603e-18	5.89208e-17	LOC110922185	NC_035449.1	207945215	207952205	-	2126	protein_coding	E3 ubiquitin-protein ligase HERC2%2C transcript variant X1	-
110912234	4728.94	4173.99	3892.27	1404.95	1627.84	1381.75	4265.06	1471.51	1.53536	1.41325e-18	5.95807e-17	LOC110912234	NC_035447.1	99271576	99275057	-	2095	protein_coding	lysine histidine transporter 1-like	Aa_trans
110886209	22.4608	6.75871	20.6342	206.409	175.367	244.929	16.6179	208.902	-3.65543	1.45375e-18	6.12195e-17	LOC110886209	NC_035442.1	209437316	209440389	+	1674	protein_coding	organic cation/carnitine transporter 7-like%2C transcript variant X1	Sugar_tr
110929439	1937.25	2819.35	1991.75	9826.84	7443.68	9561.98	2249.45	8944.17	-1.99133	1.47361e-18	6.19868e-17	LOC110929439	NC_035435.1	89383938	89386596	+	1661	protein_coding	tubulin alpha-2 chain	Tubulin
110872261	246.133	62.7594	108.601	1627.91	1782.4	1626.68	139.165	1679	-3.59136	1.62358e-18	6.82193e-17	LOC110872261	NC_035440.1	28121789	28123679	+	1646	protein_coding	probable inorganic phosphate transporter 1-9	Sugar_tr
110877347	1907.3	1285.12	1179.41	6128.99	5524.55	6030.52	1457.28	5894.69	-2.01587	1.66321e-18	6.97912e-17	LOC110877347	NC_035441.1	31316092	31319887	+	2139	protein_coding	monogalactosyldiacylglycerol synthase 2%2C chloroplastic-like	-
110895156	536.252	524.283	645.091	103.205	151.588	140.517	568.542	131.77	2.10908	1.66469e-18	6.97912e-17	LOC110895156	NC_035444.1	75964748	75970203	-	1996	protein_coding	sodium/calcium exchanger NCL-like	Na_Ca_ex
110895599	340.656	347.591	281.277	2.92089	28.7324	12.6856	323.175	14.7796	4.45318	1.66772e-18	6.98406e-17	LOC110895599	NC_035444.1	113202069	113206252	-	2726	protein_coding	wall-associated receptor kinase-like 14	Pkinase
110915555	359.373	175.726	191.138	1438.05	1511.92	1406.15	242.079	1452.04	-2.5833	1.68532e-18	7.04996e-17	LOC110915555	NC_035448.1	182952730	182963721	-	1754	protein_coding	protein PIN-LIKES 7-like%2C transcript variant X1	-
110885644	2559.6	1533.26	2326.24	8752.92	8382.93	8649.6	2139.7	8595.15	-2.00614	1.71343e-18	7.15958e-17	LOC110885644	NC_035442.1	165846448	165854636	-	3670	protein_coding	presequence protease 1%2C chloroplastic/mitochondrial-like	-
110936214	8607.18	4167.23	7621.63	1150.83	1358.35	1145.6	6798.68	1218.26	2.48043	1.73983e-18	7.26187e-17	LOC110936214	NC_035436.1	48355579	48357751	+	1891	protein_coding	allene oxide synthase-like	p450
110891404	3623.68	7592.93	5356.21	396.267	915.475	455.704	5524.27	589.149	3.22915	1.77811e-18	7.41343e-17	LOC110891404	NC_035443.1	162234516	162235970	+	1455	protein_coding	flavonol sulfotransferase-like	Sulfotransfer_1
110894834	160.969	169.933	157.472	534.522	498.359	565.971	162.791	532.951	-1.71066	1.79564e-18	7.47826e-17	LOC110894834	NC_035444.1	57466779	57469723	-	1610	protein_coding	nudix hydrolase 19%2C chloroplastic-like%2C transcript variant X2	NUDIX
110936841	166.585	259.728	137.924	928.842	993.746	948.489	188.079	957.026	-2.34586	1.80883e-18	7.52488e-17	LOC110936841	NC_035436.1	111793869	111795073	-	1205	protein_coding	ethylene-responsive transcription factor 5-like	AP2
110868596	428.628	628.56	698.306	111.967	128.801	119.049	585.164	119.939	2.28608	1.91779e-18	7.96941e-17	LOC110868596	NC_035433.1	72114691	72116497	+	1675	protein_coding	transcription factor DIVARICATA-like	Myb_DNA-binding
110940598	4269.43	2362.65	3799.96	764.299	785.683	709.415	3477.35	753.133	2.20701	1.97825e-18	8.21157e-17	LOC110940598	NC_035437.1	97501209	97505394	-	1711	protein_coding	serine carboxypeptidase II-2-like%2C transcript variant X2	Peptidase_S10
110920888	2952.66	3260.59	3255.86	742.879	1094.8	786.505	3156.37	874.729	1.8514	2.01633e-18	8.36046e-17	LOC110920888	NC_035449.1	206047134	206050112	-	1944	protein_coding	uncharacterized protein At2g33490-like%2C transcript variant X1	-
110885993	124.47	187.313	249.783	0	1.98155	1.95162	187.189	1.31106	7.16067	2.03703e-18	8.43701e-17	LOC110885993	NC_035442.1	195684886	195686723	-	1117	protein_coding	uncharacterized LOC110885993	-
110865496	37.4347	19.3106	13.0321	221.014	326.955	242.001	23.2592	263.323	-3.49012	2.07202e-18	8.56776e-17	LOC110865496	NC_035438.1	51469620	51471202	-	1454	protein_coding	uncharacterized LOC110865496	-
110930362	115.112	159.312	168.332	9.73629	16.8431	8.78231	147.585	11.7872	3.64707	2.07314e-18	8.56776e-17	LOC110930362	NC_035435.1	142543530	142547603	+	2518	protein_coding	probable inactive receptor kinase At4g23740	Pkinase
110926268	41.1782	38.6212	58.6446	339.797	241.749	268.348	46.148	283.298	-2.62307	2.08624e-18	8.61248e-17	LOC110926268	NC_035449.1	25756909	25763474	-	2040	protein_coding	probable receptor-like protein kinase At2g42960%2C transcript variant X1	Pkinase
110878478	5425.23	3167.9	5587.53	945.394	1100.75	982.643	4726.89	1009.6	2.22709	2.14441e-18	8.84294e-17	LOC110878478	NC_035441.1	136039398	136044910	-	2542	protein_coding	calcium-dependent protein kinase 28%2C transcript variant X1	Pkinase
110903718	376.219	480.834	299.739	1876.18	1422.75	1626.68	385.597	1641.87	-2.08942	2.43153e-18	1.0016e-16	LOC110903718	NC_035446.1	128127631	128133132	-	1897	protein_coding	gamma aminobutyrate transaminase 1%2C mitochondrial-like	Aminotran_3
110878503	4353.66	4747.51	3387.27	1329	1181	1306.61	4162.81	1272.21	1.71031	2.58169e-18	1.06229e-16	LOC110878503	NC_035441.1	137292641	137298095	-	3030	protein_coding	phospholipase D delta	C2
110873566	1893.26	2388.72	1891.83	645.516	637.067	714.294	2057.94	665.626	1.62847	2.76393e-18	1.13604e-16	LOC110873566	NC_035440.1	120050490	120052489	+	2000	protein_coding	nuclear transcription factor Y subunit B-3-like	-
110899333	1055.66	1177.95	1393.35	316.429	387.392	360.075	1208.99	354.632	1.76917	2.87392e-18	1.17996e-16	LOC110899333	NC_035445.1	145778954	145783393	-	3460	protein_coding	uncharacterized LOC110899333	Pkinase_Tyr
110939793	1171.71	848.701	1126.19	218.093	303.177	252.735	1048.87	258.002	2.02345	2.8924e-18	1.18626e-16	LOC110939793	NC_035437.1	13034917	13036208	+	1169	protein_coding	probable carboxylesterase 18	Abhydrolase_3
110941577	138.508	100.415	141.182	0	5.94464	2.92744	126.702	2.95736	5.42701	3.04007e-18	1.24547e-16	LOC110941577	NC_035437.1	180290084	180292464	-	1617	pseudogene	-	-
110877076	198.404	202.761	170.504	658.173	649.947	578.657	190.556	628.926	-1.7215	3.11159e-18	1.27339e-16	LOC110877076	NC_035433.1	125231528	125234747	+	2766	lncRNA	uncharacterized LOC110877076%2C transcript variant X2	-
110911202	224.608	158.347	119.461	812.007	1029.41	815.779	167.472	885.733	-2.40069	3.20649e-18	1.31081e-16	LOC110911202	NC_035447.1	39276964	39281220	-	1587	protein_coding	glycerophosphodiester phosphodiesterase GDPD2-like	-
110877277	19.6532	10.6208	33.6664	289.168	188.247	316.163	21.3135	264.526	-3.64456	3.34526e-18	1.36605e-16	LOC110877277	NC_035441.1	24049420	24052900	-	1756	protein_coding	putative E3 ubiquitin-protein ligase XBAT31	-
110890792	655.108	499.179	1326.02	80.8112	58.4556	99.5328	826.769	79.5999	3.37599	3.36908e-18	1.37429e-16	LOC110890792	NC_035443.1	129608346	129620446	+	2101	protein_coding	NAD(H) kinase 1-like%2C transcript variant X3	NAD_kinase
110877945	534.381	514.627	332.32	1974.52	1718.99	2025.79	460.443	1906.43	-2.04882	3.53757e-18	1.44078e-16	LOC110877945	NC_035441.1	93616635	93618443	-	1523	protein_coding	protein phosphatase 2C 37-like	PP2C
110889893	699.093	866.08	916.594	242.434	184.284	229.316	827.256	218.678	1.91907	3.53972e-18	1.44078e-16	LOC110889893	NC_035443.1	52186764	52190042	+	3192	protein_coding	putative receptor-like protein kinase At3g47110	Pkinase_Tyr
110909009	109.497	459.592	734.144	1.94726	0.990773	0	434.411	0.979344	8.79173	3.54423e-18	1.44107e-16	LOC110909009	NC_035446.1	106268985	106279525	+	2862	protein_coding	beta-galactosidase 3-like	-
110894426	7.48694	14.4829	4.34405	146.044	128.801	127.831	8.77131	134.225	-3.92107	3.63671e-18	1.47707e-16	LOC110894426	NC_035444.1	29128387	29130467	+	2081	protein_coding	pentatricopeptide repeat-containing protein At4g18520%2C chloroplastic	PPR
110922164	1331.74	903.736	686.36	4813.62	6061.55	4470.2	973.945	5115.12	-2.39244	3.77135e-18	1.53011e-16	LOC110922164	NC_035449.1	44585929	44586594	+	529	lncRNA	uncharacterized LOC110922164	-
110865813	1753.82	1327.6	1814.73	4973.3	5707.85	5069.34	1632.05	5250.16	-1.68579	3.89774e-18	1.57969e-16	LOC110865813	NC_035438.1	81769976	81776190	+	2073	protein_coding	prolycopene isomerase 1%2C chloroplastic	Amino_oxidase
110920781	102.945	29.9314	20.6342	981.418	815.407	907.505	51.1704	901.443	-4.13335	3.90726e-18	1.58185e-16	LOC110920781	NC_035449.1	39549730	39552684	+	1525	protein_coding	nucleolin 1-like%2C transcript variant X2	RRM_1
110873551	891.882	677.802	761.294	231.724	181.312	217.606	776.993	210.214	1.88603	3.95316e-18	1.59872e-16	LOC110873551	NC_035440.1	117689764	117697404	+	2006	protein_coding	actin-related protein 8	Actin
110879340	7574.92	3649.7	3864.03	29017.1	30411.8	29134.8	5029.55	29521.2	-2.55319	3.97872e-18	1.60734e-16	LOC110879340	NC_035441.1	176414981	176417512	-	1592	protein_coding	UV-B-induced protein At3g17800%2C chloroplastic-like%2C transcript variant X2	-
110889850	831.987	835.183	675.499	217.119	200.136	250.784	780.89	222.68	1.81043	4.02945e-18	1.62609e-16	LOC110889850	NC_035443.1	49168540	49172877	+	1803	protein_coding	cold-responsive protein kinase 1-like%2C transcript variant X3	Pkinase
110890238	349.079	449.937	134.665	20.4462	12.8801	20.4921	311.227	17.9394	4.11693	4.1429e-18	1.67009e-16	LOC110890238	NC_035443.1	80102721	80105943	+	2215	protein_coding	protein NRT1/ PTR FAMILY 4.3-like	-
110899341	2199.29	3641.01	3995.44	608.518	695.523	749.424	3278.58	684.488	2.25987	4.21535e-18	1.69748e-16	LOC110899341	NC_035445.1	146116342	146120959	+	1605	protein_coding	pectin acetylesterase 8-like	-
110884024	49.601	41.5178	61.9027	291.115	297.232	235.171	51.0072	274.506	-2.43184	4.36472e-18	1.75575e-16	LOC110884024	NC_035442.1	15884959	15887636	+	1206	protein_coding	60S ribosomal protein L5-like	-
110877498	2634.47	2098.1	2314.29	702.96	854.047	704.536	2348.95	753.848	1.63977	4.41413e-18	1.77374e-16	LOC110877498	NC_035433.1	126265366	126271413	-	1730	protein_coding	E3 ubiquitin-protein ligase PRT1-like%2C transcript variant X3	-
110929709	199.34	287.728	236.751	982.392	843.148	853.836	241.273	893.125	-1.88838	4.47843e-18	1.79766e-16	LOC110929709	NC_035435.1	113500613	113507505	+	2036	protein_coding	EH domain-containing protein 1	-
110905039	479.164	542.628	774.326	121.704	114.93	135.638	598.706	124.09	2.26966	4.62105e-18	1.85294e-16	LOC110905039	NC_035446.1	170954558	170957329	-	1521	protein_coding	BAG family molecular chaperone regulator 7	-
110877693	250.813	361.108	398.566	57.4441	67.3726	55.6213	336.829	60.146	2.4849	4.78397e-18	1.91623e-16	LOC110877693	NC_035433.1	127326893	127330766	-	1107	protein_coding	haloacid dehalogenase-like hydrolase domain-containing protein At2g33255	-
110929451	319.131	285.797	435.491	69.1277	63.4095	47.8148	346.806	60.1173	2.5275	4.89053e-18	1.95684e-16	LOC110929451	NC_035435.1	90347331	90361298	-	2845	protein_coding	probable disease resistance protein At5g66900	NB-ARC
110930276	111.368	56.0007	97.7411	479.999	824.324	592.318	88.37	632.214	-2.83905	4.99583e-18	1.99685e-16	LOC110930276	NC_035435.1	138486233	138486982	+	750	protein_coding	early light-induced protein 1%2C chloroplastic-like	-
novel.832	67.3825	51.1731	26.0643	324.218	412.162	400.083	48.2066	378.821	-2.96715	5.04529e-18	2.01449e-16	-	NC_035436.1	155743293	155744210	+	918	-	- && - && -	-
110912916	330.361	745.389	384.448	64.2595	47.5571	37.0809	486.733	49.6325	3.29383	5.05523e-18	2.01632e-16	LOC110912916	NC_035447.1	159971824	159972499	+	676	protein_coding	uncharacterized LOC110912916	-
110877186	21.525	38.6212	22.8063	198.62	194.192	256.639	27.6508	216.484	-2.96651	5.21212e-18	2.07589e-16	LOC110877186	NC_035441.1	16221020	16225744	+	4348	protein_coding	TMV resistance protein N-like%2C transcript variant X2	TIR
110884067	1885.77	2128.99	1258.69	390.425	426.033	315.187	1757.82	377.215	2.22059	5.21558e-18	2.07589e-16	LOC110884067	NC_035442.1	19650704	19653067	+	2152	protein_coding	uncharacterized LOC110884067	-
110895391	657.915	736.699	728.714	213.225	176.358	233.219	707.776	207.601	1.76918	5.59699e-18	2.22535e-16	LOC110895391	NC_035444.1	92676764	92679849	+	1565	protein_coding	mannose-6-phosphate isomerase 1-like	-
110927329	999.507	1449.26	2533.67	160.649	51.5202	148.323	1660.81	120.164	3.78839	5.72169e-18	2.27253e-16	LOC110927329	NC_035434.1	178339711	178340457	-	679	protein_coding	uncharacterized LOC110927329	-
110926222	2134.72	2695.76	1961.34	741.905	684.624	675.262	2263.94	700.597	1.69228	5.81244e-18	2.30615e-16	LOC110926222	NC_035449.1	22921092	22925631	+	2735	protein_coding	U-box domain-containing protein 45-like	-
110878835	1246.58	2076.85	1478.06	317.403	219.952	361.05	1600.5	299.468	2.41794	5.95357e-18	2.35967e-16	LOC110878835	NC_035441.1	154729550	154731042	-	1393	protein_coding	protein rough sheath 2 homolog	-
110921636	310.708	319.59	456.125	1328.03	1354.39	1293.93	362.141	1325.45	-1.8732	6.10231e-18	2.41581e-16	LOC110921636	NC_035434.1	127950381	127956509	+	1883	protein_coding	RNA polymerase sigma factor sigC%2C transcript variant X2	Sigma70_r4
110877293	48.6651	29.9314	24.9783	609.492	217.97	548.406	34.5249	458.623	-3.72742	6.10803e-18	2.41581e-16	LOC110877293	NC_035441.1	25926781	25938448	+	587	lncRNA	uncharacterized LOC110877293	-
110915070	330.361	325.384	319.288	895.739	919.438	854.811	325.011	889.996	-1.45312	6.25866e-18	2.47279e-16	LOC110915070	NC_035448.1	103248971	103254498	+	1331	protein_coding	myb family transcription factor PHL7-like%2C transcript variant X2	Myb_DNA-binding
110904640	127.278	71.4492	165.074	722.433	764.877	741.617	121.267	742.976	-2.6175	6.29691e-18	2.48531e-16	LOC110904640	NC_035446.1	160196578	160201519	+	2142	protein_coding	amino acid transporter AVT1C-like	Aa_trans
110904217	46.7934	78.2079	160.73	960.972	923.401	933.852	95.2437	939.408	-3.30653	6.36589e-18	2.50885e-16	LOC110904217	NC_035446.1	146005158	146011938	-	2735	protein_coding	nucleobase-ascorbate transporter 12-like	-
110928686	756.181	684.561	697.22	236.592	171.404	202.969	712.654	203.655	1.80698	6.36987e-18	2.50885e-16	LOC110928686	NC_035435.1	17240685	17248648	-	2181	protein_coding	calmodulin-binding receptor-like cytoplasmic kinase 3%2C transcript variant X1	Pkinase_Tyr
110941970	872.229	821.666	1132.71	3169.16	4243.48	3189.93	942.202	3534.19	-1.90764	6.44471e-18	2.53568e-16	LOC110941970	NC_035437.1	200461207	200464630	+	1375	protein_coding	uncharacterized LOC110941970	-
110898747	584.918	542.628	1334.71	82.7585	48.5479	92.7022	820.751	74.6695	3.45762	6.51851e-18	2.56205e-16	LOC110898747	NC_035445.1	105490911	105498849	-	2368	protein_coding	annexin D5-like%2C transcript variant X3	-
110867659	178.751	139.036	162.902	527.707	574.649	548.406	160.23	550.254	-1.7798	6.55251e-18	2.57273e-16	LOC110867659	NC_035439.1	4668056	4679796	-	3634	protein_coding	DExH-box ATP-dependent RNA helicase DExH9-like%2C transcript variant X3	-
110918693	3237.17	3023.07	3390.53	7654.67	7601.21	7680.62	3216.92	7645.5	-1.24899	6.65546e-18	2.61044e-16	LOC110918693	NC_035448.1	103006695	103011678	-	1536	protein_coding	uncharacterized protein At2g17340%2C transcript variant X2	DUF89
110871100	133.829	261.659	381.19	21.4198	15.8524	10.7339	258.893	16.002	4.01484	6.726e-18	2.63536e-16	LOC110871100	NC_035433.1	87628390	87630142	-	1753	protein_coding	F-box/kelch-repeat protein At3g24760	F-box
110930735	282.632	545.524	402.91	65.2331	40.6217	60.5004	410.356	55.4517	2.88703	6.80961e-18	2.66535e-16	LOC110930735	NC_035435.1	157689673	157693281	-	1622	protein_coding	phosphatidylinositol 4-phosphate 5-kinase 1-like	MORN
110889875	350.951	221.106	316.029	1159.59	1106.69	1183.66	296.029	1149.98	-1.95792	6.83064e-18	2.67082e-16	LOC110889875	NC_035443.1	50448890	50460719	+	1773	protein_coding	protein root UVB sensitive 5%2C transcript variant X3	-
110877310	145.06	165.106	336.664	1685.35	1320.7	1538.86	215.61	1514.97	-2.81499	7.29135e-18	2.84801e-16	LOC110877310	NC_035441.1	27409890	27413920	+	1219	protein_coding	psbP domain-containing protein 3%2C chloroplastic	-
110920845	1498.32	4094.81	4001.95	315.456	445.848	282.986	3198.36	348.096	3.19976	7.62712e-18	2.97607e-16	LOC110920845	NC_035449.1	215053	217281	-	2121	protein_coding	cytochrome P450 86A22-like%2C transcript variant X2	p450
110945007	541.868	700.975	774.326	179.148	175.367	144.42	672.39	166.312	2.01499	7.89121e-18	3.07594e-16	LOC110945007	NC_035433.1	34689627	34690857	-	830	protein_coding	uncharacterized LOC110945007	-
110938192	1371.98	1216.57	1316.25	288.194	435.94	314.212	1301.6	346.115	1.91112	8.07133e-18	3.1429e-16	LOC110938192	NC_035436.1	177237435	177240291	+	1335	protein_coding	septum-promoting GTP-binding protein 1-like	Ras
110940490	82.3564	153.519	76.0208	658.173	574.649	701.609	103.965	644.81	-2.63112	8.43246e-18	3.28014e-16	LOC110940490	NC_035437.1	84408467	84413164	-	1850	protein_coding	diacylglycerol kinase 5-like	-
110921019	977.982	1118.08	1177.24	3305.47	4492.17	3299.22	1091.1	3698.95	-1.7615	8.50963e-18	3.30675e-16	LOC110921019	NC_035449.1	156874661	156880450	+	842	protein_coding	protein CURVATURE THYLAKOID 1A%2C chloroplastic-like%2C transcript variant X1	-
110936993	84.2281	110.07	98.8271	420.608	364.605	372.76	97.7085	385.991	-1.98269	8.81187e-18	3.42067e-16	LOC110936993	NC_035436.1	123242584	123246555	+	836	protein_coding	uncharacterized LOC110936993%2C transcript variant X1	-
110918795	132.893	319.59	184.622	17.5253	16.8431	13.6614	212.369	16.0099	3.72973	9.21324e-18	3.5728e-16	LOC110918795	NC_035448.1	12561362	12565687	-	2296	protein_coding	protein NRT1/ PTR FAMILY 1.2-like	-
110918282	1091.22	789.803	935.056	255.091	163.478	224.437	938.694	214.335	2.13066	9.28301e-18	3.59617e-16	LOC110918282	NC_035448.1	5730509	5734395	+	1563	protein_coding	shikimate O-hydroxycinnamoyltransferase	-
110912600	449.217	843.873	1147.91	96.3893	90.1604	119.049	813.668	101.866	2.99724	9.3613e-18	3.62278e-16	LOC110912600	NC_035447.1	127726860	127732526	-	1886	protein_coding	pyruvate kinase 1%2C cytosolic-like	PK
110869278	118.855	147.726	109.687	1.94726	2.97232	9.75812	125.423	4.89257	4.67907	9.69813e-18	3.74928e-16	LOC110869278	NC_035439.1	102332429	102342585	+	1668	protein_coding	pectin acetylesterase 9-like	-
110935999	240.518	111.036	121.633	1054.44	974.921	986.546	157.729	1005.3	-2.6703	9.85939e-18	3.80772e-16	LOC110935999	NC_035436.1	33646559	33672223	-	1674	protein_coding	cytochrome P450 71A4-like	p450
110893938	261.107	391.04	218.288	40.8924	16.8431	28.2986	290.145	28.678	3.33827	1.01767e-17	3.92626e-16	LOC110893938	NC_035444.1	8854443	8856683	-	1952	protein_coding	protein PLASTID MOVEMENT IMPAIRED 2-like	-
110930622	550.29	878.632	225.89	33.1034	17.8339	41.9599	551.604	30.9657	4.15474	1.02849e-17	3.96394e-16	LOC110930622	NC_035435.1	154345638	154349727	+	2510	protein_coding	type IV inositol polyphosphate 5-phosphatase 7-like	Exo_endo_phos
110890177	11.2304	12.5519	5.43006	211.277	100.068	235.171	9.73745	182.172	-4.21335	1.03635e-17	3.99014e-16	LOC110890177	NC_035443.1	76391209	76421976	-	3427	protein_coding	probable LRR receptor-like serine/threonine-protein kinase At1g56130%2C transcript variant X5	Pkinase_Tyr
110922287	984.533	1205.95	814.509	3665.71	3115.98	3636.85	1001.66	3472.85	-1.7934	1.05343e-17	4.0518e-16	LOC110922287	NC_035449.1	149235432	149238523	-	2144	protein_coding	serine/threonine-protein kinase HT1-like%2C transcript variant X1	Pkinase_Tyr
110910002	87.9716	11.5864	27.1503	1033.99	785.683	1064.61	42.2361	961.429	-4.50459	1.05743e-17	4.06304e-16	LOC110910002	NC_035447.1	4114315	4115889	+	1170	protein_coding	probable WRKY transcription factor 70	WRKY
110911946	95.4585	394.902	182.45	0.973629	6.93541	3.90325	224.27	3.93743	5.83538	1.07788e-17	4.1374e-16	LOC110911946	NC_035447.1	78740786	78747363	+	1998	protein_coding	delta(24)-sterol reductase-like	FAD_binding_4
110920300	3693.87	3025	4214.81	1181.99	1028.42	1189.51	3644.56	1133.31	1.6851	1.09534e-17	4.20012e-16	LOC110920300	NC_035448.1	172099595	172100359	-	765	protein_coding	uncharacterized LOC110920300	-
110882579	13203.2	18631.8	13994.3	4562.43	5047.99	4311.14	15276.5	4640.52	1.71896	1.10127e-17	4.2186e-16	LOC110882579	NC_035433.1	146466678	146479071	+	3378	protein_coding	probable LRR receptor-like serine/threonine-protein kinase At1g07650	Pkinase_Tyr
110899270	72.0618	95.5874	83.6229	318.377	400.272	357.147	83.7574	358.599	-2.0985	1.16833e-17	4.47095e-16	LOC110899270	NC_035445.1	141234045	141235653	+	1609	protein_coding	xylulose 5-phosphate/phosphate translocator%2C chloroplastic-like	-
110935465	311.644	162.209	160.73	1156.67	1315.75	1152.43	211.528	1208.28	-2.51251	1.19153e-17	4.55509e-16	LOC110935465	NC_035436.1	900566	903340	-	1029	protein_coding	dnaJ homolog subfamily B member 7-like	DnaJ
110908201	351.886	429.661	402.91	102.231	112.948	92.7022	394.819	102.627	1.94375	1.21161e-17	4.62718e-16	LOC110908201	NC_035446.1	30601825	30605416	-	2437	protein_coding	CDPK-related protein kinase-like	Pkinase
110895909	1344.84	1156.7	1383.58	448.843	470.617	404.962	1295.04	441.474	1.55253	1.22402e-17	4.66957e-16	LOC110895909	NC_035444.1	146993706	146996006	+	1005	protein_coding	caffeoyl-CoA O-methyltransferase-like	-
110905062	297.606	348.556	692.876	36.0243	16.8431	46.839	446.346	33.2355	3.74599	1.22519e-17	4.66957e-16	LOC110905062	NC_035446.1	171710118	171711787	-	1670	protein_coding	uncharacterized LOC110905062	-
110897380	261.107	314.763	283.449	872.372	828.287	827.489	286.44	842.716	-1.55692	1.22701e-17	4.67179e-16	LOC110897380	NC_035445.1	5402739	5404650	+	1912	protein_coding	T-complex protein 1 subunit delta	-
110889251	1051.92	1004.15	486.533	6209.81	4175.12	6284.23	847.533	5556.39	-2.71236	1.24605e-17	4.73952e-16	LOC110889251	NC_035443.1	10409733	10411116	-	1279	protein_coding	phosphoenolpyruvate carboxylase kinase 1-like	Pkinase
110903659	2921.78	1126.77	1738.71	243.407	303.177	223.461	1929.09	256.682	2.91001	1.29816e-17	4.93275e-16	LOC110903659	NC_035446.1	125171308	125177849	-	4183	protein_coding	phospholipid-transporting ATPase 1-like	E1-E2_ATPase
110941652	3245.59	2736.31	3104.91	1102.15	1150.29	1205.13	3028.94	1152.52	1.39401	1.31914e-17	5.00554e-16	LOC110941652	NC_035437.1	184320545	184323178	+	2634	protein_coding	transcription factor MYC4-like	HLH
110872986	199.34	217.244	105.343	901.58	993.746	948.489	173.976	947.939	-2.44358	1.31997e-17	5.00554e-16	LOC110872986	NC_035440.1	75966728	75967266	-	539	protein_coding	protein RESPONSE TO LOW SULFUR 3-like	-
110889115	533.445	651.733	1027.37	141.176	107.994	127.831	737.515	125.667	2.55234	1.33015e-17	5.03906e-16	LOC110889115	NC_035443.1	3067296	3071540	-	2116	protein_coding	probable glucan 1%2C3-beta-glucosidase A	-
110879825	52.4086	69.5181	43.4405	273.59	272.463	331.776	55.1224	292.61	-2.40511	1.34498e-17	5.09013e-16	LOC110879825	NC_035441.1	195764506	195765244	+	739	protein_coding	uncharacterized LOC110879825	-
110927789	213.378	350.487	347.524	55.4969	42.6033	41.9599	303.796	46.6867	2.70115	1.38945e-17	5.25319e-16	LOC110927789	NC_035435.1	68251762	68252540	-	779	pseudogene	PF04450:Peptidase of plants and bacteria	-
110871800	1131.46	1249.4	1511.73	391.399	389.374	433.261	1297.53	404.678	1.68058	1.43324e-17	5.41333e-16	LOC110871800	NC_035440.1	8010607	8015451	-	3741	protein_coding	TMV resistance protein N-like%2C transcript variant X1	TIR
110885179	334.105	395.867	373.588	1065.15	1031.4	1004.11	367.853	1033.55	-1.49067	1.435e-17	5.41453e-16	LOC110885179	NC_035442.1	115404756	115411679	+	1262	protein_coding	alpha-soluble NSF attachment protein-like	-
110922451	151.611	118.76	325.804	10.7099	7.92619	11.7097	198.725	10.1153	4.29397	1.44323e-17	5.44015e-16	LOC110922451	NC_035434.1	133924928	133928890	+	1364	protein_coding	uncharacterized LOC110922451%2C transcript variant X1	-
novel.568	1999.01	1736.02	1296.7	437.159	273.453	369.833	1677.24	360.149	2.21952	1.44641e-17	5.44669e-16	-	NC_035435.1	154190528	154198758	+	3975	-	- && - && -	-
110908186	1266.23	2019.89	1129.45	256.064	128.801	242.001	1471.86	208.955	2.81629	1.45928e-17	5.48968e-16	LOC110908186	NC_035446.1	29299505	29300285	+	739	protein_coding	chaperone protein dnaJ 11%2C chloroplastic-like	DnaJ
110929036	93.5868	138.071	187.88	0	1.98155	4.87906	139.846	2.28687	5.93312	1.51784e-17	5.70429e-16	LOC110929036	NC_035435.1	50125751	50139536	+	2948	protein_coding	probable disease resistance protein At5g66900%2C transcript variant X2	-
110895052	111.368	167.037	104.257	3.89452	9.90773	7.8065	127.554	7.20292	4.1489	1.56467e-17	5.87446e-16	LOC110895052	NC_035444.1	69913195	69918850	+	2217	protein_coding	cysteine-rich receptor-like protein kinase 2	Pkinase_Tyr
110932105	140.38	257.796	314.943	11.6835	18.8247	25.3711	237.707	18.6265	3.67297	1.56911e-17	5.88525e-16	LOC110932105	NC_035435.1	116290537	116290887	+	351	protein_coding	uncharacterized LOC110932105	-
110876962	210.57	269.383	206.342	30.1825	46.5664	36.105	228.765	37.618	2.60537	1.57623e-17	5.9061e-16	LOC110876962	NC_035433.1	124605698	124609736	+	1588	protein_coding	transcription factor bHLH144-like	-
110940946	205.891	114.898	182.45	806.165	739.117	767.964	167.746	771.082	-2.20082	1.58368e-17	5.92811e-16	LOC110940946	NC_035437.1	132467931	132469345	+	1415	pseudogene	-	-
110898466	489.459	844.839	1258.69	82.7585	41.6125	105.388	864.328	76.5862	3.49575	1.6237e-17	6.07189e-16	LOC110898466	NC_035445.1	93416484	93418046	+	940	protein_coding	aquaporin TIP4-1	-
110912830	779.578	1203.05	374.674	77.8903	59.4464	85.8715	785.767	74.4027	3.40086	1.71213e-17	6.39625e-16	LOC110912830	NC_035447.1	149160927	149163423	+	2497	protein_coding	cilia- and flagella-associated protein 251-like%2C transcript variant X2	-
110928960	2130.04	2405.13	2470.68	870.424	862.964	941.659	2335.28	891.682	1.38888	1.73437e-17	6.47294e-16	LOC110928960	NC_035435.1	41289994	41296419	+	1812	protein_coding	shikimate O-hydroxycinnamoyltransferase-like	-
110912461	811.398	872.839	733.058	260.933	282.37	272.252	805.765	271.852	1.56787	1.74484e-17	6.50132e-16	LOC110912461	NC_035447.1	115083513	115087265	-	2067	protein_coding	amino acid transporter AVT6A-like%2C transcript variant X4	Aa_trans
110884352	609.25	3183.35	15344.3	1.94726	4.95387	2.92744	6378.95	3.27619	10.928	1.74543e-17	6.50132e-16	LOC110884352	NC_035442.1	43033231	43033994	+	764	protein_coding	glycine-rich protein 5-like	-
110866435	20.5891	18.3451	13.0321	136.308	134.745	161.009	17.3221	144.021	-3.0475	1.86107e-17	6.92523e-16	LOC110866435	NC_035439.1	11003620	11007937	+	1969	pseudogene	-	-
110883767	5.61521	1.93106	6.51607	128.519	97.0958	99.5328	4.68745	108.383	-4.54434	1.93627e-17	7.19797e-16	LOC110883767	NC_035442.1	1714037	1731746	+	2893	protein_coding	uncharacterized LOC110883767%2C transcript variant X21	-
110936503	149.739	134.209	38.0104	1214.12	1148.31	1135.85	107.319	1166.09	-3.43844	1.99269e-17	7.40042e-16	LOC110936503	NC_035436.1	75326016	75327565	-	1550	protein_coding	uncharacterized LOC110936503	-
110936667	1337.36	1277.4	1241.31	470.263	520.156	484.003	1285.35	491.474	1.38713	2.03625e-17	7.55476e-16	LOC110936667	NC_035436.1	90184391	90187554	+	1467	protein_coding	F-box protein SKP2A-like	F-box
110869019	1337.36	1475.33	1157.69	238.539	111.957	263.469	1323.46	204.655	2.6929	2.10182e-17	7.79035e-16	LOC110869019	NC_035439.1	91228926	91229978	+	657	protein_coding	protein EARLY RESPONSIVE TO DEHYDRATION 15-like	-
110891397	3189.44	4538.96	4385.32	1077.81	1281.07	1222.69	4037.9	1193.86	1.75793	2.29995e-17	8.51637e-16	LOC110891397	NC_035443.1	161676312	161677753	+	1442	protein_coding	flavonol sulfotransferase-like	Sulfotransfer_1
110886296	1487.09	1400.98	1410.73	3834.15	3942.29	3316.79	1432.94	3697.74	-1.36761	2.42862e-17	8.97664e-16	LOC110886296	NC_035442.1	213980074	213982922	-	926	protein_coding	endo-1%2C3%3B1%2C4-beta-D-glucanase-like	-
110884826	1039.75	1187.6	1089.27	246.328	357.669	225.413	1105.54	276.47	1.99975	2.42901e-17	8.97664e-16	LOC110884826	NC_035442.1	87840599	87841675	-	683	protein_coding	non-specific lipid-transfer protein 1-like	-
110889345	109.497	173.795	497.393	9.73629	3.96309	5.85487	260.228	6.51809	5.31664	2.44193e-17	9.01555e-16	LOC110889345	NC_035443.1	16128920	16131999	+	1725	protein_coding	putative serine carboxypeptidase-like 23	Peptidase_S10
110872845	0	0	0	369.979	142.671	352.268	0	288.306	-10.6233	2.4796e-17	9.14569e-16	LOC110872845	NC_035440.1	63002031	63019305	+	902	protein_coding	pectinesterase inhibitor 10-like%2C transcript variant X1	-
110939669	2596.1	2765.28	2491.31	696.145	387.392	672.335	2617.56	585.291	2.16093	2.62036e-17	9.64877e-16	LOC110939669	NC_035437.1	4770555	4774477	-	2239	protein_coding	putative receptor-like protein kinase At4g00960	Pkinase
110896056	626.096	630.491	751.52	205.436	221.933	187.356	669.369	204.908	1.70748	2.62111e-17	9.64877e-16	LOC110896056	NC_035444.1	158646063	158650663	-	1663	protein_coding	SH3 domain-containing protein 2-like%2C transcript variant X1	-
110930059	892.818	336.97	414.857	3999.67	4064.15	4153.06	548.215	4072.29	-2.89253	2.64741e-17	9.73606e-16	LOC110930059	NC_035435.1	130256715	130262332	-	2158	protein_coding	plastidic ATP/ADP-transporter-like	-
110864768	919.022	927.874	1020.85	2292.9	2494.77	2378.05	955.916	2388.57	-1.32145	2.82893e-17	1.03935e-15	LOC110864768	NC_035438.1	15791084	15795476	-	1153	protein_coding	phosphomannomutase%2C transcript variant X1	-
110930108	133.829	306.073	753.692	7.78903	14.8616	16.5888	397.865	13.0798	4.92651	2.88135e-17	1.05758e-15	LOC110930108	NC_035435.1	132856674	132861179	-	1139	protein_coding	bifunctional pinoresinol-lariciresinol reductase-like	NmrA
110878579	167.52	341.798	276.933	1.94726	19.8155	11.7097	262.084	11.1575	4.55605	2.89568e-17	1.06181e-15	LOC110878579	NC_035441.1	140791211	140792787	-	1296	protein_coding	mannose/glucose-specific lectin-like	-
110899643	108.561	181.52	99.9131	681.54	613.289	668.431	129.998	654.42	-2.3303	3.02828e-17	1.10935e-15	LOC110899643	NC_035445.1	163423074	163424711	+	816	protein_coding	uncharacterized LOC110899643	-
110916058	8.42281	3.86212	5.43006	113.915	98.0866	99.5328	5.905	103.845	-4.1291	3.05418e-17	1.11775e-15	LOC110916058	NC_035448.1	132870486	132875738	-	1889	protein_coding	peptidyl-prolyl cis-trans isomerase FKBP43	FKBP_C
novel.3728	103.881	152.554	96.6551	1.94726	5.94464	0.975812	117.697	2.9559	5.32168	3.22087e-17	1.17761e-15	-	NC_035446.1	134992377	134994403	-	2027	-	- && - && -	-
110872693	348.143	206.623	741.746	4540.03	3753.05	4603.88	432.171	4298.99	-3.31524	3.26881e-17	1.19399e-15	LOC110872693	NC_035440.1	51963506	51966114	+	1108	protein_coding	ferritin-4%2C chloroplastic-like	Ferritin
110894913	250.813	221.106	222.632	660.12	674.717	739.666	231.517	691.501	-1.57807	3.84454e-17	1.40292e-15	LOC110894913	NC_035444.1	62578635	62580626	+	1474	protein_coding	protein TWIN LOV 1%2C transcript variant X2	-
110911597	125.406	110.07	94.483	394.32	402.254	409.841	109.987	402.138	-1.868	3.85239e-17	1.40443e-15	LOC110911597	NC_035447.1	57228834	57230660	-	1082	protein_coding	40S ribosomal protein S3-1-like%2C transcript variant X2	-
110898164	372.475	282.9	402.91	1122.59	1172.09	1216.84	352.762	1170.51	-1.73103	3.8685e-17	1.40894e-15	LOC110898164	NC_035445.1	77680397	77684336	+	1292	protein_coding	protein NDH-DEPENDENT CYCLIC ELECTRON FLOW 5	-
110868294	515.663	494.351	506.082	1359.19	1252.34	1499.82	505.365	1370.45	-1.43925	3.98212e-17	1.44892e-15	LOC110868294	NC_035439.1	60023048	60026517	+	2648	protein_coding	ankyrin repeat domain-containing protein 13C-like	-
110921755	4282.53	3851.5	2103.61	680.567	470.617	645.012	3412.55	598.732	2.51094	4.07681e-17	1.48195e-15	LOC110921755	NC_035449.1	209557586	209558647	-	758	protein_coding	uncharacterized LOC110921755	-
110886259	2552.11	5357.72	3467.64	716.591	750.016	754.303	3792.49	740.303	2.35696	4.53858e-17	1.64822e-15	LOC110886259	NC_035442.1	211909270	211912588	+	1915	protein_coding	3-ketoacyl-CoA synthase 10	-
110921391	234.903	224.003	403.996	1717.48	1212.71	1786.71	287.634	1572.3	-2.45203	4.61981e-17	1.6761e-15	LOC110921391	NC_035434.1	125407385	125410894	-	1942	protein_coding	probable aminotransferase ACS10%2C transcript variant X1	Aminotran_1_2
110941891	116.984	352.418	476.759	16.5517	19.8155	13.6614	315.387	16.6762	4.24086	4.80241e-17	1.74068e-15	LOC110941891	NC_035437.1	197212487	197213232	+	615	protein_coding	dCTP pyrophosphatase 1-like	-
110895085	223.672	213.382	251.955	48.6814	52.511	50.7422	229.67	50.6449	2.18055	4.92004e-17	1.7816e-15	LOC110895085	NC_035444.1	71513177	71516326	-	1172	protein_coding	plant intracellular Ras-group-related LRR protein 3-like	-
110911843	1924.14	2452.45	1835.36	582.23	408.199	605.979	2070.65	532.136	1.9602	4.96878e-17	1.79753e-15	LOC110911843	NC_035447.1	71393183	71394790	-	1095	protein_coding	uncharacterized LOC110911843	-
110940412	224.608	258.762	190.052	876.266	691.56	887.013	224.474	818.28	-1.86504	5.37957e-17	1.94427e-15	LOC110940412	NC_035437.1	75782685	75786445	-	2382	protein_coding	lysM domain receptor-like kinase 3%2C transcript variant X1	Pkinase_Tyr
110930044	166.585	32.828	45.6125	1291.03	1818.07	1238.31	81.675	1449.14	-4.14644	5.51046e-17	1.98885e-15	LOC110930044	NC_035435.1	129766587	129769054	+	1491	protein_coding	ubiquinol oxidase 2%2C mitochondrial-like%2C transcript variant X2	AOX
110865850	315.388	105.243	131.407	1773.95	1443.56	1741.82	184.013	1653.11	-3.16594	5.51344e-17	1.98885e-15	LOC110865850	NC_035438.1	87361830	87363225	+	479	protein_coding	cysteine proteinase inhibitor A-like	-
110910106	73.9336	53.1041	22.8063	424.502	396.309	513.277	49.948	444.696	-3.14749	5.53849e-17	1.99597e-15	LOC110910106	NC_035447.1	7341818	7342839	-	657	protein_coding	protein SENESCENCE-ASSOCIATED GENE 21%2C mitochondrial-like	-
110911301	321.939	557.111	482.189	81.7848	97.0958	81.9682	453.746	86.9496	2.38348	5.60549e-17	2.01819e-15	LOC110911301	NC_035447.1	43869199	43872297	-	1805	protein_coding	transcription factor ICE1-like	HLH
110909048	166.585	124.553	152.042	515.05	524.119	491.809	147.727	510.326	-1.78844	5.81454e-17	2.09146e-15	LOC110909048	NC_035434.1	5721719	5724484	-	1480	protein_coding	uncharacterized LOC110909048%2C transcript variant X2	-
110923011	312.58	357.246	296.481	83.7321	88.1788	78.065	322.102	83.3253	1.95118	5.93577e-17	2.13303e-15	LOC110923011	NC_035449.1	158397061	158398993	-	1582	protein_coding	uncharacterized acetyltransferase At3g50280-like	-
110889931	103.881	237.52	235.665	17.5253	8.91696	11.7097	192.355	12.7173	3.91704	6.3266e-17	2.27132e-15	LOC110889931	NC_035443.1	55194107	55200265	+	2562	protein_coding	G-type lectin S-receptor-like serine/threonine-protein kinase At4g27290%2C transcript variant X1	Pkinase_Tyr
110927144	1797.8	1188.57	2691.14	15124.4	8742.59	15434.4	1892.5	13100.5	-2.79142	6.37918e-17	2.28802e-15	LOC110927144	NC_035434.1	171204365	171221962	-	2854	protein_coding	linoleate 13S-lipoxygenase 2-1%2C chloroplastic-like	Lipoxygenase
110910439	879.716	725.113	783.015	2146.85	2394.7	2053.11	795.948	2198.22	-1.46544	6.99462e-17	2.50637e-15	LOC110910439	NC_035447.1	14156835	14161595	-	1435	protein_coding	protein LOW PSII ACCUMULATION 1%2C chloroplastic%2C transcript variant X1	-
110886001	1740.71	1483.05	1622.5	4055.16	3850.15	4066.21	1615.42	3990.51	-1.30463	7.03261e-17	2.51759e-15	LOC110886001	NC_035442.1	196089676	196094473	-	2246	protein_coding	threonine--tRNA ligase%2C chloroplastic/mitochondrial 2	tRNA-synt_2b
110915416	1756.62	1273.53	1607.3	476.105	478.544	516.205	1545.82	490.284	1.65666	7.19641e-17	2.57379e-15	LOC110915416	NC_035448.1	179172122	179182474	+	4240	protein_coding	zinc finger CCCH domain-containing protein 44-like	-
110864719	103.881	134.209	144.44	455.658	458.728	478.148	127.51	464.178	-1.86615	7.3706e-17	2.63359e-15	LOC110864719	NC_035438.1	13816729	13818843	+	1583	protein_coding	glyoxylate/hydroxypyruvate reductase HPR3-like%2C transcript variant X1	2-Hacid_dh_C
110911808	773.963	732.837	935.056	171.359	251.656	167.84	813.952	196.952	2.04707	7.43354e-17	2.65357e-15	LOC110911808	NC_035447.1	68123662	68128063	+	1889	protein_coding	uncharacterized LOC110911808%2C transcript variant X1	-
110878679	2005.57	2351.06	1898.35	678.619	783.702	624.52	2084.99	695.614	1.58382	7.58453e-17	2.70491e-15	LOC110878679	NC_035441.1	146633571	146638078	-	3185	protein_coding	glutamate receptor 3.6-like%2C transcript variant X2	ANF_receptor
110867392	48.6651	29.9314	21.7202	256.064	213.016	272.252	33.4389	247.111	-2.87762	7.89709e-17	2.81372e-15	LOC110867392	NC_035439.1	84107653	84109164	+	750	protein_coding	uncharacterized LOC110867392%2C transcript variant X1	-
110905137	133.829	180.554	196.568	25.3144	25.7601	21.4679	170.317	24.1808	2.81538	8.00994e-17	2.85124e-15	LOC110905137	NC_035446.1	173697214	173699041	+	1828	protein_coding	UDP-glycosyltransferase 88B1-like	UDPGT
110917784	1384.15	1018.63	1384.67	376.794	389.374	399.107	1262.48	388.425	1.70044	8.39608e-17	2.98587e-15	LOC110917784	NC_035448.1	73488055	73499985	+	5859	protein_coding	uncharacterized LOC110917784%2C transcript variant X2	Agenet
110930520	919.022	854.494	1127.28	306.693	217.97	263.469	966.932	262.711	1.8795	8.67396e-17	3.08179e-15	LOC110930520	NC_035435.1	147831228	147842647	+	3067	protein_coding	lon protease homolog 2%2C peroxisomal-like%2C transcript variant X2	AAA
110884262	4112.2	5365.45	4206.12	1510.1	1641.71	1607.16	4561.26	1586.32	1.52378	9.08885e-17	3.22616e-15	LOC110884262	NC_035442.1	36282626	36283608	+	983	protein_coding	pectinesterase inhibitor 6-like	-
110931257	12.1663	17.3795	17.3762	125.598	128.801	127.831	15.6407	127.41	-3.03105	9.29207e-17	3.29519e-15	LOC110931257	NC_035435.1	18063913	18064611	-	699	protein_coding	uncharacterized LOC110931257	-
110911747	917.151	834.218	1381.41	180.121	103.04	209.8	1044.26	164.32	2.6674	9.45166e-17	3.34864e-15	LOC110911747	NC_035434.1	20414190	20428988	+	1982	protein_coding	uncharacterized protein slr0889-like%2C transcript variant X2	ABC1
110864795	201.212	299.314	358.384	43.8133	51.5202	39.0325	286.303	44.7887	2.67563	9.56765e-17	3.38655e-15	LOC110864795	NC_035438.1	16799461	16806317	+	1267	protein_coding	bifunctional L-3-cyanoalanine synthase/cysteine synthase 1%2C mitochondrial	PALP
110881211	871.293	3519.36	9901.17	0	3.96309	2.92744	4763.94	2.29684	11.0201	9.58339e-17	3.38895e-15	LOC110881211	NC_035442.1	69322685	69323008	-	324	protein_coding	putative cell wall protein	-
110936643	55.2162	84.0011	121.633	516.023	469.627	506.447	86.9502	497.366	-2.52064	9.71839e-17	3.43347e-15	LOC110936643	NC_035436.1	88081891	88086399	-	2350	protein_coding	uncharacterized protein At1g04910-like	-
110921620	1168.9	1023.46	1201.13	2902.39	2736.52	2998.67	1131.16	2879.19	-1.34801	9.82566e-17	3.46812e-15	LOC110921620	NC_035434.1	127869623	127877765	+	2096	protein_coding	uncharacterized LOC110921620	Hydrolase_3
110904468	487.587	263.59	334.492	40.8924	45.5756	67.331	361.89	51.2663	2.81968	9.89305e-17	3.48864e-15	LOC110904468	NC_035446.1	153727067	153729633	-	1647	protein_coding	probable serine/threonine-protein kinase PBL20%2C transcript variant X1	Pkinase_Tyr
110866790	221.801	476.006	249.783	39.9188	36.6586	37.0809	315.863	37.8861	3.05978	1.03974e-16	3.66306e-15	LOC110866790	NC_035439.1	59379101	59401066	+	1762	protein_coding	plastidic glucose transporter 4-like	Sugar_tr
110895830	2484.73	3395.77	2143.79	749.694	763.886	705.512	2674.76	739.698	1.85452	1.06855e-16	3.76105e-15	LOC110895830	NC_035444.1	138580463	138581703	+	1015	protein_coding	heavy metal-associated isoprenylated plant protein 39-like	HMA
110937516	4161.81	5669.59	4576.45	1045.68	1584.25	1136.82	4802.62	1255.58	1.93551	1.1289e-16	3.96979e-15	LOC110937516	NC_035436.1	153520087	153522172	+	2086	protein_coding	3-ketoacyl-CoA synthase 1-like	-
110936106	1749.14	1796.85	1292.35	6340.27	4679.42	6383.76	1612.78	5801.15	-1.84658	1.15177e-16	4.04641e-15	LOC110936106	NC_035436.1	40514915	40523964	-	3258	protein_coding	phototropin-1-like%2C transcript variant X2	Pkinase
110917348	9003.99	7167.13	8119.03	3060.12	3125.89	3221.16	8096.71	3135.72	1.36855	1.20267e-16	4.2213e-15	LOC110917348	NC_035448.1	42990979	42995515	-	2239	protein_coding	protein NRT1/ PTR FAMILY 6.4-like	-
110878571	14705.3	19088.5	13640.3	5472.77	5227.32	5141.55	15811.4	5280.55	1.58222	1.22222e-16	4.28426e-15	LOC110878571	NC_035441.1	140317331	140323530	-	2959	protein_coding	nitrate reductase [NADH]	FAD_binding_6
110886822	429.563	320.556	364.9	1660.04	1112.64	1641.32	371.673	1471.33	-1.98484	1.22287e-16	4.28426e-15	LOC110886822	NC_035442.1	237498451	237502828	-	1482	protein_coding	UDP-glucose 4-epimerase GEPI48-like	-
110926321	2947.98	3626.53	2977.84	1207.3	1199.83	1190.49	3184.12	1199.21	1.40886	1.25875e-16	4.40586e-15	LOC110926321	NC_035449.1	212686418	212692500	-	1209	protein_coding	transcription factor MYB1R1	Myb_DNA-binding
110879860	4446.31	5155.93	4095.35	1756.43	1565.42	1734.99	4565.86	1685.61	1.43765	1.26725e-16	4.43148e-15	LOC110879860	NC_035441.1	198206720	198208930	+	2211	protein_coding	leucine-rich repeat receptor-like serine/threonine/tyrosine-protein kinase SOBIR1	Pkinase
110864836	1478.67	1605.68	1179.41	294.036	442.876	292.744	1421.25	343.218	2.05028	1.26863e-16	4.43221e-15	LOC110864836	NC_035438.1	18367415	18370751	-	1668	protein_coding	E3 ubiquitin-protein ligase SINAT3-like	-
110922841	87.9716	116.829	91.225	4.86814	5.94464	6.83068	98.6752	5.88116	4.06898	1.29636e-16	4.52492e-15	LOC110922841	NC_035449.1	16196279	16197557	-	973	protein_coding	probable calcium-binding protein CML11	-
110942246	293.863	406.488	305.169	64.2595	76.2896	45.8632	335.173	62.1374	2.43193	1.32737e-16	4.62886e-15	LOC110942246	NC_035437.1	212083259	212097961	+	2442	protein_coding	serine/threonine-protein kinase STY46-like%2C transcript variant X2	Pkinase_Tyr
110904366	156.29	67.5871	153.128	867.503	1279.09	735.762	125.668	960.785	-2.93533	1.34605e-16	4.68966e-15	LOC110904366	NC_035446.1	150995200	150997412	-	1155	protein_coding	adenylate kinase 1%2C chloroplastic-like	ADK
110915472	640.134	853.528	666.811	182.069	214.998	148.323	720.158	181.797	1.98625	1.34749e-16	4.69035e-15	LOC110915472	NC_035448.1	180831687	180838130	-	2757	protein_coding	calcium-dependent protein kinase 28-like	Pkinase
110894798	155.354	230.762	221.546	34.077	18.8247	28.2986	202.554	27.0668	2.90225	1.36428e-16	4.74443e-15	LOC110894798	NC_035444.1	54004058	54006927	-	1935	protein_coding	uncharacterized LOC110894798	-
110898575	2966.7	1907.89	2562.99	707.828	743.08	695.754	2479.19	715.554	1.79276	1.37591e-16	4.78046e-15	LOC110898575	NC_035445.1	98787990	98795046	+	1993	protein_coding	probable polygalacturonase	-
110879032	131.022	374.626	590.79	24.3407	16.8431	18.5404	365.479	19.9081	4.19728	1.38314e-16	4.80116e-15	LOC110879032	NC_035441.1	162880896	162886015	-	2012	protein_coding	L-ascorbate oxidase homolog%2C transcript variant X1	-
110937511	860.063	938.495	1335.79	175.253	267.509	155.154	1044.78	199.305	2.39005	1.41703e-16	4.91429e-15	LOC110937511	NC_035436.1	153329967	153334642	+	1946	protein_coding	protein IQ-DOMAIN 1-like%2C transcript variant X1	-
110885898	240.518	549.386	180.278	19.4726	7.92619	24.3953	323.394	17.2647	4.22674	1.42998e-16	4.95463e-15	LOC110885898	NC_035442.1	189837695	189840089	-	1630	protein_coding	transcription factor bHLH63-like%2C transcript variant X3	HLH
110914580	75.8053	109.105	120.547	442.028	643.012	451.801	101.819	512.28	-2.33314	1.4605e-16	5.05574e-15	LOC110914580	NC_035447.1	158740280	158747856	+	3620	pseudogene	-	-
110875210	797.36	868.977	739.574	280.405	290.297	286.889	801.97	285.864	1.48849	1.48139e-16	5.12068e-15	LOC110875210	NC_035433.1	112239304	112244320	+	1814	protein_coding	2-oxoisovalerate dehydrogenase subunit alpha 2%2C mitochondrial-like	-
110864283	15.9098	0.96553	27.1503	369.979	331.909	379.591	14.6752	360.493	-4.6311	1.48197e-16	5.12068e-15	LOC110864283	NC_035438.1	1323868	1324518	+	651	protein_coding	14 kDa proline-rich protein DC2.15-like	-
110873355	1679.88	1139.33	1314.07	400.162	312.094	398.131	1377.76	370.129	1.89626	1.51794e-16	5.24015e-15	LOC110873355	NC_035440.1	102804396	102808232	-	1469	protein_coding	mitogen-activated protein kinase homolog NTF6-like	Pkinase
110941770	90.7792	184.416	188.966	3.89452	10.8985	10.7339	154.72	8.50899	4.18488	1.5424e-16	5.31972e-15	LOC110941770	NC_035437.1	190537667	190541469	+	1211	protein_coding	bidirectional sugar transporter NEC1-like	-
110877087	2460.4	2597.28	2702	1101.17	1109.67	1090.96	2586.56	1100.6	1.23267	1.57672e-16	5.43312e-15	LOC110877087	NC_035441.1	8021394	8054182	-	1918	protein_coding	sodium/pyruvate cotransporter BASS2%2C chloroplastic%2C transcript variant X2	-
110873476	291.055	342.763	397.48	85.6794	71.3357	86.8473	343.766	81.2874	2.0793	1.5844e-16	5.45463e-15	LOC110873476	NC_035440.1	111227365	111231670	+	1006	protein_coding	adenylylsulfatase HINT3%2C transcript variant X1	HIT
110912172	245.197	252.969	312.771	64.2595	52.511	63.4278	270.313	60.0661	2.16883	1.64551e-16	5.65985e-15	LOC110912172	NC_035447.1	95775926	95777479	-	1554	protein_coding	transcription factor TCP19-like	TCP
110890270	1165.16	1336.29	958.949	3392.12	3419.16	3315.81	1153.47	3375.7	-1.54888	1.70963e-16	5.87504e-15	LOC110890270	NC_035443.1	83425027	83431898	-	2503	protein_coding	oligopeptide transporter 3-like	OPT
110898501	241.454	208.554	285.621	800.323	747.043	873.352	245.21	806.906	-1.71961	1.80445e-16	6.19521e-15	LOC110898501	NC_035445.1	95127435	95131657	-	1954	protein_coding	protein NRT1/ PTR FAMILY 5.10-like	-
110898684	339.72	376.557	266.073	78.8639	68.3634	53.6697	327.45	66.9657	2.29046	1.83149e-16	6.28235e-15	LOC110898684	NC_035445.1	102405765	102413100	+	2806	protein_coding	auxin response factor 4-like	Auxin_resp
110878363	908.728	1316.02	1146.83	310.588	343.798	342.51	1123.86	332.299	1.75783	1.84203e-16	6.31275e-15	LOC110878363	NC_035441.1	130879086	130881216	+	1778	protein_coding	putative glycosyltransferase 7	-
110912133	489.459	440.282	435.491	1125.52	1269.18	1285.14	455.077	1226.61	-1.43014	1.84429e-16	6.31475e-15	LOC110912133	NC_035447.1	92785457	92788141	+	1061	protein_coding	acid phosphatase 1-like	-
110897347	260.171	306.073	369.244	76.9167	60.4372	55.6213	311.829	64.3251	2.27629	1.86874e-16	6.39268e-15	LOC110897347	NC_035445.1	4238496	4241276	+	1296	protein_coding	uncharacterized LOC110897347	-
110908778	593.34	813.942	745.004	147.992	216.979	168.816	717.429	177.929	2.01159	1.93008e-16	6.59653e-15	LOC110908778	NC_035446.1	88719722	88720969	-	1139	lncRNA	uncharacterized LOC110908778	-
110877547	85.164	252.969	167.246	3.89452	4.95387	10.7339	168.46	6.52744	4.68884	1.96177e-16	6.69879e-15	LOC110877547	NC_035441.1	51528355	51529972	+	1257	protein_coding	transcription factor IBH1-like 1%2C transcript variant X2	-
110927166	948.034	1086.22	1328.19	369.005	304.167	314.212	1120.82	329.128	1.76741	2.01631e-16	6.87878e-15	LOC110927166	NC_035434.1	171892529	171896375	+	2554	protein_coding	receptor-like protein 12	-
110908988	2132.84	2100.03	1383.58	483.894	531.055	519.132	1872.15	511.36	1.87255	2.07513e-16	7.07305e-15	LOC110908988	NC_035446.1	105207929	105209387	-	840	protein_coding	dehydrin Xero 1-like	-
110915147	41.1782	12.5519	9.77411	353.427	290.297	270.3	21.1681	304.675	-3.83571	2.11149e-16	7.19051e-15	LOC110915147	NC_035448.1	172485493	172489407	-	974	protein_coding	GDT1-like protein 5%2C transcript variant X1	-
110865737	269.53	326.349	250.869	57.4441	66.3818	70.2585	282.249	64.6948	2.12581	2.2976e-16	7.81721e-15	LOC110865737	NC_035438.1	74933147	74936219	+	982	protein_coding	germin-like protein 5-1	-
110926166	14.038	2.89659	24.9783	226.856	319.029	207.848	13.971	251.244	-4.18319	2.39528e-16	8.14222e-15	LOC110926166	NC_035449.1	138826021	138826950	+	930	protein_coding	uncharacterized LOC110926166	-
110922345	135.701	375.591	785.187	21.4198	20.8062	11.7097	432.16	17.9786	4.58675	2.42386e-16	8.23197e-15	LOC110922345	NC_035449.1	121967336	121969338	+	1214	protein_coding	uncharacterized LOC110922345	-
110915047	423.948	378.488	153.128	2142.96	2203.48	2254.13	318.521	2200.19	-2.78688	2.47641e-16	8.40288e-15	LOC110915047	NC_035448.1	105788957	105792076	-	1156	protein_coding	uncharacterized LOC110915047	-
110937347	10875.7	11394.2	10065.2	4397.88	3820.42	4588.27	10778.4	4268.86	1.33623	2.53138e-16	8.58169e-15	LOC110937347	NC_035436.1	144228511	144234420	-	2686	protein_coding	CSC1-like protein At4g02900%2C transcript variant X1	-
110911893	12038.1	11694.5	19929.4	2280.24	3616.32	2102.88	14554	2666.48	2.4484	2.55371e-16	8.6496e-15	LOC110911893	NC_035447.1	74077578	74079956	+	748	protein_coding	allene oxide cyclase%2C chloroplastic-like	-
110909317	332.233	299.314	413.771	90.5475	77.2803	83.9198	348.439	83.9159	2.05293	2.63904e-16	8.9306e-15	LOC110909317	NC_035446.1	122393500	122396070	+	2571	protein_coding	L-type lectin-domain containing receptor kinase IX.1-like	Pkinase
110872984	683.184	842.907	507.168	2371.76	2460.09	2559.56	677.753	2463.8	-1.86148	2.66535e-16	9.01155e-15	LOC110872984	NC_035440.1	75805199	75805855	+	657	protein_coding	protein RESPONSE TO LOW SULFUR 3-like	-
110930924	1061.27	1020.56	873.154	2576.22	2497.74	2489.3	984.998	2521.09	-1.35547	2.67081e-16	9.02194e-15	LOC110930924	NC_035435.1	163183995	163185622	-	1628	protein_coding	anthocyanidin 3-O-glucosyltransferase 2-like	UDPGT
110894091	282.632	355.315	280.191	53.5496	32.6955	66.3552	306.046	50.8668	2.5885	2.67751e-16	9.03648e-15	LOC110894091	NC_035444.1	16784951	16787801	+	2458	protein_coding	heavy metal-associated isoprenylated plant protein 33-like	HMA
110872406	533.445	560.007	545.178	1372.82	1371.23	1283.19	546.21	1342.41	-1.29732	2.68631e-16	9.05807e-15	LOC110872406	NC_035440.1	35538935	35540463	+	1529	protein_coding	phosphoserine aminotransferase 2%2C chloroplastic-like	Aminotran_5
110924681	89.8433	102.346	152.042	507.261	485.479	500.592	114.744	497.777	-2.12078	2.69486e-16	9.07815e-15	LOC110924681	NC_035434.1	152075161	152081454	-	2375	protein_coding	threonine dehydratase biosynthetic%2C chloroplastic-like	PALP
110909891	41.1782	31.8625	40.1824	181.095	189.238	205.896	37.741	192.076	-2.34836	2.69707e-16	9.07815e-15	LOC110909891	NC_035447.1	2543413	2547072	-	3660	protein_coding	receptor-like protein 12	LRRNT_2
110886398	448.281	611.18	296.481	2193.59	2207.44	2003.34	451.981	2134.79	-2.23896	2.71318e-16	9.12423e-15	LOC110886398	NC_035442.1	219604698	219606122	+	1425	protein_coding	mitogen-activated protein kinase kinase 5-like	Pkinase
110942445	734.656	1212.71	916.594	245.355	246.703	218.582	954.652	236.88	2.01082	2.73257e-16	9.18124e-15	LOC110942445	NC_035437.1	219003987	219009015	-	2339	protein_coding	phosphoenolpyruvate carboxykinase (ATP)-like%2C transcript variant X1	-
110912518	318.195	98.484	177.02	2225.72	1262.25	2329.26	197.9	1939.07	-3.29191	2.73928e-16	9.19559e-15	LOC110912518	NC_035447.1	120419360	120424986	-	1392	protein_coding	GDSL esterase/lipase At1g28580-like	Lipase_GDSL
novel.328	104.817	126.484	89.053	9.73629	7.92619	4.87906	106.785	7.51385	3.82995	2.7794e-16	9.32198e-15	-	NC_035434.1	169354745	169356010	+	1266	-	- && - && -	-
110926525	182.494	180.554	210.686	615.334	544.925	583.536	191.245	581.265	-1.60496	2.79516e-16	9.36652e-15	LOC110926525	NC_035449.1	45503582	45506746	-	1981	protein_coding	beta-(1%2C2)-xylosyltransferase	-
110907527	71.126	37.6557	31.4943	314.482	322.992	306.405	46.7587	314.626	-2.74414	2.80489e-16	9.39078e-15	LOC110907527	NC_035446.1	143852762	143853730	+	969	protein_coding	BAG family molecular chaperone regulator 6-like	-
110929210	40.2423	72.4147	48.8705	370.953	253.638	408.865	53.8425	344.485	-2.67736	2.84089e-16	9.50286e-15	LOC110929210	NC_035435.1	66961307	66966243	+	1932	protein_coding	probable polyamine transporter At3g19553	-
110911674	210.57	75.3113	299.739	1.94726	0.990773	0.975812	195.207	1.30461	7.22259	2.88439e-16	9.63984e-15	LOC110911674	NC_035434.1	20169639	20171377	+	1739	protein_coding	cytochrome P450 94B3-like	p450
110921920	523.15	579.318	410.513	1569.49	1583.26	1495.92	504.327	1549.56	-1.61865	2.95052e-16	9.85212e-15	LOC110921920	NC_035449.1	207937577	207943868	+	1911	protein_coding	T-complex protein 1 subunit epsilon	-
110898998	960.201	1133.53	1253.26	377.768	364.605	392.276	1115.66	378.216	1.56027	3.04773e-16	1.01677e-14	LOC110898998	NC_035445.1	124236290	124241259	-	1324	pseudogene	PF00650:CRAL/TRIO domain	-
110884149	91.7151	115.864	211.772	8.76266	7.92619	7.8065	139.784	8.16512	4.09544	3.26391e-16	1.08793e-14	LOC110884149	NC_035442.1	26820284	26823178	-	1432	protein_coding	probable sarcosine oxidase	DAO
110919299	4515.56	5162.69	4937.01	2065.07	2060.81	2118.49	4871.75	2081.45	1.22682	3.36114e-16	1.11935e-14	LOC110919299	NC_035434.1	105948984	105954081	+	2645	protein_coding	probable receptor-like serine/threonine-protein kinase At5g57670	Pkinase
110918250	291.055	349.522	432.233	79.8376	82.2342	57.5729	357.603	73.2149	2.28752	3.37656e-16	1.1235e-14	LOC110918250	NC_035448.1	155919560	155933451	+	2741	protein_coding	alpha-N-acetylglucosaminidase	-
110878948	182.494	252.969	319.288	35.0506	46.5664	33.1776	251.584	38.2649	2.7163	3.42951e-16	1.14011e-14	LOC110878948	NC_035441.1	159580912	159585557	-	859	protein_coding	uncharacterized protein At4g22758-like	-
110920608	1470.25	1155.74	838.401	4503.03	4192.95	4519.96	1154.8	4405.32	-1.93119	3.46285e-16	1.15018e-14	LOC110920608	NC_035449.1	64719001	64722215	+	1458	protein_coding	protease HtpX homolog	Peptidase_M48
110909862	129.15	169.933	217.202	815.901	643.012	712.343	172.095	723.752	-2.07454	3.52563e-16	1.17e-14	LOC110909862	NC_035434.1	9957714	9960866	+	1722	protein_coding	protein JINGUBANG-like	WD40
110868558	122.599	95.5874	59.7307	466.368	502.322	461.559	92.6389	476.75	-2.35936	3.54883e-16	1.17667e-14	LOC110868558	NC_035439.1	73245997	73250042	-	1969	protein_coding	probable nucleolar protein 5-2%2C transcript variant X1	-
110936701	4222.64	3689.29	2693.31	977.524	615.27	869.449	3535.08	820.747	2.10678	3.5622e-16	1.18006e-14	LOC110936701	NC_035436.1	93510846	93514891	+	2266	protein_coding	metal-nicotianamine transporter YSL3-like	OPT
110904777	191.853	279.038	598.393	30.1825	32.6955	20.4921	356.428	27.79	3.68024	3.58689e-16	1.1872e-14	LOC110904777	NC_035446.1	164442875	164444239	-	646	protein_coding	putative lipid-transfer protein DIR1	-
110911425	265.787	225.934	324.718	938.578	845.13	901.65	272.146	895.12	-1.71898	3.70736e-16	1.22599e-14	LOC110911425	NC_035447.1	49265900	49270342	+	1598	protein_coding	fructose-bisphosphate aldolase-lysine N-methyltransferase%2C chloroplastic	SET
110878060	1.87174	1.93106	0	209.33	94.1235	144.42	1.2676	149.291	-6.82728	3.72475e-16	1.23067e-14	LOC110878060	NC_035441.1	108131477	108133534	-	853	protein_coding	uncharacterized LOC110878060	-
110898999	506.305	745.389	769.982	138.255	184.284	153.203	673.892	158.581	2.08708	3.79286e-16	1.25207e-14	LOC110898999	NC_035445.1	124267766	124270656	+	1340	lncRNA	uncharacterized LOC110898999%2C transcript variant X2	-
110897434	25.2684	12.5519	43.4405	247.302	270.481	241.026	27.0869	252.936	-3.23322	3.79996e-16	1.25332e-14	LOC110897434	NC_035445.1	8124761	8126071	-	1191	lncRNA	uncharacterized LOC110897434	-
110864801	134.765	206.623	468.071	18.499	12.8801	17.5646	269.82	16.3145	4.04604	3.91041e-16	1.28863e-14	LOC110864801	NC_035438.1	16895084	16899699	-	1698	protein_coding	probable polygalacturonase	-
110890813	863.806	930.771	982.841	2202.35	2212.4	2232.66	925.806	2215.8	-1.25932	4.08872e-16	1.34621e-14	LOC110890813	NC_035443.1	130713033	130716891	-	1730	protein_coding	uncharacterized LOC110890813%2C transcript variant X11	-
110926056	5947.44	4159.5	8128.8	1191.72	1526.78	1123.16	6078.58	1280.55	2.24693	4.11541e-16	1.35382e-14	LOC110926056	NC_035449.1	197362631	197364877	+	1083	protein_coding	protein TIFY 6A-like	Zim
110909846	70.1901	114.898	174.848	4.86814	2.97232	2.92744	119.979	3.5893	5.06	4.1917e-16	1.37771e-14	LOC110909846	NC_035447.1	1418553	1426752	-	2361	protein_coding	protein SCAR2-like%2C transcript variant X1	-
110904928	1596.59	2206.24	1623.59	282.352	501.331	276.155	1808.8	353.28	2.35634	4.28252e-16	1.40634e-14	LOC110904928	NC_035446.1	168356008	168357812	-	1805	protein_coding	nematode resistance protein-like HSPRO2	-
110928705	2232.05	1746.64	2218.72	432.291	166.45	358.123	2065.8	318.955	2.69511	4.33545e-16	1.42214e-14	LOC110928705	NC_035435.1	18305979	18315005	+	3776	protein_coding	probable serine/threonine-protein kinase PBL8%2C transcript variant X1	Pkinase_Tyr
110941671	8617.47	6344.5	8406.82	25982.3	20991.5	26745.1	7789.6	24572.9	-1.65747	4.33819e-16	1.42214e-14	LOC110941671	NC_035437.1	185297722	185303249	-	3150	protein_coding	ATP-dependent Clp protease ATP-binding subunit ClpA homolog CD4B%2C chloroplastic%2C transcript variant X1	Clp_N
110889853	318.195	383.315	204.17	1293.95	1433.65	1223.67	301.894	1317.09	-2.12396	4.41627e-16	1.44648e-14	LOC110889853	NC_035443.1	49253239	49256597	+	1694	protein_coding	ABSCISIC ACID-INSENSITIVE 5-like protein 7%2C transcript variant X1	bZIP_1
110918577	495.074	364.97	409.426	1315.37	1484.18	1213.91	423.157	1337.82	-1.66027	4.56982e-16	1.49548e-14	LOC110918577	NC_035448.1	48189470	48196313	+	3714	protein_coding	uncharacterized LOC110918577%2C transcript variant X2	Metallophos
110872159	1085.61	1245.53	1130.54	365.111	312.094	431.309	1153.89	369.504	1.64276	4.60547e-16	1.50584e-14	LOC110872159	NC_035440.1	23080861	23085115	-	1570	protein_coding	ammonium transporter 2	Ammonium_transp
110878347	169.392	399.729	446.351	18.499	40.6217	25.3711	338.491	28.1639	3.58739	4.63708e-16	1.51486e-14	LOC110878347	NC_035441.1	129696018	129697392	-	904	protein_coding	fatty-acid-binding protein 1-like%2C transcript variant X2	-
110895553	38.3706	20.2761	23.8923	197.647	169.422	193.211	27.513	186.76	-2.75819	4.90405e-16	1.60069e-14	LOC110895553	NC_035444.1	107559261	107563850	-	1223	protein_coding	protein TIFY 3-like%2C transcript variant X1	Zim
110865882	700.965	1140.29	1230.45	248.275	229.859	192.235	1023.9	223.457	2.19571	4.95631e-16	1.61635e-14	LOC110865882	NC_035433.1	53215478	53216507	+	960	lncRNA	uncharacterized LOC110865882	-
110931725	524.086	336.004	671.155	102.231	76.2896	65.3794	510.415	81.3	2.64975	4.98416e-16	1.62403e-14	LOC110931725	NC_035435.1	72927373	72927939	-	567	protein_coding	uncharacterized LOC110931725	-
110908157	3839.87	1872.16	3419.85	14091.3	14199.8	14202.9	3043.96	14164.7	-2.2183	5.10235e-16	1.6611e-14	LOC110908157	NC_035446.1	25110140	25112752	-	662	protein_coding	snakin-2-like	-
110904173	728.105	523.317	660.295	127.545	187.256	160.033	637.239	158.278	2.00958	5.20504e-16	1.69307e-14	LOC110904173	NC_035446.1	144409950	144414156	+	2027	protein_coding	probable magnesium transporter NIPA8	DUF803
110942200	27.1402	29.9314	43.4405	212.251	170.413	241.026	33.504	207.897	-2.64019	5.21981e-16	1.69642e-14	LOC110942200	NC_035437.1	209656785	209664715	-	1247	protein_coding	uncharacterized LOC110942200	-
110897287	160.033	293.521	339.922	33.1034	34.6771	36.105	264.492	34.6285	2.93219	5.39583e-16	1.75076e-14	LOC110897287	NC_035445.1	1243602	1246989	+	1517	protein_coding	uncharacterized LOC110897287	-
110865598	238.646	559.042	444.179	2375.65	2094.5	2301.94	413.956	2257.36	-2.44747	5.39629e-16	1.75076e-14	LOC110865598	NC_035438.1	60443037	60446130	-	1220	protein_coding	strigolactone esterase D14-like	Abhydrolase_1
110885701	106.689	146.761	161.816	486.814	532.045	547.431	138.422	522.097	-1.91743	5.42875e-16	1.75977e-14	LOC110885701	NC_035442.1	171764115	171766798	-	1104	protein_coding	uncharacterized LOC110885701%2C transcript variant X2	-
110885907	288.247	216.279	408.34	48.6814	42.6033	54.6455	304.289	48.6434	2.64392	5.53548e-16	1.79283e-14	LOC110885907	NC_035442.1	190544561	190548589	+	2833	protein_coding	mechanosensitive ion channel protein 10-like	-
110937458	54.2803	63.725	99.9131	344.665	435.94	361.05	72.6395	380.552	-2.39428	6.03989e-16	1.95452e-14	LOC110937458	NC_035436.1	150091795	150096086	-	2485	protein_coding	BTB/POZ domain-containing protein At1g30440-like	BTB
110865084	36151.6	28376	35477.8	87302.4	83809.5	89104.3	33335.1	86738.8	-1.37964	6.21073e-16	2.00808e-14	LOC110865084	NC_035438.1	29060880	29066252	-	3465	protein_coding	glycine dehydrogenase (decarboxylating) A%2C mitochondrial-like	-
110878424	1056.6	971.323	938.314	2623.93	3288.38	2523.45	988.744	2811.92	-1.50771	6.42861e-16	2.07675e-14	LOC110878424	NC_035441.1	133305638	133306432	+	795	protein_coding	calcium-binding protein CML38-like	-
novel.1669	86.0999	125.519	182.45	6.8154	8.91696	10.7339	131.356	8.8221	3.89458	6.45569e-16	2.08371e-14	-	NC_035440.1	16703205	16704246	+	776	-	- && - && -	-
110864317	579.302	871.873	1089.27	171.359	196.173	143.444	846.815	170.325	2.31342	6.61811e-16	2.13431e-14	LOC110864317	NC_035438.1	1963637	1965641	-	1884	protein_coding	IRK-interacting protein-like	-
110908411	70.1901	147.726	107.515	517.971	638.058	566.947	108.477	574.325	-2.40508	6.74861e-16	2.17454e-14	LOC110908411	NC_035446.1	54131740	54134032	+	1170	protein_coding	aldose 1-epimerase	Aldose_epim
110911677	159.098	84.9666	156.386	699.066	584.556	664.528	133.483	649.383	-2.28331	6.80599e-16	2.19116e-14	LOC110911677	NC_035447.1	61120181	61122713	+	2533	protein_coding	pentatricopeptide repeat-containing protein At5g46580%2C chloroplastic	-
110899610	1750.07	1507.19	2050.39	528.681	618.243	604.028	1769.22	583.65	1.59978	6.83852e-16	2.19975e-14	LOC110899610	NC_035445.1	161189984	161196684	-	1573	protein_coding	lysophospholipid acyltransferase 1-like	MBOAT
110926100	2369.62	2549.96	3124.46	863.609	694.532	938.731	2681.35	832.291	1.68762	6.8794e-16	2.21102e-14	LOC110926100	NC_035449.1	21612201	21614571	+	1698	protein_coding	lipase-like	-
110930365	456.704	529.11	361.642	1513.02	1381.14	1394.44	449.152	1429.53	-1.66947	7.02829e-16	2.25695e-14	LOC110930365	NC_035435.1	142630647	142632794	+	790	protein_coding	ubiquitin-conjugating enzyme E2 28	UQ_con
110878110	2332.18	1505.26	2200.26	542.311	616.261	524.011	2012.57	560.861	1.84331	7.04669e-16	2.26093e-14	LOC110878110	NC_035441.1	112506876	112510166	-	1379	protein_coding	metacaspase-1-like	Peptidase_C14
110872783	7237.07	6485.46	6470.46	15311.3	17484.2	15559.3	6731	16118.3	-1.25977	7.13293e-16	2.28666e-14	LOC110872783	NC_035440.1	57762951	57765323	+	1138	protein_coding	peptide methionine sulfoxide reductase-like	PMSR
110942066	1440.3	1372.02	1320.59	575.415	471.608	508.398	1377.64	518.474	1.40989	7.17002e-16	2.2966e-14	LOC110942066	NC_035437.1	205525516	205531742	+	3305	protein_coding	autophagy-related protein 18f-like	-
110895793	379.027	357.246	405.082	1036.91	1041.3	938.731	380.452	1005.65	-1.40277	7.19502e-16	2.30265e-14	LOC110895793	NC_035444.1	132947489	132950031	+	913	protein_coding	40S ribosomal protein S9-2	S4
110872172	56.1521	49.242	31.4943	226.856	241.749	262.493	45.6295	243.699	-2.41082	7.35434e-16	2.35164e-14	LOC110872172	NC_035440.1	23950133	23957907	+	3542	protein_coding	DNA-directed RNA polymerase 1%2C mitochondrial-like	-
110887021	2284.45	2709.28	3205.91	914.238	614.28	722.101	2733.21	750.206	1.86507	7.37132e-16	2.35508e-14	LOC110887021	NC_035442.1	246149953	246152067	-	1257	protein_coding	phosphoglycerate mutase-like protein 1%2C transcript variant X1	-
110929800	175.007	109.105	127.063	529.654	530.064	555.237	137.059	538.318	-1.97237	7.51925e-16	2.40031e-14	LOC110929800	NC_035435.1	118627763	118631652	+	1638	protein_coding	protein TRIGALACTOSYLDIACYLGLYCEROL 3%2C chloroplastic-like	ABC_tran
110871847	383.706	926.909	708.08	45.7606	107.004	55.6213	672.898	69.4618	3.27646	7.60999e-16	2.42722e-14	LOC110871847	NC_035440.1	9589933	9592398	+	1114	protein_coding	expansin-A10-like	-
110919811	104.817	230.762	342.094	18.499	9.90773	6.83068	225.891	11.7458	4.26378	7.67521e-16	2.44596e-14	LOC110919811	NC_035448.1	128417828	128421713	+	2697	protein_coding	protein STICHEL-like 3	-
110873087	7270.76	6153.32	7855.12	2709.61	2681.03	2846.44	7093.07	2745.7	1.3692	7.93937e-16	2.528e-14	LOC110873087	NC_035440.1	87066564	87070821	+	2650	protein_coding	K(+) efflux antiporter 3%2C chloroplastic	Na_H_Exchanger
110899615	92.6509	74.3458	79.2789	304.746	289.306	323.97	82.0919	306.007	-1.89724	8.0956e-16	2.57557e-14	LOC110899615	NC_035445.1	161350150	161359462	-	2057	protein_coding	plant UBX domain-containing protein 8-like	UBX
110941396	3998.03	4257.99	2451.13	680.567	974.921	735.762	3569.05	797.083	2.16289	8.4756e-16	2.6942e-14	LOC110941396	NC_035437.1	167664744	167666713	+	1454	protein_coding	alpha-amylase-like	-
110890269	2713.08	3815.77	3517.59	889.897	1168.12	875.303	3348.82	977.774	1.77607	8.72323e-16	2.77058e-14	LOC110890269	NC_035443.1	83419853	83424578	+	1495	protein_coding	phosphatidylinositol/phosphatidylcholine transfer protein SFH2-like%2C transcript variant X2	CRAL_TRIO_N
110895807	120.727	166.071	159.644	0	1.98155	0.975812	148.814	0.985786	7.24532	8.82471e-16	2.80045e-14	LOC110895807	NC_035444.1	133477181	133479451	+	1697	lncRNA	uncharacterized LOC110895807%2C transcript variant X1	-
110866000	37.4347	37.6557	30.4083	175.253	169.422	209.8	35.1662	184.825	-2.39071	9.04398e-16	2.86763e-14	LOC110866000	NC_035433.1	54085940	54094771	-	3078	protein_coding	U3 small nucleolar RNA-associated protein 21 homolog	WD40
110926171	1524.53	1874.09	2293.66	578.336	538.981	609.883	1897.43	575.733	1.72031	9.07304e-16	2.87442e-14	LOC110926171	NC_035434.1	160443171	160445390	-	953	protein_coding	GATA transcription factor 9-like	GATA
110911750	81.4205	103.312	107.515	332.007	403.245	366.905	97.4158	367.386	-1.91692	9.44057e-16	2.98835e-14	LOC110911750	NC_035447.1	64430043	64434387	-	1150	protein_coding	dihydroceramide fatty acyl 2-hydroxylase FAH2-like	-
110898191	149.739	191.175	132.493	20.4462	24.7693	12.6856	157.802	19.3004	3.03291	9.51517e-16	3.00944e-14	LOC110898191	NC_035445.1	79150369	79151460	-	779	lncRNA	uncharacterized LOC110898191	-
110908508	189.981	274.21	262.815	45.7606	47.5571	52.6939	242.336	48.6705	2.31522	9.58747e-16	3.02977e-14	LOC110908508	NC_035446.1	65598669	65602475	-	2646	protein_coding	protein NPGR2-like	-
110895601	291.991	305.107	393.136	1127.46	986.81	988.498	330.078	1034.26	-1.64895	9.66767e-16	3.05256e-14	LOC110895601	NC_035444.1	113188253	113202191	+	984	protein_coding	thioredoxin-like protein HCF164%2C chloroplastic	-
110899627	3369.13	3062.66	2251.3	741.905	945.198	841.15	2894.36	842.751	1.78025	9.71374e-16	3.06454e-14	LOC110899627	NC_035445.1	161719398	161724336	+	1727	protein_coding	ent-kaurene oxidase%2C chloroplastic-like	p450
110885307	125.406	151.588	161.816	548.153	445.848	509.374	146.27	501.125	-1.77807	9.90551e-16	3.12144e-14	LOC110885307	NC_035442.1	130697176	130700929	-	2132	lncRNA	uncharacterized LOC110885307%2C transcript variant X9	-
110929708	230.224	299.314	293.223	805.191	944.207	822.61	274.254	857.336	-1.64505	9.91064e-16	3.12144e-14	LOC110929708	NC_035435.1	113494634	113498864	+	1703	protein_coding	uncharacterized LOC110929708	-
110880242	102.945	169.933	105.343	10.7099	6.93541	12.6856	126.074	10.1103	3.63971	1.02712e-15	3.23231e-14	LOC110880242	NC_035441.1	207600946	207602618	+	1673	protein_coding	solute carrier family 25 member 44-like	Mito_carr
110868976	335.041	191.175	83.6229	1897.6	1872.56	1868.68	203.28	1879.62	-3.20709	1.08023e-15	3.3966e-14	LOC110868976	NC_035439.1	89398224	89401356	-	1101	protein_coding	uncharacterized LOC110868976	-
110918447	107.625	150.623	114.031	450.79	433.959	443.995	124.093	442.915	-1.83508	1.12005e-15	3.51887e-14	LOC110918447	NC_035448.1	6040345	6043018	-	1047	protein_coding	ras-related protein Rab11D	Ras
110873758	152.546	206.623	193.31	32.1298	33.6863	20.4921	184.16	28.7694	2.67832	1.13428e-15	3.56061e-14	LOC110873758	NC_035440.1	139908698	139910395	+	1594	protein_coding	transcription factor TCP15-like	TCP
110872148	244.262	387.177	319.288	65.2331	64.4003	72.2101	316.909	67.2812	2.23549	1.15104e-15	3.61022e-14	LOC110872148	NC_035440.1	22688612	22694376	-	1687	protein_coding	gamma aminobutyrate transaminase 3%2C chloroplastic-like	Aminotran_3
110904562	163.777	226.899	170.504	21.4198	4.95387	19.5162	187.06	15.2966	3.61041	1.17678e-15	3.6879e-14	LOC110904562	NC_035446.1	157901526	157904078	-	864	protein_coding	uncharacterized LOC110904562	-
110915220	1228.79	1002.22	935.056	374.847	347.761	337.631	1055.36	353.413	1.5786	1.26341e-15	3.95611e-14	LOC110915220	NC_035448.1	128167142	128175737	-	2209	protein_coding	serine/threonine-protein kinase STY8-like	Pkinase_Tyr
110912022	181.558	197.934	247.611	34.077	23.7786	42.9357	209.034	33.5971	2.63573	1.30245e-15	4.07497e-14	LOC110912022	NC_035434.1	22726421	22731684	-	1676	protein_coding	cytochrome P450 71A4-like	p450
110890969	1221.31	774.355	1040.4	240.486	291.287	279.082	1012.02	270.285	1.90478	1.30945e-15	4.09086e-14	LOC110890969	NC_035443.1	140678057	140684411	+	2167	protein_coding	dolichol kinase EVAN%2C transcript variant X2	-
110908852	43.9858	41.5178	36.9244	236.592	184.284	329.825	40.8093	250.233	-2.61458	1.3097e-15	4.09086e-14	LOC110908852	NC_035446.1	94529087	94535760	+	2266	protein_coding	protein NSP-INTERACTING KINASE 1-like	Pkinase
110937506	128.214	51.1731	42.3545	636.753	619.233	633.302	73.9138	629.763	-3.08672	1.36827e-15	4.27027e-14	LOC110937506	NC_035436.1	152786053	152787326	-	839	protein_coding	glutathione transferase GST 23-like	GST_N
110920974	3137.97	4668.34	2481.54	483.894	844.139	524.987	3429.28	617.673	2.47312	1.37028e-15	4.27301e-14	LOC110920974	NC_035449.1	13303815	13306437	-	1794	protein_coding	abscisic acid 8'-hydroxylase 1-like	p450
110879375	1517.04	1304.43	1547.57	3593.66	4039.38	3508.04	1456.35	3713.7	-1.35059	1.37676e-15	4.28965e-14	LOC110879375	NC_035441.1	177441532	177444968	-	1361	protein_coding	TVP38/TMEM64 family membrane protein slr0305	-
110873114	484.78	506.903	544.092	1417.6	1509.94	1226.6	511.925	1384.71	-1.43592	1.38426e-15	4.30947e-14	LOC110873114	NC_035433.1	101465662	101466281	+	620	protein_coding	glutaredoxin-C9-like	-
110885467	364.053	430.626	474.587	108.073	92.1419	127.831	423.089	109.349	1.95127	1.40002e-15	4.35496e-14	LOC110885467	NC_035442.1	145861467	145865026	-	1634	protein_coding	serine/threonine-protein phosphatase PP1 isozyme 9-like	Metallophos
110894269	1974.68	947.185	1038.23	234.645	214.998	259.566	1320.03	236.403	2.48143	1.44135e-15	4.47981e-14	LOC110894269	NC_035444.1	21621513	21636901	-	3574	protein_coding	calmodulin-binding transcription activator 4-like%2C transcript variant X2	CG-1
110936111	82.3564	72.4147	99.9131	327.139	434.95	324.945	84.8947	362.345	-2.09582	1.47477e-15	4.57993e-14	LOC110936111	NC_035436.1	40919712	40920830	-	1119	protein_coding	F-box protein GID2-like	-
110929368	614.865	902.77	627.715	196.673	187.256	198.09	715.117	194.006	1.88223	1.49851e-15	4.6498e-14	LOC110929368	NC_035435.1	82709758	82712023	-	2266	protein_coding	L-type lectin-domain containing receptor kinase IX.1-like	Pkinase
110884597	237.71	285.797	363.814	56.4705	63.4095	68.3068	295.774	62.7289	2.23626	1.50469e-15	4.66515e-14	LOC110884597	NC_035442.1	64140535	64142488	-	932	protein_coding	lactoylglutathione lyase%2C transcript variant X2	-
110879069	201.212	248.141	181.364	31.1561	45.5756	26.3469	210.239	34.3595	2.61457	1.51616e-15	4.69687e-14	LOC110879069	NC_035441.1	164897820	164899741	-	1079	protein_coding	F-box protein At5g67140	-
110942325	103.881	111.036	194.396	9.73629	6.93541	13.6614	136.438	10.111	3.75138	1.53411e-15	4.74856e-14	LOC110942325	NC_035437.1	214343536	214347247	-	1249	protein_coding	peroxidase 12-like	-
110927197	443.601	470.213	460.469	1107.02	1217.66	1104.62	458.095	1143.1	-1.31929	1.54724e-15	4.78528e-14	LOC110927197	NC_035434.1	173189555	173196245	-	1194	protein_coding	mitochondrial dicarboxylate/tricarboxylate transporter DTC-like	Mito_carr
110867863	1189.49	729.94	988.271	264.827	226.887	264.445	969.233	252.053	1.9431	1.57426e-15	4.86487e-14	LOC110867863	NC_035439.1	22145986	22149877	-	1072	protein_coding	RPM1-interacting protein 4-like	-
110940683	279.825	532.007	591.876	53.5496	84.2157	69.2827	467.903	69.016	2.76093	1.58659e-15	4.89896e-14	LOC110940683	NC_035437.1	107119078	107126643	-	2427	protein_coding	protein ECERIFERUM 3-like	-
110884343	128.214	197.934	166.16	602.676	706.421	566.947	164.102	625.348	-1.93056	1.59315e-15	4.91519e-14	LOC110884343	NC_035442.1	42379257	42380983	-	1727	protein_coding	probable galacturonosyltransferase-like 7	Glyco_transf_8
110926376	1066.89	929.805	1134.88	2633.67	2527.46	2640.55	1043.86	2600.56	-1.31713	1.65806e-15	5.11128e-14	LOC110926376	NC_035449.1	2953173	2957237	+	2208	protein_coding	luminal-binding protein	HSP70
110894384	820.756	1300.57	748.262	120.73	169.422	220.534	956.529	170.229	2.49052	1.66707e-15	5.13485e-14	LOC110894384	NC_035444.1	27535825	27541202	+	1718	protein_coding	uncharacterized LOC110894384%2C transcript variant X1	-
110873090	75.8053	65.656	73.8488	279.432	248.684	297.623	71.77	275.246	-1.93958	1.69536e-15	5.21772e-14	LOC110873090	NC_035440.1	87073209	87077132	+	1908	protein_coding	probable sphingolipid transporter spinster homolog 2%2C transcript variant X1	MFS_1
110903940	210.57	253.934	223.718	34.077	56.4741	35.1292	229.408	41.8934	2.45396	1.73178e-15	5.32549e-14	LOC110903940	NC_035446.1	136853208	136857004	+	3050	protein_coding	filament-like plant protein 7%2C transcript variant X1	-
110884354	224.608	200.83	226.976	581.257	617.252	652.818	217.472	617.109	-1.50504	1.75006e-15	5.37729e-14	LOC110884354	NC_035442.1	43208387	43213043	-	1489	protein_coding	two-pore potassium channel 5-like	Ion_trans_2
110920966	48.6651	65.656	53.2146	219.067	261.564	253.711	55.8452	244.781	-2.13169	1.76247e-15	5.41102e-14	LOC110920966	NC_035449.1	212592264	212594452	+	2189	protein_coding	LEAF RUST 10 DISEASE-RESISTANCE LOCUS RECEPTOR-LIKE PROTEIN KINASE-like 1.5	Pkinase
110865789	7102.3	8129.76	13632.7	1831.4	2421.45	1782.81	9621.59	2011.89	2.25769	1.81305e-15	5.5618e-14	LOC110865789	NC_035438.1	79789391	79792435	-	1711	protein_coding	O-acyltransferase WSD1-like	-
110931041	1468.38	700.975	401.824	6955.61	9048.73	7016.09	857.059	7673.48	-3.162	1.83252e-15	5.61696e-14	LOC110931041	NC_035435.1	166795611	166797514	-	1046	protein_coding	SPX domain-containing protein 3-like	SPX
110864531	729.977	780.148	664.639	256.064	223.915	268.348	724.921	249.443	1.53927	1.86196e-15	5.70255e-14	LOC110864531	NC_035438.1	7811757	7816551	+	1155	protein_coding	tobamovirus multiplication protein 2A-like%2C transcript variant X1	Tetraspannin
110873901	35.563	11.5864	15.2042	209.33	211.035	191.259	20.7845	203.875	-3.28562	1.92972e-15	5.90528e-14	LOC110873901	NC_035440.1	152883341	152914646	+	3963	protein_coding	uncharacterized LOC110873901%2C transcript variant X9	-
110915567	1949.41	1665.54	866.638	7476.5	7748.84	7191.74	1493.86	7472.36	-2.32221	1.98089e-15	6.05697e-14	LOC110915567	NC_035448.1	128513065	128515097	-	1758	protein_coding	heat stress transcription factor A-4c-like	HSF_DNA-bind
110937005	799.231	789.803	484.361	2515.86	3182.36	2525.4	691.132	2741.21	-1.98715	1.98588e-15	6.06729e-14	LOC110937005	NC_035436.1	123619529	123622473	+	1112	protein_coding	BI1-like protein	-
110898997	1286.82	1528.43	1061.03	342.717	423.06	403.986	1292.1	389.921	1.72875	2.01102e-15	6.13914e-14	LOC110898997	NC_035445.1	124221959	124225480	+	2310	protein_coding	WEB family protein At5g55860%2C transcript variant X1	-
110870644	0	0.96553	5.43006	241.46	65.3911	243.953	2.13186	183.601	-6.49876	2.05297e-15	6.26213e-14	LOC110870644	NC_035433.1	85192034	85194286	-	1125	protein_coding	glutamate receptor 1.4-like	Lig_chan
110917534	1082.8	672.974	766.724	187.91	106.013	184.428	840.833	159.451	2.39864	2.06779e-15	6.30225e-14	LOC110917534	NC_035448.1	150768787	150770624	+	1770	protein_coding	cytochrome P450 71B34-like	p450
110912953	80.4847	105.243	141.182	7.78903	3.96309	8.78231	108.97	6.84481	3.98926	2.13477e-15	6.50113e-14	LOC110912953	NC_035447.1	163703625	163704346	+	628	lncRNA	uncharacterized LOC110912953	-
110922307	297.606	476.006	604.909	85.6794	43.594	64.4036	459.507	64.559	2.83038	2.19356e-15	6.67479e-14	LOC110922307	NC_035449.1	1679799	1682128	+	2330	pseudogene	-	-
110893812	167.52	110.07	125.977	505.313	476.562	595.245	134.523	525.707	-1.9653	2.24019e-15	6.81119e-14	LOC110893812	NC_035444.1	4066805	4069366	+	1608	protein_coding	probable inactive purple acid phosphatase 29	Metallophos
110917043	312.58	115.864	90.139	1604.54	1584.25	1635.46	172.861	1608.08	-3.21579	2.2542e-15	6.84827e-14	LOC110917043	NC_035448.1	69769080	69776800	-	2120	protein_coding	ring canal kelch homolog	Kelch_1
110917211	2738.35	1848.02	1940.7	6690.78	7569.51	6731.15	2175.69	6997.15	-1.68515	2.344e-15	7.11534e-14	LOC110917211	NC_035448.1	131884775	131889878	+	1937	protein_coding	3-phosphoshikimate 1-carboxyvinyltransferase 2	EPSP_synthase
110897599	346.271	256.831	220.46	35.0506	31.7048	58.5487	274.521	41.768	2.71678	2.40093e-15	7.28231e-14	LOC110897599	NC_035445.1	28939537	28942533	-	1795	protein_coding	geraniol 8-hydroxylase-like	p450
110903782	667.274	407.454	413.771	91.5211	118.893	87.8231	496.166	99.4123	2.32006	2.4254e-15	7.35061e-14	LOC110903782	NC_035446.1	130842679	130848204	-	3094	protein_coding	wall-associated receptor kinase-like 3	Pkinase
110900216	638.262	736.699	779.757	258.985	215.989	245.905	718.239	240.293	1.57923	2.48866e-15	7.53032e-14	LOC110900216	NC_035445.1	190827147	190834047	-	1670	protein_coding	uncharacterized LOC110900216	START
110885794	169.392	404.557	191.138	9.73629	8.91696	27.3227	255.029	15.3253	4.05613	2.48868e-15	7.53032e-14	LOC110885794	NC_035442.1	181203504	181204733	-	903	protein_coding	LOB domain-containing protein 37-like	-
110911435	242.39	240.417	276.933	49.6551	70.3449	49.7664	253.247	56.5888	2.162	2.53232e-15	7.6562e-14	LOC110911435	NC_035434.1	19295457	19300474	-	980	protein_coding	uncharacterized LOC110911435	-
110872149	3.74347	0.96553	0	138.255	77.2803	135.638	1.56967	117.058	-6.15892	2.60014e-15	7.85497e-14	LOC110872149	NC_035440.1	22696014	22701031	-	2389	protein_coding	uridine-cytidine kinase C-like%2C transcript variant X2	-
110920841	102.945	196.003	154.214	848.031	594.464	767.964	151.054	736.82	-2.28689	2.68032e-15	8.0907e-14	LOC110920841	NC_035449.1	22762274	22764092	+	1089	protein_coding	probable methyltransferase At1g27930	-
110865073	77.6771	163.175	134.665	0.973629	5.94464	0	125.172	2.30609	5.77064	2.68885e-15	8.10997e-14	LOC110865073	NC_035438.1	28679528	28698876	+	1876	protein_coding	uncharacterized LOC110865073%2C transcript variant X2	-
110878370	169.392	195.037	243.267	710.749	629.141	672.335	202.565	670.742	-1.72929	2.70376e-15	8.14841e-14	LOC110878370	NC_035441.1	131221291	131224387	-	2525	protein_coding	probable methyltransferase PMT9	-
110878732	5347.55	6024.91	5861.21	1793.42	2412.53	1830.62	5744.55	2012.19	1.51344	2.7416e-15	8.25588e-14	LOC110878732	NC_035441.1	149412632	149415647	-	672	protein_coding	uncharacterized LOC110878732	-
110886882	172.2	189.244	201.998	536.47	552.852	525.963	187.814	538.428	-1.52047	2.75926e-15	8.30244e-14	LOC110886882	NC_035442.1	240872401	240876604	-	931	protein_coding	ras-related protein Rab7	Ras
110877484	1548.86	1533.26	1879.89	519.918	647.966	523.035	1654	563.64	1.55299	2.80456e-15	8.4275e-14	LOC110877484	NC_035441.1	46987340	46988735	-	1049	protein_coding	probable WRKY transcription factor 17	WRKY
110904054	150.675	141.933	131.407	491.683	402.254	471.317	141.338	455.085	-1.68605	2.8053e-15	8.4275e-14	LOC110904054	NC_035446.1	141327362	141333067	+	2637	protein_coding	serine/threonine-protein kinase BLUS1%2C transcript variant X1	Pkinase
110937716	2172.15	1838.37	1425.93	472.21	597.436	470.341	1812.15	513.329	1.82003	2.84766e-15	8.54797e-14	LOC110937716	NC_035433.1	87039419	87040647	-	639	protein_coding	wound-induced proteinase inhibitor 1-like%2C transcript variant X1	-
110899266	1621.86	2736.31	2867.07	521.865	636.077	589.391	2408.41	582.444	2.04778	2.85896e-15	8.57506e-14	LOC110899266	NC_035445.1	140596144	140600347	-	1165	protein_coding	gamma-glutamylcyclotransferase 2-1-like	ChaC
110898331	0	0	0	167.464	157.533	125.88	0	150.292	-9.68335	2.87662e-15	8.62117e-14	LOC110898331	NC_035445.1	86337063	86339196	-	1428	protein_coding	heat stress transcription factor A-3-like	HSF_DNA-bind
110894732	148.803	187.313	157.472	30.1825	20.8062	31.226	164.529	27.4049	2.58522	3.00222e-15	8.99046e-14	LOC110894732	NC_035444.1	46322105	46323779	+	940	lncRNA	uncharacterized LOC110894732	-
novel.2939	2521.23	2131.89	1816.9	613.386	784.693	662.576	2156.67	686.885	1.65089	3.08075e-15	9.21831e-14	-	NC_035444.1	66531897	66534378	+	2482	-	- && - && -	-
110908311	891.882	975.185	1115.33	349.533	371.54	309.332	994.134	343.468	1.533	3.32375e-15	9.93752e-14	LOC110908311	NC_035446.1	43535961	43538598	-	2168	lncRNA	uncharacterized LOC110908311%2C transcript variant X5	-
110884293	1304.6	1326.64	1678.97	3753.34	3996.78	3740.29	1436.74	3830.14	-1.41492	3.35837e-15	1.00331e-13	LOC110884293	NC_035442.1	38714820	38718419	+	1734	protein_coding	blue-light photoreceptor PHR2-like%2C transcript variant X2	-
110867922	488.523	132.278	446.351	3883.81	2500.71	4157.94	355.717	3514.15	-3.30459	3.44815e-15	1.02932e-13	LOC110867922	NC_035439.1	27327470	27334760	+	1765	protein_coding	cytochrome P450 CYP72A219-like	p450
110941526	276.081	313.797	158.558	1242.35	1005.64	1212.93	249.479	1153.64	-2.20767	3.46357e-15	1.0331e-13	LOC110941526	NC_035437.1	177367858	177374031	+	1922	protein_coding	long chain base biosynthesis protein 2a-like%2C transcript variant X1	Aminotran_1_2
110912775	54.2803	97.5185	179.192	877.24	761.905	970.933	110.33	870.026	-2.98291	3.48827e-15	1.03965e-13	LOC110912775	NC_035434.1	28942017	28944850	-	1187	protein_coding	carboxymethylenebutenolidase homolog	-
110868740	1576	1032.15	1390.1	4195.37	4007.68	4271.13	1332.75	4158.06	-1.6415	3.50227e-15	1.043e-13	LOC110868740	NC_035439.1	81373770	81377278	+	1768	protein_coding	6-phosphogluconate dehydrogenase%2C decarboxylating 3-like	NAD_binding_2
110868351	307.901	695.181	1437.88	62.3123	70.3449	36.105	813.654	56.2541	3.85415	3.55263e-15	1.05716e-13	LOC110868351	NC_035433.1	70781516	70786460	+	1481	protein_coding	protein PMR5-like	-
110916190	803.911	549.386	1058.86	139.229	194.192	140.517	804.053	157.979	2.34735	3.59399e-15	1.06862e-13	LOC110916190	NC_035448.1	122929592	122931219	-	1320	lncRNA	uncharacterized LOC110916190	-
110891265	66.4466	91.7253	69.5048	279.432	305.158	347.389	75.8922	310.66	-2.03257	3.68543e-15	1.09495e-13	LOC110891265	NC_035443.1	156330821	156335704	+	1484	protein_coding	isocitrate dehydrogenase [NAD] catalytic subunit 5%2C mitochondrial-like	-
110880294	4392.96	3354.25	5687.44	1171.28	1364.3	1107.55	4478.22	1214.37	1.88265	3.70551e-15	1.10005e-13	LOC110880294	NC_035441.1	208463714	208464783	+	1070	protein_coding	protein TIFY 10A-like	Zim
110894373	6.55108	11.5864	11.9461	96.3893	111.957	102.46	10.0279	103.602	-3.37788	3.72536e-15	1.10507e-13	LOC110894373	NC_035444.1	27219467	27228021	-	2707	protein_coding	polynucleotide 3'-phosphatase ZDP-like%2C transcript variant X1	-
110922605	131.957	124.553	179.192	22.3935	10.8985	9.75812	145.234	14.35	3.33722	3.75328e-15	1.11248e-13	LOC110922605	NC_035449.1	44983407	44985239	-	1603	protein_coding	transcription factor TCP13-like%2C transcript variant X1	TCP
110926400	647.621	493.386	738.488	167.464	166.45	187.356	626.498	173.757	1.84979	3.77307e-15	1.1171e-13	LOC110926400	NC_035449.1	139518133	139523192	+	3212	protein_coding	protein STRUBBELIG-RECEPTOR FAMILY 3-like%2C transcript variant X1	Pkinase_Tyr
110930996	15343.6	26871.7	21930.9	4762.02	6413.28	4969.81	21382	5381.7	1.99027	3.77478e-15	1.1171e-13	LOC110930996	NC_035435.1	165097274	165099634	-	1775	protein_coding	3-ketoacyl-CoA synthase 11-like	-
110918509	375.283	406.488	347.524	942.473	963.032	1021.68	376.432	975.727	-1.37358	3.81728e-15	1.12879e-13	LOC110918509	NC_035448.1	112044051	112050170	+	1760	protein_coding	phosphatidate cytidylyltransferase 1-like%2C transcript variant X1	-
110891370	95.4585	93.6564	67.3327	471.236	309.121	542.552	85.4826	440.97	-2.36475	3.95201e-15	1.16771e-13	LOC110891370	NC_035443.1	160152556	160155850	+	3197	protein_coding	LRR receptor-like serine/threonine-protein kinase GSO1	LRRNT_2
110929389	209.634	225.934	173.762	699.066	575.639	652.818	203.11	642.508	-1.66022	4.07015e-15	1.20168e-13	LOC110929389	NC_035435.1	83791971	83800851	-	6068	protein_coding	autophagy-related protein 2	-
110903973	1152.05	638.215	652.693	3844.86	3159.58	3671.98	814.321	3558.81	-2.12733	4.07883e-15	1.2033e-13	LOC110903973	NC_035446.1	137917285	137929283	-	3918	protein_coding	inositol hexakisphosphate and diphosphoinositol-pentakisphosphate kinase VIP2-like%2C transcript variant X1	Acid_phosphat_A
110895681	86.0999	171.864	171.59	1.94726	0	8.78231	143.185	3.57652	5.31855	4.08912e-15	1.2054e-13	LOC110895681	NC_035444.1	118813141	118821483	-	1286	protein_coding	purple acid phosphatase 3-like	Metallophos
110884953	114.176	145.795	96.6551	10.7099	13.8708	14.6372	118.875	13.0726	3.18614	4.19895e-15	1.2368e-13	LOC110884953	NC_035442.1	98366268	98369184	+	1986	lncRNA	uncharacterized LOC110884953%2C transcript variant X2	-
110884846	1134.27	1499.47	1289.1	418.66	291.287	414.72	1307.61	374.889	1.80226	4.24626e-15	1.24977e-13	LOC110884846	NC_035442.1	89812300	89813444	+	842	protein_coding	universal stress protein PHOS32-like	Usp
110871925	45.8575	33.7935	28.2363	186.937	253.638	187.356	35.9625	209.31	-2.53578	4.31898e-15	1.27018e-13	LOC110871925	NC_035440.1	12358264	12360971	-	514	protein_coding	10 kDa chaperonin%2C mitochondrial-like	-
110895856	5.61521	3.86212	0	256.064	57.4649	262.493	3.15911	192.008	-5.88862	4.37245e-15	1.2849e-13	LOC110895856	NC_035444.1	141922308	141926668	+	1370	protein_coding	1-aminocyclopropane-1-carboxylate oxidase homolog 1-like%2C transcript variant X1	2OG-FeII_Oxy
110898209	1366.37	822.631	974.153	128.519	258.592	136.614	1054.38	174.575	2.59485	4.42673e-15	1.29984e-13	LOC110898209	NC_035445.1	79804229	79805917	-	1689	protein_coding	E3 ubiquitin-protein ligase PUB23	U-box
110890210	1015.42	892.149	914.422	2247.14	2143.04	2372.2	940.663	2254.13	-1.26067	4.43818e-15	1.30219e-13	LOC110890210	NC_035443.1	78274452	78278635	-	1601	protein_coding	polyadenylate-binding protein RBP45-like%2C transcript variant X1	RRM_1
110884475	442.666	946.219	529.974	64.2595	113.939	48.7906	639.62	75.663	3.08006	4.6024e-15	1.34932e-13	LOC110884475	NC_035442.1	51606594	51607372	+	620	protein_coding	uncharacterized LOC110884475	Cupin_3
110941882	198.404	201.796	267.159	50.6287	41.6125	32.2018	222.453	41.481	2.42192	4.80678e-15	1.40815e-13	LOC110941882	NC_035437.1	196980273	196981769	-	1497	protein_coding	leucine-rich repeat receptor protein kinase EMS1-like	Pkinase_Tyr
110916358	120.727	137.105	103.171	402.109	465.664	388.373	120.334	418.715	-1.7972	4.85688e-15	1.42172e-13	LOC110916358	NC_035448.1	42836945	42840605	-	2508	protein_coding	chromatin remodeling protein SHL-like%2C transcript variant X6	BAH
110894612	10.2945	0.96553	1.08601	130.466	128.801	111.243	4.11536	123.503	-4.86948	4.92797e-15	1.44141e-13	LOC110894612	NC_035444.1	40583366	40586037	+	1131	protein_coding	D-galacturonate reductase-like	Aldo_ket_red
110920661	5792.09	3868.88	3600.13	14564.5	16562.8	14973.8	4420.36	15367	-1.79751	4.96306e-15	1.45055e-13	LOC110920661	NC_035449.1	87690767	87691555	-	789	protein_coding	peptidyl-prolyl cis-trans isomerase	Pro_isomerase
110905027	80.4847	62.7594	58.6446	250.223	294.26	277.131	67.2962	273.871	-2.02204	5.28835e-15	1.54443e-13	LOC110905027	NC_035446.1	170825996	170828552	+	877	protein_coding	60S ribosomal protein L15	-
110898416	11119	14474.3	21086	3924.7	3713.42	4083.77	15559.8	3907.3	1.99354	5.38607e-15	1.57175e-13	LOC110898416	NC_035445.1	90686435	90687035	+	601	protein_coding	photosystem II 5 kDa protein%2C chloroplastic-like	-
110904946	164.713	415.178	370.33	24.3407	37.6494	40.9841	316.74	34.3247	3.20571	5.43645e-15	1.58522e-13	LOC110904946	NC_035446.1	168854367	168855209	-	843	protein_coding	uncharacterized LOC110904946	-
110926200	689.735	557.111	382.276	2091.36	1964.7	2115.56	543.041	2057.21	-1.92069	5.53352e-15	1.61228e-13	LOC110926200	NC_035449.1	62567577	62576704	+	3557	protein_coding	receptor protein-tyrosine kinase CEPR2	Pkinase
110890421	288.247	523.317	439.835	78.8639	76.2896	94.6538	417.133	83.2691	2.32425	5.54224e-15	1.61358e-13	LOC110890421	NC_035443.1	99155040	99163699	-	2849	protein_coding	homeobox-leucine zipper protein MERISTEM L1-like%2C transcript variant X2	START
110913422	796.424	971.323	887.272	258.012	318.038	215.654	885.006	263.901	1.74579	5.63251e-15	1.6386e-13	LOC110913422	NC_035447.1	30667792	30668133	-	342	protein_coding	protein RALF-like 33	-
110921989	1852.08	759.872	1396.61	226.856	216.979	257.614	1336.19	233.816	2.51468	5.76228e-15	1.67506e-13	LOC110921989	NC_035449.1	10911598	10913264	+	710	protein_coding	uncharacterized LOC110921989	-
110866741	59.8956	69.5181	51.0426	225.882	278.407	255.663	60.1521	253.317	-2.0717	5.8929e-15	1.71171e-13	LOC110866741	NC_035433.1	57989406	57992579	+	1040	protein_coding	3-oxoacyl-[acyl-carrier-protein] reductase FabG-like	adh_short
110941922	29.0119	11.5864	19.5482	224.908	131.773	212.727	20.0488	189.803	-3.24032	6.07172e-15	1.76229e-13	LOC110941922	NC_035437.1	198392602	198397249	-	1521	protein_coding	shikimate O-hydroxycinnamoyltransferase-like	-
110867535	164.713	391.04	674.413	3391.15	4162.24	3554.88	410.055	3702.76	-3.17564	6.27001e-15	1.81845e-13	LOC110867535	NC_035439.1	616085	618525	-	1784	protein_coding	adenosylhomocysteinase 1-like	-
110915057	204.955	329.246	371.416	54.5232	38.6402	57.5729	301.872	50.2454	2.58564	6.35407e-15	1.84141e-13	LOC110915057	NC_035448.1	170731940	170732443	-	504	protein_coding	uncharacterized LOC110915057	-
110917148	16312.2	7991.69	11001.3	2819.63	2552.23	2798.63	11768.4	2723.5	2.1114	6.38329e-15	1.84715e-13	LOC110917148	NC_035448.1	64170656	64174409	-	2006	protein_coding	NADP-dependent malic enzyme-like	Malic_M
110897945	1219.44	1217.53	1194.61	507.261	468.636	528.89	1210.53	501.596	1.27103	6.38367e-15	1.84715e-13	LOC110897945	NC_035445.1	59722793	59724563	-	1016	protein_coding	transcription factor bHLH148-like	-
110913080	3744.41	2992.18	3996.52	9170.61	9529.26	9440.98	3577.7	9380.28	-1.39067	6.54285e-15	1.89176e-13	LOC110913080	NC_035447.1	170433559	170436823	+	2020	protein_coding	15-cis-phytoene desaturase%2C chloroplastic/chromoplastic	Amino_oxidase
110895685	109.497	81.1045	108.601	372.9	340.826	449.849	99.7341	387.858	-1.96017	6.5654e-15	1.89683e-13	LOC110895685	NC_035444.1	119006620	119013736	+	3478	protein_coding	5'-3' exoribonuclease 3-like%2C transcript variant X1	-
novel.2820	526.894	376.557	195.482	2111.8	2153.94	2120.44	366.311	2128.73	-2.53768	6.66092e-15	1.92295e-13	-	NC_035443.1	103646937	103651929	-	4151	-	- && - && -	-
110920876	7.48694	17.3795	16.2902	109.046	133.754	171.743	13.7189	138.181	-3.34001	6.93662e-15	2.00101e-13	LOC110920876	NC_035449.1	177251397	177256972	-	1928	protein_coding	probable UDP-arabinose 4-epimerase 3	-
110921046	1018.22	1077.53	901.39	348.559	371.54	399.107	999.049	373.069	1.42137	7.02447e-15	2.02481e-13	LOC110921046	NC_035449.1	73330931	73334906	+	1809	protein_coding	chaperone protein dnaJ 15-like	DnaJ
110940020	119.791	184.416	287.793	15.5781	24.7693	17.5646	197.333	19.304	3.35293	7.26527e-15	2.09262e-13	LOC110940020	NC_035437.1	30748482	30749925	+	1444	protein_coding	uncharacterized LOC110940020	-
110889569	1357.94	2429.27	2168.77	394.32	520.156	304.453	1985.33	406.31	2.28872	7.28977e-15	2.09807e-13	LOC110889569	NC_035443.1	28226138	28229019	-	2608	protein_coding	probable protein phosphatase 2C 23	PP2C
110910330	737.464	1537.12	1579.06	254.117	223.915	251.76	1284.55	243.264	2.40041	7.3144e-15	2.10356e-13	LOC110910330	NC_035447.1	11968270	11970479	+	1137	protein_coding	auxin-responsive protein IAA16-like	-
110923086	1233.47	548.421	1057.78	145.071	191.219	114.17	946.557	150.153	2.65637	7.33638e-15	2.10827e-13	LOC110923086	NC_035449.1	23957614	23958978	-	942	protein_coding	protein TIFY 9-like	Zim
110928591	58.9597	43.4488	48.8705	262.88	269.49	194.187	50.4264	242.186	-2.26259	7.5059e-15	2.15535e-13	LOC110928591	NC_035435.1	10919994	10929312	-	1089	protein_coding	chloroplast processing peptidase-like	-
110942358	2008.37	1386.5	1164.2	345.638	338.845	435.212	1519.69	373.232	2.02585	7.56722e-15	2.1713e-13	LOC110942358	NC_035433.1	3330374	3335982	-	2967	protein_coding	putative receptor-like protein kinase At4g00960%2C transcript variant X1	Pkinase
110886445	1305.54	1489.81	1852.74	479.025	514.211	543.527	1549.36	512.255	1.59645	8.06789e-15	2.3132e-13	LOC110886445	NC_035442.1	221069208	221076436	+	2194	protein_coding	uncharacterized LOC110886445%2C transcript variant X2	Myb_DNA-binding
110915173	6467.78	14188.5	6491.09	1465.31	1774.48	1584.72	9049.11	1608.17	2.49238	8.09469e-15	2.31913e-13	LOC110915173	NC_035448.1	172757612	172758574	+	880	pseudogene	PF00407:Pathogenesis-related protein Bet v I family	-
110912209	100.138	93.6564	86.881	322.271	345.78	292.744	93.5584	320.265	-1.77396	8.14976e-15	2.33313e-13	LOC110912209	NC_035447.1	98193651	98197797	-	1607	protein_coding	pentatricopeptide repeat-containing protein At4g35850%2C mitochondrial	-
110911806	1283.08	926.909	1347.74	322.271	395.319	345.437	1185.91	354.342	1.74269	8.24744e-15	2.35931e-13	LOC110911806	NC_035447.1	68076789	68085760	-	2570	protein_coding	MACPF domain-containing protein NSL1-like%2C transcript variant X1	-
110915153	375.283	402.626	275.847	88.6002	93.1327	79.0408	351.252	86.9246	2.01563	8.25995e-15	2.36109e-13	LOC110915153	NC_035448.1	172530301	172531065	-	765	protein_coding	uncharacterized LOC110915153	-
110902066	36.4989	73.3803	82.5369	352.454	554.833	370.809	64.1387	426.032	-2.73532	8.36152e-15	2.38832e-13	LOC110902066	NC_035445.1	176005440	176005739	-	300	protein_coding	pectinesterase inhibitor 9-like	-
110893961	177.815	428.695	274.761	39.9188	38.6402	39.0325	293.757	39.1971	2.9057	8.38507e-15	2.39323e-13	LOC110893961	NC_035444.1	10037640	10044548	+	1670	protein_coding	serine carboxypeptidase 24-like	Peptidase_S10
110876132	95.4585	97.5185	127.063	2.92089	10.8985	8.78231	106.68	7.5339	3.8249	8.42265e-15	2.40214e-13	LOC110876132	NC_035433.1	117785472	117791562	+	3096	protein_coding	probable leucine-rich repeat receptor-like protein kinase At5g49770	Pkinase_Tyr
110895392	313.516	121.657	434.405	22.3935	22.7878	26.3469	289.859	23.8427	3.60297	8.43415e-15	2.4036e-13	LOC110895392	NC_035444.1	92707151	92710239	+	2462	protein_coding	wall-associated receptor kinase-like 8%2C transcript variant X2	Pkinase
110919031	216.186	151.588	120.547	648.437	932.318	685.02	162.774	755.258	-2.21208	8.5684e-15	2.44002e-13	LOC110919031	NC_035448.1	24830062	24830535	+	474	protein_coding	ethylene-responsive transcription factor RAP2-2-like	AP2
110891316	47.7293	26.0693	39.0964	190.831	203.109	242.977	37.6317	212.306	-2.4956	8.62799e-15	2.45514e-13	LOC110891316	NC_035443.1	158099274	158106230	+	1891	protein_coding	threonine dehydratase biosynthetic%2C chloroplastic-like	PALP
110878011	624.224	490.489	518.028	1463.36	1408.88	1438.35	544.247	1436.86	-1.40022	8.74116e-15	2.48547e-13	LOC110878011	NC_035441.1	102409728	102414223	+	2205	protein_coding	probable plastid-lipid-associated protein 14%2C chloroplastic	-
110915221	737.464	571.594	1036.06	197.647	153.57	178.574	781.704	176.597	2.14558	8.75727e-15	2.48817e-13	LOC110915221	NC_035434.1	52953861	52958779	-	1774	protein_coding	isoflavone 2'-hydroxylase-like	p450
110865698	4888.04	5077.72	5445.26	2245.19	2388.75	2323.41	5137.01	2319.12	1.14731	8.83264e-15	2.5077e-13	LOC110865698	NC_035438.1	71034863	71037539	-	1945	protein_coding	FRIGIDA-like protein 4a	-
110910857	17.7815	22.2072	14.1182	124.625	177.348	120.025	18.0356	140.666	-2.95802	9.14356e-15	2.59402e-13	LOC110910857	NC_035447.1	162102659	162103794	-	1136	protein_coding	WD repeat-containing protein RUP2-like	-
110942313	262.979	396.833	343.18	1184.91	987.801	1178.78	334.33	1117.16	-1.74088	9.34805e-15	2.65004e-13	LOC110942313	NC_035437.1	214216151	214217593	+	767	protein_coding	protein MARD1-like	-
110893855	114.176	35.7246	19.5482	834.4	805.499	750.4	56.4829	796.766	-3.81322	9.45629e-15	2.67872e-13	LOC110893855	NC_035444.1	5807071	5810418	-	810	protein_coding	NHP2-like protein 1	-
110895347	251.749	211.451	406.168	52.576	46.5664	44.8874	289.789	48.0099	2.59233	9.5149e-15	2.6933e-13	LOC110895347	NC_035444.1	89019606	89023100	-	3495	protein_coding	LRR receptor-like serine/threonine-protein kinase RPK2	Pkinase
110868997	180.623	218.21	311.685	38.9452	46.5664	32.2018	236.839	39.2378	2.59267	9.52705e-15	2.69471e-13	LOC110868997	NC_035439.1	90202566	90205221	-	1868	protein_coding	protein ESKIMO 1-like	-
110884064	33.6913	37.6557	21.7202	169.411	232.832	171.743	31.0224	191.329	-2.61843	9.57909e-15	2.7074e-13	LOC110884064	NC_035442.1	18807602	18810690	+	1429	lncRNA	uncharacterized LOC110884064	-
110938257	0	0.96553	0	372.9	140.69	403.986	0.321843	305.859	-9.74676	9.6868e-15	2.7358e-13	LOC110938257	NC_035436.1	178396555	178397809	-	1255	protein_coding	probable carboxylesterase 12	Abhydrolase_3
110889200	175.943	306.073	233.493	35.0506	26.7509	46.839	238.503	36.2135	2.71876	9.82719e-15	2.77337e-13	LOC110889200	NC_035443.1	7602503	7608728	-	1841	protein_coding	heterogeneous nuclear ribonucleoprotein 1-like	RRM_1
110922439	1976.55	2394.51	842.745	189.858	86.1973	239.074	1737.94	171.71	3.33931	9.87973e-15	2.78611e-13	LOC110922439	NC_035449.1	209530561	209531110	-	477	protein_coding	uncharacterized LOC110922439	-
110872397	130.086	90.7598	161.816	529.654	507.276	508.398	127.554	515.109	-2.01607	1.0082e-14	2.84102e-13	LOC110872397	NC_035440.1	35256582	35260265	+	1717	protein_coding	phytol kinase 1%2C chloroplastic-like%2C transcript variant X1	-
110922883	143.188	140.002	221.546	10.7099	12.8801	26.3469	168.245	16.6456	3.33575	1.02461e-14	2.88513e-13	LOC110922883	NC_035449.1	29475386	29475990	-	605	protein_coding	uncharacterized LOC110922883	-
110908454	77.6771	69.5181	40.1824	301.825	305.158	308.357	62.4592	305.113	-2.28285	1.0463e-14	2.94401e-13	LOC110908454	NC_035446.1	61183219	61190372	+	2667	protein_coding	DEAD-box ATP-dependent RNA helicase 13	DEAD
110927365	138.508	401.66	520.2	13.6308	31.7048	7.8065	353.456	17.714	4.31938	1.09475e-14	3.07802e-13	LOC110927365	NC_035434.1	178987707	178993354	-	1825	protein_coding	probable pectate lyase 8	-
110879292	6588.51	7180.64	18253.7	1416.63	1074	1653.03	10674.3	1381.22	2.95007	1.10706e-14	3.11031e-13	LOC110879292	NC_035441.1	174950311	174953266	+	1068	protein_coding	carbonic anhydrase 2-like	-
110941263	469.806	886.356	854.691	132.414	171.404	110.267	736.951	138.028	2.41649	1.13743e-14	3.19326e-13	LOC110941263	NC_035437.1	157642830	157646978	+	1748	protein_coding	protein ECERIFERUM 2-like	-
110864753	39.3065	53.1041	44.5265	223.935	190.229	200.041	45.6457	204.735	-2.16549	1.14267e-14	3.2049e-13	LOC110864753	NC_035438.1	15172394	15177287	-	1810	protein_coding	riboflavin synthase-like%2C transcript variant X2	-
110898731	1109.94	1643.33	2233.93	345.638	403.245	268.348	1662.4	339.077	2.2934	1.14327e-14	3.2049e-13	LOC110898731	NC_035445.1	104981856	104984310	+	757	protein_coding	uncharacterized LOC110898731	-
novel.438	15.9098	9.6553	2.17202	133.387	131.773	128.807	9.24569	131.322	-3.8029	1.1766e-14	3.29588e-13	-	NC_035434.1	161990907	161991773	-	867	-	- && - && -	-
110873473	2733.67	4686.68	1361.86	402.109	311.103	402.035	2927.4	371.749	2.97729	1.2074e-14	3.37964e-13	LOC110873473	NC_035440.1	111062327	111066423	-	2847	protein_coding	uncharacterized LOC110873473	-
110878420	27.1402	26.0693	28.2363	151.886	150.598	132.71	27.1486	145.065	-2.41869	1.21906e-14	3.40975e-13	LOC110878420	NC_035441.1	133151456	133154691	+	1191	protein_coding	ribosome-recycling factor	-
110942132	904.049	741.527	796.047	124.625	223.915	97.5812	813.874	148.707	2.45272	1.22428e-14	3.42183e-13	LOC110942132	NC_035437.1	207588544	207595154	-	1641	protein_coding	histidine protein methyltransferase 1 homolog%2C transcript variant X3	-
110895532	7.48694	2.89659	0	144.097	80.2527	109.291	3.46118	111.214	-4.95947	1.23524e-14	3.4499e-13	LOC110895532	NC_035444.1	107099423	107101073	-	851	protein_coding	uncharacterized J domain-containing protein C4H3.01-like	DnaJ
110899231	120.727	117.795	62.9887	4.86814	0.990773	4.87906	100.503	3.57933	4.80928	1.23698e-14	3.45219e-13	LOC110899231	NC_035445.1	138314634	138316501	-	1204	protein_coding	ubiquinol oxidase 2%2C mitochondrial-like	AOX
110935817	2110.38	2055.61	2084.06	796.429	581.584	804.069	2083.35	727.361	1.51809	1.24192e-14	3.46237e-13	LOC110935817	NC_035436.1	21087844	21097037	-	2371	protein_coding	putative receptor-like protein kinase At4g00960%2C transcript variant X1	Pkinase_Tyr
110916994	271.402	336.97	339.922	978.497	935.29	822.61	316.098	912.132	-1.52955	1.24277e-14	3.46237e-13	LOC110916994	NC_035448.1	94199826	94203514	+	1465	protein_coding	elongation factor 1-gamma-like	GST_N
110880056	275.145	259.728	291.051	77.8903	60.4372	80.0166	275.308	72.7814	1.91874	1.24338e-14	3.46237e-13	LOC110880056	NC_035441.1	203229094	203232489	+	976	protein_coding	uncharacterized LOC110880056	-
110885071	213.378	428.695	355.126	1514.97	1411.85	1366.14	332.4	1430.99	-2.10652	1.26198e-14	3.51158e-13	LOC110885071	NC_035442.1	105648395	105652647	+	2306	protein_coding	transcription factor TCP8%2C transcript variant X1	TCP
110937915	972.367	723.182	536.49	171.359	176.358	186.38	744.013	178.032	2.06374	1.26669e-14	3.52149e-13	LOC110937915	NC_035436.1	169433409	169439959	-	2632	protein_coding	serine/threonine-protein kinase ATG1c-like%2C transcript variant X1	Pkinase
110921081	137.573	94.6219	68.4188	453.711	464.673	483.027	100.204	467.137	-2.21721	1.26741e-14	3.52149e-13	LOC110921081	NC_035449.1	20628062	20631374	+	1931	protein_coding	CRS2-associated factor 2%2C chloroplastic	-
110928463	498.818	581.249	710.252	183.042	159.515	185.404	596.773	175.987	1.76098	1.28621e-14	3.5711e-13	LOC110928463	NC_035435.1	2611943	2615596	-	1836	protein_coding	venom phosphodiesterase 2-like	-
110879908	947.098	654.629	2680.28	98.3365	149.607	120.025	1427.34	122.656	3.54046	1.28936e-14	3.57723e-13	LOC110879908	NC_035441.1	199279712	199284890	-	2262	protein_coding	probable inactive purple acid phosphatase 27	Metallophos
110925691	153.482	457.661	156.386	9.73629	19.8155	18.5404	255.843	16.0307	3.99733	1.29302e-14	3.58475e-13	LOC110925691	NC_035449.1	133906580	133914446	-	2137	protein_coding	putative receptor-like protein kinase At4g00960	Pkinase
110943381	131.022	142.898	74.9348	0.973629	2.97232	0	116.285	1.31532	6.47559	1.30067e-14	3.6033e-13	LOC110943381	NC_035437.1	129230540	129233426	-	1536	protein_coding	probably inactive leucine-rich repeat receptor-like protein kinase At5g48380	Pkinase_Tyr
110912285	502.561	522.352	583.188	183.042	146.634	187.356	536.034	172.344	1.63647	1.32154e-14	3.65843e-13	LOC110912285	NC_035447.1	101770074	101772912	-	2639	protein_coding	uncharacterized LOC110912285%2C transcript variant X2	PWWP
110912628	407.103	96.553	246.525	2064.09	2985.2	2103.85	250.06	2384.38	-3.25296	1.35636e-14	3.75206e-13	LOC110912628	NC_035447.1	134423010	134425798	+	1408	protein_coding	gibberellin 2-beta-dioxygenase 1-like	2OG-FeII_Oxy
110873170	353.758	397.798	308.427	104.178	102.05	106.364	353.328	104.197	1.76226	1.39141e-14	3.84622e-13	LOC110873170	NC_035440.1	92980485	92988272	+	3675	protein_coding	putative uncharacterized protein DDB_G0272516%2C transcript variant X2	-
110929046	1494.58	1120.01	1086.01	359.269	400.272	428.382	1233.54	395.974	1.63959	1.4085e-14	3.8906e-13	LOC110929046	NC_035435.1	52585707	52598191	-	2257	protein_coding	regulator of nonsense transcripts UPF3-like%2C transcript variant X3	-
110929237	164.713	358.212	437.663	36.9979	37.6494	17.5646	320.196	30.7373	3.38048	1.44771e-14	3.99598e-13	LOC110929237	NC_035435.1	68258015	68258776	-	762	protein_coding	uncharacterized LOC110929237	-
110912835	280.76	271.314	388.792	56.4705	71.3357	80.0166	313.622	69.2743	2.17779	1.45146e-14	4.0034e-13	LOC110912835	NC_035447.1	149370017	149382337	-	1734	protein_coding	purple acid phosphatase 18-like	Metallophos
110872560	137.573	161.243	260.643	28.2352	14.8616	21.4679	186.486	21.5216	3.1129	1.52119e-14	4.19266e-13	LOC110872560	NC_035440.1	43353339	43355509	-	1399	protein_coding	WAT1-related protein At2g39510-like	DUF6
110915197	2423.9	2306.65	2284.97	5047.29	5327.39	4875.16	2338.51	5083.28	-1.12012	1.54061e-14	4.24309e-13	LOC110915197	NC_035448.1	172914487	172928138	+	2206	protein_coding	phosphoglucomutase%2C cytoplasmic%2C transcript variant X1	PGM_PMM_III
110904227	43.0499	54.0697	76.0208	256.064	267.509	278.106	57.7135	267.227	-2.21677	1.54708e-14	4.25592e-13	LOC110904227	NC_035446.1	146468126	146469225	+	1100	protein_coding	zinc finger protein ZAT5-like	-
110909216	250.813	324.418	760.208	47.7078	50.5294	41.9599	445.146	46.7324	3.25098	1.54753e-14	4.25592e-13	LOC110909216	NC_035446.1	116918030	116919935	-	1822	protein_coding	probable acyl-activating enzyme 6	AMP-binding
110895291	238.646	349.522	292.137	36.0243	70.3449	40.0083	293.435	48.7925	2.58898	1.54995e-14	4.25949e-13	LOC110895291	NC_035444.1	85096292	85098284	+	1289	protein_coding	secoisolariciresinol dehydrogenase-like%2C transcript variant X2	adh_short
110916150	511.92	393.936	559.296	1404.95	1406.9	1432.49	488.384	1414.78	-1.53502	1.60337e-14	4.40308e-13	LOC110916150	NC_035448.1	86558697	86564947	+	2174	protein_coding	pyrophosphate--fructose 6-phosphate 1-phosphotransferase subunit alpha	PFK
110923576	154.418	176.692	127.063	29.2089	15.8524	20.4921	152.725	21.8511	2.80507	1.65659e-14	4.54593e-13	LOC110923576	NC_035449.1	52505489	52510959	-	925	pseudogene	PF08212:Lipocalin-like domain	Lipocalin_2
110916393	7.48694	6.75871	14.1182	98.3365	120.874	92.7022	9.4546	103.971	-3.47574	1.73369e-14	4.75404e-13	LOC110916393	NC_035448.1	59185882	59189192	-	1471	protein_coding	cyclin-D3-2-like	Cyclin_C
novel.4044	94.5227	111.036	80.3649	3.89452	0.990773	0	95.3078	1.62843	5.86812	1.75701e-14	4.81449e-13	-	NC_035447.1	113427628	113428916	-	571	-	- && - && -	-
110873560	24.3326	23.1727	38.0104	157.728	170.413	249.808	28.5052	192.65	-2.76358	1.78786e-14	4.89201e-13	LOC110873560	NC_035440.1	119375345	119383891	+	1926	protein_coding	protein LAZ1 homolog 1%2C transcript variant X1	-
110915800	160.033	78.2079	177.02	837.321	622.206	850.908	138.42	770.145	-2.47738	1.78789e-14	4.89201e-13	LOC110915800	NC_035448.1	59506111	59508710	-	1586	protein_coding	low-temperature-induced cysteine proteinase-like	Peptidase_C1
110885498	134.765	123.588	155.3	401.135	435.94	450.825	137.884	429.3	-1.64006	1.84163e-14	5.03538e-13	LOC110885498	NC_035442.1	148547438	148549709	-	873	protein_coding	60S ribosomal protein L11-like	-
110912169	29.0119	43.4488	16.2902	206.409	316.057	201.017	29.5836	241.161	-3.02031	1.85643e-14	5.07218e-13	LOC110912169	NC_035447.1	95519928	95522293	+	2276	protein_coding	probable inactive receptor kinase At1g48480	Pkinase
110911470	3708.85	2761.42	3978.06	1276.43	1100.75	1104.62	3482.77	1160.6	1.58529	1.8834e-14	5.14214e-13	LOC110911470	NC_035447.1	51345636	51348974	+	2953	protein_coding	LEAF RUST 10 DISEASE-RESISTANCE LOCUS RECEPTOR-LIKE PROTEIN KINASE-like 1.1	Pkinase_Tyr
110913766	554.97	561.938	562.554	122.677	191.219	115.146	559.821	143.014	1.96915	1.91029e-14	5.21179e-13	LOC110913766	NC_035434.1	38616139	38619021	+	1196	protein_coding	uncharacterized LOC110913766%2C transcript variant X2	-
110890995	72.9977	89.7943	181.364	714.644	668.772	673.31	114.719	685.575	-2.58317	1.93147e-14	5.26577e-13	LOC110890995	NC_035443.1	141667089	141669874	-	739	protein_coding	uncharacterized LOC110890995	-
110917817	373.411	519.455	546.264	132.414	135.736	132.71	479.71	133.62	1.84345	1.93754e-14	5.27851e-13	LOC110917817	NC_035448.1	152445809	152468199	-	2962	protein_coding	uncharacterized LOC110917817%2C transcript variant X3	-
110884070	529.701	364.97	703.736	105.152	114.93	119.049	532.802	113.044	2.23615	1.94043e-14	5.28255e-13	LOC110884070	NC_035442.1	19943560	19949135	-	2389	protein_coding	sulfate transporter 3.1-like	Sulfate_transp
110937440	2169.34	1596.02	2353.39	6821.24	5525.54	6855.08	2039.58	6400.62	-1.65006	1.95364e-14	5.31468e-13	LOC110937440	NC_035436.1	149571632	149581608	-	4211	protein_coding	stromal processing peptidase%2C chloroplastic-like	-
110878221	74.8694	70.4837	66.2467	258.012	235.804	270.3	70.5333	254.705	-1.85121	2.01732e-14	5.48398e-13	LOC110878221	NC_035441.1	120931057	120931846	-	714	lncRNA	uncharacterized LOC110878221	-
110937375	1426.26	1217.53	2153.56	361.216	447.83	388.373	1599.12	399.14	2.00208	2.02621e-14	5.50417e-13	LOC110937375	NC_035436.1	145698208	145702858	+	1669	protein_coding	transcription factor bHLH144-like%2C transcript variant X1	-
110926498	2549.3	857.39	1234.8	165.517	247.693	196.138	1547.16	203.116	2.92946	2.03751e-14	5.53087e-13	LOC110926498	NC_035449.1	71594739	71599984	-	3095	protein_coding	proline-rich receptor-like protein kinase PERK9%2C transcript variant X4	Pkinase_Tyr
110907387	253.62	208.554	465.899	41.866	49.5387	37.0809	309.358	42.8285	2.85174	2.06872e-14	5.61156e-13	LOC110907387	NC_035446.1	129274895	129276823	+	1929	protein_coding	phytosulfokine receptor 1-like	-
110884827	82.3564	93.6564	174.848	2.92089	7.92619	7.8065	116.954	6.21786	4.23283	2.08805e-14	5.65994e-13	LOC110884827	NC_035442.1	88187436	88194517	-	2649	protein_coding	B3 domain-containing transcription repressor VAL2-like	B3
110927099	4504.33	1972.58	5730.88	568.599	736.145	551.334	4069.27	618.693	2.71744	2.1745e-14	5.89005e-13	LOC110927099	NC_035434.1	169025855	169031882	-	3519	protein_coding	uncharacterized LOC110927099%2C transcript variant X1	Metallophos
110877439	0.935868	0	0	191.805	224.906	245.905	0.311956	220.872	-9.27699	2.23737e-14	6.05599e-13	LOC110877439	NC_035441.1	41862222	41864173	-	1562	protein_coding	UDP-glycosyltransferase 76G1-like	UDPGT
110899171	23.3967	16.414	6.51607	187.91	128.801	158.082	15.4423	158.264	-3.34207	2.25092e-14	6.08831e-13	LOC110899171	NC_035445.1	2644986	2645330	+	345	protein_coding	E3 ubiquitin-protein ligase ATL23-like	-
110880133	197.468	293.521	475.673	36.0243	7.92619	26.3469	322.221	23.4325	3.77966	2.40589e-14	6.50281e-13	LOC110880133	NC_035441.1	204981251	204986629	+	2225	protein_coding	protein NRT1/ PTR FAMILY 1.2-like	-
110884133	370.604	388.143	355.126	907.422	877.825	977.764	371.291	921.004	-1.31037	2.41242e-14	6.51578e-13	LOC110884133	NC_035433.1	152030282	152033989	+	2004	protein_coding	asparagine--tRNA ligase%2C cytoplasmic 1-like	tRNA-synt_2
110922651	280.76	420.005	132.493	0	0.990773	0	277.753	0.330258	9.62835	2.43473e-14	6.57132e-13	LOC110922651	NC_035449.1	214495572	214497215	+	567	lncRNA	uncharacterized LOC110922651	-
110937596	4.67934	0.96553	9.77411	126.572	87.1881	100.509	5.13966	104.756	-4.3806	2.44583e-14	6.59658e-13	LOC110937596	NC_035436.1	157298311	157301901	-	1780	lncRNA	uncharacterized LOC110937596%2C transcript variant X6	-
110886700	112.304	111.036	53.2146	449.817	480.525	472.293	92.1849	467.545	-2.33839	2.54614e-14	6.8622e-13	LOC110886700	NC_035442.1	232114115	232116694	+	746	protein_coding	NHP2-like protein 1	-
110922075	141.316	90.7598	82.5369	456.632	626.169	426.43	104.871	503.077	-2.25966	2.58433e-14	6.96018e-13	LOC110922075	NC_035449.1	13936357	13938556	-	1292	protein_coding	myb family transcription factor PHL11-like	Myb_DNA-binding
110869204	286.376	297.383	203.084	41.866	65.3911	47.8148	262.281	51.6906	2.34457	2.64734e-14	7.12478e-13	LOC110869204	NC_035439.1	100203152	100208159	+	3556	protein_coding	receptor-like protein kinase HSL1	Pkinase
110877804	427.692	570.628	531.06	150.912	124.837	165.888	509.793	147.213	1.79158	2.6683e-14	7.17607e-13	LOC110877804	NC_035441.1	75720408	75724330	+	2440	protein_coding	U-box domain-containing protein 14-like	U-box
110900231	453.896	318.625	625.543	94.442	67.3726	97.5812	466.021	86.4653	2.42932	2.67479e-14	7.18842e-13	LOC110900231	NC_035445.1	191257731	191265171	+	3536	protein_coding	U-box domain-containing protein 44-like%2C transcript variant X1	U-box
110899229	95.4585	72.4147	80.3649	2.92089	3.96309	6.83068	82.7461	4.57156	4.17794	2.74388e-14	7.36883e-13	LOC110899229	NC_035445.1	138284932	138291642	+	5260	protein_coding	ABC transporter C family member 3-like%2C transcript variant X1	ABC_tran
110884139	229.288	203.727	236.751	61.3386	44.5848	54.6455	223.255	53.523	2.05974	2.74905e-14	7.37745e-13	LOC110884139	NC_035442.1	26369011	26377040	+	1804	protein_coding	DUF21 domain-containing protein At4g14240-like	-
110886032	29.0119	16.414	18.4622	136.308	215.989	142.469	21.296	164.922	-2.94828	2.83191e-14	7.59443e-13	LOC110886032	NC_035442.1	198248634	198250600	+	1504	protein_coding	zinc finger protein CONSTANS-LIKE 10-like%2C transcript variant X1	CCT
110872995	127.278	87.8632	73.8488	6.8154	3.96309	0.975812	96.33	3.9181	4.62057	2.89829e-14	7.76692e-13	LOC110872995	NC_035440.1	76626840	76628292	-	1174	protein_coding	caffeic acid 3-O-methyltransferase-like	-
110928746	1382.28	1204.98	865.552	3574.19	4560.53	3669.05	1150.94	3934.59	-1.77302	2.95352e-14	7.90932e-13	LOC110928746	NC_035435.1	21093741	21098571	-	1517	protein_coding	probable protein phosphatase 2C 27	PP2C
110895669	1453.4	1576.71	1470.46	664.015	659.855	658.673	1500.19	660.848	1.18278	2.99127e-14	8.00473e-13	LOC110895669	NC_035444.1	117287971	117296625	+	2631	protein_coding	CSC1-like protein At1g69450	-
110868935	137.573	108.139	72.7628	513.102	482.507	414.72	106.158	470.11	-2.14334	3.06058e-14	8.18439e-13	LOC110868935	NC_035439.1	88438060	88444969	-	1252	protein_coding	uncharacterized protein ycf36%2C transcript variant X2	-
110929380	635.454	787.872	551.694	2225.72	1747.72	2248.27	658.34	2073.9	-1.65507	3.15395e-14	8.42811e-13	LOC110929380	NC_035435.1	83323781	83326648	+	1786	protein_coding	serine carboxypeptidase II-3-like%2C transcript variant X1	Peptidase_S10
110908667	96.3944	53.1041	72.7628	368.032	478.544	304.453	74.0871	383.676	-2.37156	3.25856e-14	8.70149e-13	LOC110908667	NC_035446.1	81203859	81206831	-	1646	protein_coding	beta-amyrin 28-oxidase-like	p450
110929082	2432.32	1953.27	2178.54	5182.63	5126.26	5194.25	2188.04	5167.71	-1.23984	3.30404e-14	8.81669e-13	LOC110929082	NC_035435.1	55619574	55624117	+	3043	protein_coding	TBC1 domain family member 5	TBC
110908699	1621.86	1580.57	1965.68	643.569	527.091	667.456	1722.7	612.705	1.49116	3.5085e-14	9.35568e-13	LOC110908699	NC_035446.1	84406762	84441826	-	5513	protein_coding	uncharacterized LOC110908699%2C transcript variant X4	Pkinase_Tyr
110920652	1450.6	1681.95	1912.47	4909.04	4023.53	4790.26	1681.67	4574.28	-1.44388	3.57457e-14	9.52511e-13	LOC110920652	NC_035434.1	119986411	119989582	+	1174	protein_coding	14-3-3 protein 10-like	-
110902430	85.164	150.623	73.8488	3.89452	7.92619	3.90325	103.212	5.24132	4.30282	3.58268e-14	9.54e-13	LOC110902430	NC_035445.1	9274597	9275156	-	474	lncRNA	uncharacterized LOC110902430	-
110923410	352.822	428.695	359.47	1043.73	1046.26	934.828	380.329	1008.27	-1.40634	3.62237e-14	9.63889e-13	LOC110923410	NC_035434.1	140995320	141000353	+	1673	protein_coding	protein WVD2-like 5%2C transcript variant X2	-
110904272	83.2923	92.6909	89.053	6.8154	9.90773	8.78231	88.3454	8.50182	3.37799	3.76897e-14	1.00219e-12	LOC110904272	NC_035446.1	148007310	148009254	+	1945	protein_coding	protein NUCLEAR FUSION DEFECTIVE 4-like	-
novel.542	236.775	310.901	209.6	51.6023	21.797	40.0083	252.425	37.8026	2.73886	3.88578e-14	1.03252e-12	-	NC_035435.1	133982657	133984765	+	2109	-	- && - && -	-
110910249	114.176	135.174	139.01	544.259	371.54	519.132	129.453	478.31	-1.88657	4.08859e-14	1.08565e-12	LOC110910249	NC_035447.1	10223678	10230177	+	2886	protein_coding	isoamylase 2%2C chloroplastic%2C transcript variant X1	-
110873277	55.2162	53.1041	79.2789	234.645	303.177	281.034	62.5331	272.952	-2.13019	4.10167e-14	1.08836e-12	LOC110873277	NC_035433.1	102592432	102595068	-	1807	protein_coding	farnesylcysteine lyase	-
110898173	113.24	192.14	89.053	0	0	0	131.478	0	9.5113	4.24221e-14	1.12486e-12	LOC110898173	NC_035445.1	78396198	78397295	-	1029	protein_coding	secoisolariciresinol dehydrogenase-like	adh_short
110936919	393.065	363.039	352.954	867.503	922.41	920.191	369.686	903.368	-1.28857	4.29816e-14	1.13889e-12	LOC110936919	NC_035436.1	117562058	117567402	+	1612	protein_coding	2%2C3-bisphosphoglycerate-dependent phosphoglycerate mutase-like	-
110918398	554.034	414.212	548.436	113.915	161.496	105.388	505.561	126.933	1.99398	4.31728e-14	1.14316e-12	LOC110918398	NC_035448.1	123009625	123012140	+	1059	protein_coding	uncharacterized LOC110918398%2C transcript variant X1	-
110922891	156.29	227.865	125.977	10.7099	26.7509	16.5888	170.044	18.0165	3.24064	4.55934e-14	1.2064e-12	LOC110922891	NC_035449.1	206075234	206076096	-	780	protein_coding	NAC domain-containing protein 83-like	NAM
110923130	199.34	350.487	127.063	23.3671	20.8062	26.3469	225.63	23.5068	3.26348	4.58952e-14	1.21354e-12	LOC110923130	NC_035449.1	29365041	29365560	-	520	protein_coding	uncharacterized LOC110923130	-
110879038	30.8836	56.9663	36.9244	221.987	201.127	228.34	41.5914	217.151	-2.38362	4.67231e-14	1.23456e-12	LOC110879038	NC_035441.1	163449194	163451420	-	2227	protein_coding	pentatricopeptide repeat-containing protein At5g15980%2C mitochondrial-like	-
110876428	398.68	412.281	558.21	113.915	94.1235	137.59	456.39	115.209	1.98511	4.72456e-14	1.24749e-12	LOC110876428	NC_035433.1	121122247	121126133	+	2990	protein_coding	uncharacterized LOC110876428%2C transcript variant X1	-
110881180	172.2	183.451	139.01	479.999	500.341	511.326	164.887	497.222	-1.5907	4.74987e-14	1.2533e-12	LOC110881180	NC_035433.1	142857477	142861337	+	1776	protein_coding	zinc finger CCCH domain-containing protein 40-like	RRM_1
110897539	178.751	366.901	800.391	30.1825	35.6678	40.0083	448.681	35.2862	3.66778	4.80074e-14	1.26584e-12	LOC110897539	NC_035445.1	21483543	21484598	+	1056	protein_coding	extradiol ring-cleavage dioxygenase-like	-
110919166	343.464	366.901	394.222	2197.48	9659.05	2292.18	368.196	4716.24	-3.67916	4.84182e-14	1.27578e-12	LOC110919166	NC_035434.1	104339797	104343525	-	3729	pseudogene	-	-
110918783	2936.75	2600.17	2623.8	5851.51	6276.55	5903.66	2720.24	6010.57	-1.14369	4.86233e-14	1.28029e-12	LOC110918783	NC_035448.1	10891911	10897472	+	1396	protein_coding	serine-threonine kinase receptor-associated protein-like	WD40
110899234	309.772	298.349	284.535	879.187	743.08	743.569	297.552	788.612	-1.4058	4.92546e-14	1.29601e-12	LOC110899234	NC_035445.1	138736323	138751516	+	2620	protein_coding	nudix hydrolase 3-like	NUDIX
110879792	215.25	169.933	137.924	667.909	615.27	551.334	174.369	611.505	-1.8082	5.21372e-14	1.3709e-12	LOC110879792	NC_035441.1	195005179	195007778	+	1126	pseudogene	-	-
110872723	233.967	211.451	268.245	641.622	645.984	683.068	237.888	656.891	-1.46649	5.28475e-14	1.38861e-12	LOC110872723	NC_035440.1	54426395	54430534	+	1105	protein_coding	peptidyl-prolyl cis-trans isomerase CYP20-1-like	Pro_isomerase
110886486	1069.7	1591.19	1422.68	3907.17	3905.63	3908.13	1361.19	3906.98	-1.52133	5.40114e-14	1.4182e-12	LOC110886486	NC_035442.1	222720753	222723390	+	2638	protein_coding	subtilisin-like protease SBT1.4	Peptidase_S8
110910058	12.1663	15.4485	20.6342	146.044	325.964	120.025	16.083	197.345	-3.62321	5.40709e-14	1.41878e-12	LOC110910058	NC_035447.1	5376694	5382947	-	945	protein_coding	transcription factor MYB12-like	Myb_DNA-binding
110918543	3147.32	1708.99	2063.42	561.784	619.233	606.955	2306.58	595.991	1.95251	5.42021e-14	1.42123e-12	LOC110918543	NC_035448.1	7161335	7165852	+	1396	protein_coding	cinnamoyl-CoA reductase 1-like	Epimerase
110921966	266.722	443.178	279.105	59.3914	54.4925	78.065	329.669	63.983	2.36534	5.64867e-14	1.48011e-12	LOC110921966	NC_035449.1	34663068	34665889	+	2196	protein_coding	cysteine-rich receptor-like protein kinase 2	Pkinase
110941864	341.592	399.729	231.321	38.9452	9.90773	41.9599	324.214	30.2709	3.4203	5.91536e-14	1.54891e-12	LOC110941864	NC_035437.1	195936570	195939496	-	1986	protein_coding	protein NUCLEAR FUSION DEFECTIVE 4-like	-
110873175	561.521	559.042	563.64	194.726	186.265	228.34	561.401	203.11	1.46666	5.97362e-14	1.56308e-12	LOC110873175	NC_035433.1	101691863	101723471	-	5039	protein_coding	disease resistance protein RML1A-like%2C transcript variant X3	-
110929843	2.8076	0	0	112.941	100.068	137.59	0.935868	116.866	-6.88808	6.10733e-14	1.59696e-12	LOC110929843	NC_035435.1	121649904	121654224	+	2775	protein_coding	probable L-type lectin-domain containing receptor kinase V.3%2C transcript variant X1	Pkinase
110904553	2.8076	3.86212	0	87.6266	80.2527	74.1617	2.22324	80.6803	-5.13522	6.30142e-14	1.64657e-12	LOC110904553	NC_035446.1	157475113	157481552	-	3890	protein_coding	homeobox-DDT domain protein RLT3%2C transcript variant X1	DDT
110876504	2933.95	3307.9	3249.35	1042.76	1396.99	1127.06	3163.73	1188.94	1.41197	6.32075e-14	1.65048e-12	LOC110876504	NC_035433.1	122311459	122317204	-	3036	protein_coding	G-type lectin S-receptor-like serine/threonine-protein kinase LECRK3%2C transcript variant X1	Pkinase
novel.2198	388.385	397.798	450.695	138.255	120.874	145.396	412.293	134.842	1.61175	6.43222e-14	1.67843e-12	-	NC_035441.1	186980261	186986502	-	586	-	- && - && -	-
110910839	58.9597	68.5526	66.2467	247.302	215.989	272.252	64.5863	245.181	-1.92543	6.44472e-14	1.68053e-12	LOC110910839	NC_035447.1	25278212	25279281	-	1070	protein_coding	E3 ubiquitin-protein ligase RHA2B-like	-
110899969	1346.71	1237.81	1503.04	558.863	517.184	566.947	1362.52	547.665	1.31467	6.54919e-14	1.70659e-12	LOC110899969	NC_035445.1	179127302	179191572	+	2806	protein_coding	serine/threonine-protein kinase tricorner-like%2C transcript variant X4	Pkinase
110915255	1018.22	953.943	975.239	2066.04	2397.67	2380.01	982.469	2281.24	-1.21527	6.59952e-14	1.71852e-12	LOC110915255	NC_035448.1	98789673	98792254	-	903	protein_coding	uncharacterized protein C6C3.02c	-
110897589	119.791	68.5526	69.5048	361.216	438.913	381.543	85.9495	393.891	-2.19328	6.81831e-14	1.77426e-12	LOC110897589	NC_035445.1	28536389	28539433	+	685	protein_coding	40S ribosomal protein S20-2-like	Ribosomal_S10
110895627	232.095	458.627	241.095	38.9452	58.4556	40.0083	310.606	45.803	2.76234	6.83001e-14	1.77608e-12	LOC110895627	NC_035444.1	115095956	115097488	+	1533	protein_coding	serine/threonine-protein kinase-like protein ACR4	Pkinase
110929791	614.865	410.35	655.951	163.57	122.856	123.928	560.389	136.785	2.0341	6.92858e-14	1.80048e-12	LOC110929791	NC_035435.1	118512019	118515638	+	3400	protein_coding	receptor-like protein kinase HSL1	Pkinase
110937332	162.841	162.209	186.794	475.131	464.673	543.527	170.615	494.444	-1.5362	6.9414e-14	1.80257e-12	LOC110937332	NC_035436.1	143275270	143279474	+	2671	protein_coding	uncharacterized LOC110937332	-
110878570	1693.92	952.012	1257.6	368.032	347.761	334.704	1301.18	350.166	1.89381	7.00802e-14	1.81861e-12	LOC110878570	NC_035441.1	140116930	140120638	+	1192	protein_coding	isopentenyl-diphosphate Delta-isomerase I	NUDIX
110884356	66.4466	78.2079	79.2789	3.89452	1.98155	3.90325	74.6445	3.25977	4.51434	7.16533e-14	1.85816e-12	LOC110884356	NC_035442.1	43387682	43390646	+	1495	protein_coding	acyl transferase 4	-
110868451	185.302	420.005	270.417	25.3144	50.5294	25.3711	291.908	33.7383	3.11385	7.31483e-14	1.89563e-12	LOC110868451	NC_035439.1	68065488	68069088	-	3306	protein_coding	receptor kinase-like protein Xa21%2C transcript variant X1	Pkinase
110890720	510.048	690.354	556.038	1663.93	1631.8	1500.8	585.48	1598.84	-1.44927	7.4069e-14	1.91817e-12	LOC110890720	NC_035443.1	123791955	123795853	-	1351	protein_coding	probable voltage-gated potassium channel subunit beta	Aldo_ket_red
110891027	13.1022	23.1727	22.8063	159.675	172.395	110.267	19.6937	147.446	-2.90969	7.59698e-14	1.96604e-12	LOC110891027	NC_035443.1	142579755	142583609	-	1568	protein_coding	UDP-D-apiose/UDP-D-xylose synthase 2-like	Epimerase
110928814	15325.8	18845.2	22115.5	7097.76	6363.74	6985.84	18762.2	6815.78	1.46085	7.67553e-14	1.98501e-12	LOC110928814	NC_035435.1	26856567	26861114	-	1837	protein_coding	NADP-dependent glyceraldehyde-3-phosphate dehydrogenase	Aldedh
110921833	16321.5	12895.6	14015	34410	32891.7	34626.7	14410.7	33976.1	-1.23737	7.73847e-14	1.99992e-12	LOC110921833	NC_035449.1	107425926	107428732	-	839	protein_coding	thioredoxin F-type%2C chloroplastic-like	-
110890194	154.418	72.4147	68.4188	538.417	597.436	540.6	98.4172	558.818	-2.50231	7.83318e-14	2.02301e-12	LOC110890194	NC_035443.1	77384933	77387522	-	2017	protein_coding	4-coumarate--CoA ligase-like 5	AMP-binding
110895381	530.637	244.279	804.735	58.4177	19.8155	52.6939	526.55	43.6424	3.59184	7.86181e-14	2.02901e-12	LOC110895381	NC_035444.1	91987553	91988614	+	1062	protein_coding	uncharacterized LOC110895381	-
110884860	72.0618	102.346	337.75	6.8154	4.95387	3.90325	170.719	5.22417	5.02834	7.87641e-14	2.03139e-12	LOC110884860	NC_035442.1	90168576	90170281	+	1706	protein_coding	protein ASPARTIC PROTEASE IN GUARD CELL 1-like	-
110912864	4859.96	4697.3	6696.35	27534.2	15048.9	28068.3	5417.87	23550.4	-2.12001	8.24739e-14	2.12562e-12	LOC110912864	NC_035447.1	152421165	152423237	-	1380	protein_coding	thiamine thiazole synthase%2C chloroplastic-like	-
110926349	287.312	347.591	326.89	931.763	784.693	863.594	320.597	860.016	-1.42394	8.26108e-14	2.12769e-12	LOC110926349	NC_035449.1	41393999	41400765	-	1621	protein_coding	serine/threonine-protein kinase STY8-like	Pkinase_Tyr
110916593	730.913	700.009	390.964	2265.63	2440.28	2389.76	607.295	2365.22	-1.96074	8.56048e-14	2.2033e-12	LOC110916593	NC_035448.1	9558423	9566696	+	3852	protein_coding	protein TOPLESS-like	-
110865504	72.0618	119.726	219.374	0	0	0	137.054	0	9.56876	8.63933e-14	2.22208e-12	LOC110865504	NC_035438.1	51822708	51824115	+	1408	protein_coding	acylsugar acyltransferase 3-like	-
110911685	91.7151	130.347	109.687	10.7099	5.94464	15.613	110.583	10.7559	3.36018	8.83556e-14	2.271e-12	LOC110911685	NC_035447.1	61478761	61481735	+	1006	protein_coding	uncharacterized LOC110911685	Usp
110889750	456.704	682.63	154.214	36.9979	28.7324	41.9599	431.182	35.8968	3.58671	8.97036e-14	2.30408e-12	LOC110889750	NC_035443.1	40019458	40022590	+	1572	protein_coding	receptor like protein 30-like	LRRNT_2
novel.4228	98.2661	87.8632	224.804	8.76266	10.8985	6.83068	136.978	8.83062	3.95405	9.36712e-14	2.40436e-12	-	NC_035448.1	20770167	20774301	-	1717	-	- && - && -	-
110895606	31.8195	25.1038	21.7202	160.649	124.837	174.67	26.2145	153.386	-2.54397	9.45849e-14	2.42616e-12	LOC110895606	NC_035444.1	113366470	113370517	-	1971	protein_coding	protein root UVB sensitive 4%2C transcript variant X1	-
110904616	71.126	56.9663	41.2685	271.642	223.915	293.719	56.4536	263.092	-2.21574	9.51476e-14	2.43893e-12	LOC110904616	NC_035446.1	158895773	158902981	+	2361	protein_coding	ERAD-associated E3 ubiquitin-protein ligase component HRD3A-like	-
110868243	104.817	135.174	116.203	361.216	405.226	364.954	118.732	377.132	-1.66743	9.93894e-14	2.54594e-12	LOC110868243	NC_035439.1	57700929	57703189	+	657	protein_coding	40S ribosomal protein S25	-
110942854	641.07	294.487	508.254	1988.15	2259.95	2097.02	481.27	2115.04	-2.13571	1.01612e-13	2.6011e-12	LOC110942854	NC_035433.1	5998678	5999925	-	1054	lncRNA	uncharacterized LOC110942854	-
110911606	1419.71	1604.71	1267.38	550.1	565.732	585.487	1430.6	567.106	1.33513	1.01845e-13	2.6053e-12	LOC110911606	NC_035447.1	57471255	57472776	+	899	protein_coding	cyclin-U1-1-like	-
110878069	185.302	202.761	169.418	19.4726	40.6217	16.5888	185.827	25.561	2.86367	1.03633e-13	2.64923e-12	LOC110878069	NC_035441.1	108868325	108871640	-	1549	protein_coding	amino acid transporter AVT6C-like	Aa_trans
110872849	3298	3062.66	2477.19	7146.44	8109.48	7427.88	2945.95	7561.27	-1.35974	1.03807e-13	2.65189e-12	LOC110872849	NC_035440.1	63209906	63217993	+	1214	protein_coding	purple acid phosphatase 8-like	Metallophos
110879108	99.202	149.657	153.128	9.73629	20.8062	16.5888	133.996	15.7104	3.09261	1.04552e-13	2.66912e-12	LOC110879108	NC_035441.1	166590255	166592057	+	1190	protein_coding	UPF0301 protein MAP_0045-like	-
110929835	784.257	787.872	1520.42	166.491	237.786	201.017	1030.85	201.764	2.35276	1.05622e-13	2.69461e-12	LOC110929835	NC_035435.1	120713638	120715080	+	1443	protein_coding	phospholipase A1-IIdelta-like	Lipase_3
110867709	101.074	119.726	161.816	461.5	445.848	450.825	127.538	452.724	-1.83082	1.10559e-13	2.81865e-12	LOC110867709	NC_035439.1	8539105	8542304	-	1701	protein_coding	uncharacterized protein At5g49945-like	-
110897855	153.482	106.208	87.967	469.289	439.903	451.801	115.886	453.665	-1.96597	1.11613e-13	2.84362e-12	LOC110897855	NC_035445.1	52567687	52571205	+	1907	protein_coding	GMP synthase [glutamine-hydrolyzing]-like	GATase
110940526	72.9977	253.934	336.664	12.6572	5.94464	14.6372	221.199	11.0797	4.31736	1.12318e-13	2.85964e-12	LOC110940526	NC_035437.1	89249657	89255636	+	3158	protein_coding	subtilisin-like protease SBT2.6%2C transcript variant X1	Peptidase_S8
110883846	416.461	341.798	285.621	1001.86	1084.9	995.328	347.96	1027.36	-1.56079	1.12736e-13	2.86835e-12	LOC110883846	NC_035442.1	5847430	5852935	-	1529	protein_coding	60S ribosomal protein L3-1-like%2C transcript variant X2	-
110894900	458.575	430.626	398.566	1032.05	1230.54	1044.12	429.256	1102.24	-1.36001	1.14281e-13	2.90569e-12	LOC110894900	NC_035444.1	61952276	61955547	-	3272	protein_coding	G-type lectin S-receptor-like serine/threonine-protein kinase SD2-5	Pkinase
novel.1964	0	0	0	88.6002	128.801	107.339	0	108.247	-9.20979	1.14529e-13	2.91004e-12	-	NC_035441.1	70144967	70200636	+	3307	-	- && Q9SIW1.1 RecName: Full=BEL1-like homeodomain protein 7; Short=BEL1-like protein 7 && -	-
novel.3940	9.35868	4.82765	1.08601	96.3893	92.1419	85.8715	5.09078	91.4676	-4.13313	1.14901e-13	2.91753e-12	-	NC_035447.1	170200466	170202424	+	1726	-	- && - && PF13976:GAG-pre-integrase domain	-
110868931	90.7792	92.6909	112.945	294.036	363.614	359.099	98.8051	338.916	-1.78033	1.15182e-13	2.9227e-12	LOC110868931	NC_035433.1	74116331	74119027	-	1770	protein_coding	tyrosine-specific transport protein-like%2C transcript variant X1	-
110937231	374.347	979.047	1194.61	65.2331	131.773	89.7747	849.336	95.5936	3.15129	1.15571e-13	2.9306e-12	LOC110937231	NC_035436.1	137439811	137448825	-	1486	protein_coding	GDSL esterase/lipase At5g45910-like	Lipase_GDSL
110929247	546.547	936.564	1196.79	185.963	133.754	193.211	893.299	170.976	2.38483	1.15713e-13	2.93223e-12	LOC110929247	NC_035435.1	69424373	69426670	-	2298	protein_coding	L-type lectin-domain containing receptor kinase IX.1-like	Pkinase
110867792	186.238	232.693	237.837	58.4177	43.594	52.6939	218.922	51.5685	2.08482	1.15923e-13	2.93558e-12	LOC110867792	NC_035439.1	15754609	15756713	-	1330	protein_coding	F-box protein PP2-A13-like	-
110929678	1016.35	852.563	2027.58	129.493	242.74	95.6296	1298.83	155.954	3.05801	1.17309e-13	2.96868e-12	LOC110929678	NC_035435.1	111120405	111121649	+	1245	protein_coding	mitogen-activated protein kinase kinase kinase 18-like	Pkinase
110925931	2622.3	1820.99	2235.01	6099.79	5844.57	6087.12	2226.1	6010.49	-1.43293	1.18084e-13	2.9863e-12	LOC110925931	NC_035449.1	130218434	130226735	+	2015	protein_coding	pyrophosphate--fructose 6-phosphate 1-phosphotransferase subunit beta-like	PFK
110915098	65.5108	84.0011	33.6664	378.742	350.734	311.284	61.0594	346.92	-2.5014	1.20218e-13	3.03822e-12	LOC110915098	NC_035448.1	83866577	83870187	-	1850	protein_coding	mitochondrial import inner membrane translocase subunit TIM44-2	-
novel.4145	166.585	122.622	148.784	698.092	426.033	657.697	145.997	593.941	-2.02434	1.20712e-13	3.04867e-12	-	NC_035448.1	105547156	105552715	+	3339	-	- && - && -	-
110870382	30.8836	30.897	67.3327	233.671	284.352	292.744	43.0378	270.256	-2.65893	1.27227e-13	3.21105e-12	LOC110870382	NC_035433.1	84141444	84145799	-	1173	protein_coding	uncharacterized LOC110870382	-
110878181	293.863	165.106	254.127	936.631	1353.4	869.449	237.698	1053.16	-2.14752	1.27882e-13	3.22544e-12	LOC110878181	NC_035441.1	117426566	117429248	+	2387	protein_coding	uncharacterized LOC110878181	-
110904345	433.307	441.247	311.685	96.3893	110.967	118.073	395.413	108.476	1.86684	1.30687e-13	3.29397e-12	LOC110904345	NC_035446.1	150409481	150413024	-	2361	lncRNA	uncharacterized LOC110904345%2C transcript variant X2	-
110873138	2662.54	2026.65	1194.61	20799.6	7087.99	21100	1961.27	16329.2	-3.05748	1.32424e-13	3.33553e-12	LOC110873138	NC_035440.1	90476435	90479266	+	1948	protein_coding	probable carotenoid cleavage dioxygenase 4%2C chloroplastic	RPE65
110931596	169.392	562.904	338.836	35.0506	46.5664	27.3227	357.044	36.3132	3.2978	1.33575e-13	3.36022e-12	LOC110931596	NC_035435.1	61981538	61982773	+	1236	protein_coding	protein BIG GRAIN 1-like A	-
110940781	640.134	553.249	598.393	211.277	142.671	196.138	597.258	183.362	1.70346	1.33582e-13	3.36022e-12	LOC110940781	NC_035437.1	119991029	120000571	-	2748	protein_coding	putative chloride channel-like protein CLC-g	Voltage_CLC
110915463	186.238	253.934	156.386	38.9452	36.6586	23.4195	198.853	33.0078	2.59176	1.35225e-13	3.39927e-12	LOC110915463	NC_035448.1	101078728	101080442	+	1084	protein_coding	caffeoyl-CoA O-methyltransferase 1-like	-
110922421	1983.1	1748.57	3616.42	424.502	579.602	317.139	2449.37	440.415	2.47538	1.40792e-13	3.53686e-12	LOC110922421	NC_035449.1	7198996	7202948	-	1770	protein_coding	probable serine/threonine-protein kinase PBL19	Pkinase
110895441	18.7174	46.3454	33.6664	387.504	171.404	300.55	32.9097	286.486	-3.1236	1.41951e-13	3.56361e-12	LOC110895441	NC_035444.1	96246434	96248055	-	1452	protein_coding	probable N-acetyltransferase HLS1	Acetyltransf_1
110873487	2266.67	1900.16	2645.53	794.481	893.678	797.239	2270.79	828.466	1.45455	1.44614e-13	3.62804e-12	LOC110873487	NC_035440.1	111994922	111998839	+	1649	protein_coding	probable sodium/metabolite cotransporter BASS3%2C chloroplastic	-
110904216	460.447	858.356	412.685	2591.8	2499.72	2663.97	577.163	2585.16	-2.16283	1.45264e-13	3.64193e-12	LOC110904216	NC_035446.1	145920909	145922656	-	1748	protein_coding	arogenate dehydratase/prephenate dehydratase 6%2C chloroplastic-like	-
110880605	808.59	463.454	412.685	2379.55	2259.95	2325.36	561.576	2321.62	-2.04689	1.46808e-13	3.67819e-12	LOC110880605	NC_035433.1	139543066	139551352	+	2864	protein_coding	phosphatidate phosphatase PAH1-like	-
110886626	99.202	174.761	286.707	2.92089	13.8708	14.6372	186.89	10.4763	4.15697	1.47771e-13	3.69985e-12	LOC110886626	NC_035442.1	228372374	228378099	+	2107	protein_coding	heparanase-like protein 3	-
110916155	136.637	26.0693	56.4726	742.879	794.6	798.214	73.0596	778.565	-3.41148	1.48632e-13	3.71896e-12	LOC110916155	NC_035448.1	837693	839836	+	2144	protein_coding	DELLA protein RGL3-like	GRAS
110899649	277.017	299.314	219.374	1033.02	712.366	941.659	265.235	895.682	-1.75481	1.52927e-13	3.82389e-12	LOC110899649	NC_035445.1	164049771	164056556	+	2360	protein_coding	primary amine oxidase-like	-
110940172	196.532	728.009	683.101	26.288	65.3911	30.2502	535.881	40.6431	3.72116	1.54139e-13	3.85165e-12	LOC110940172	NC_035437.1	43867448	43898186	-	2543	protein_coding	lupeol synthase-like	-
110891646	13.1022	0	2.17202	158.702	132.764	167.84	5.09139	153.102	-4.88425	1.56644e-13	3.91165e-12	LOC110891646	NC_035443.1	10760641	10761527	+	603	protein_coding	S-norcoclaurine synthase 2-like	-
110929987	8.42281	11.5864	9.77411	97.3629	82.2342	90.7505	9.92776	90.1159	-3.18312	1.57463e-13	3.92949e-12	LOC110929987	NC_035435.1	127863804	127869628	+	1846	protein_coding	uridine kinase-like protein 4	-
110937331	1532.02	1000.29	1213.08	3835.12	3650.01	3486.58	1248.46	3657.24	-1.55048	1.59962e-13	3.98921e-12	LOC110937331	NC_035436.1	143261269	143272457	+	2162	protein_coding	bifunctional 3-dehydroquinate dehydratase/shikimate dehydrogenase%2C chloroplastic-like	-
110936927	1998.08	1189.53	2863.81	388.478	448.82	384.47	2017.14	407.256	2.30816	1.63249e-13	4.06849e-12	LOC110936927	NC_035436.1	118366203	118369144	+	2155	protein_coding	MACPF domain-containing protein NSL1-like	-
110929354	201.212	143.864	95.569	665.962	619.233	643.06	146.882	642.752	-2.12686	1.64013e-13	4.08483e-12	LOC110929354	NC_035435.1	81322760	81331857	-	3339	protein_coding	phosphatidylinositol 4-phosphate 5-kinase 7-like%2C transcript variant X6	PIP5K
110916871	126.342	213.382	105.343	18.499	18.8247	14.6372	148.356	17.3203	3.0997	1.6846e-13	4.19284e-12	LOC110916871	NC_035448.1	123463770	123464625	+	856	protein_coding	uncharacterized LOC110916871	-
110895667	565.264	366.901	412.685	1358.21	1707.1	1385.65	448.283	1483.66	-1.72619	1.69071e-13	4.20527e-12	LOC110895667	NC_035444.1	117258973	117264758	-	1286	protein_coding	uncharacterized LOC110895667	-
110889895	1717.32	1246.5	1756.08	4215.81	4338.6	4307.23	1573.3	4287.22	-1.44637	1.6947e-13	4.20981e-12	LOC110889895	NC_035443.1	52546934	52552923	+	1779	protein_coding	inner membrane protein PPF-1%2C chloroplastic-like	-
110910833	3725.69	4774.54	4430.93	799.349	1498.05	882.134	4310.39	1059.84	2.02401	1.69477e-13	4.20981e-12	LOC110910833	NC_035447.1	25161561	25164343	-	1234	protein_coding	annexin D2-like	-
110877033	24448.6	27747.4	32160.1	10980.6	8615.77	11148.7	28118.7	10248.3	1.45612	1.70008e-13	4.22023e-12	LOC110877033	NC_035441.1	3724310	3724843	+	534	protein_coding	uncharacterized LOC110877033	-
110864807	75.8053	107.174	112.945	9.73629	1.98155	7.8065	98.6415	6.50811	3.91791	1.70524e-13	4.23026e-12	LOC110864807	NC_035438.1	16952394	16957113	+	987	protein_coding	heavy metal-associated isoprenylated plant protein 39-like	-
110877966	3991.48	6022.01	5002.17	1767.14	1798.25	1720.36	5005.22	1761.92	1.50627	1.73721e-13	4.30673e-12	LOC110877966	NC_035441.1	96146411	96149602	+	1031	protein_coding	stem-specific protein TSJT1	-
110937863	649.492	1015.74	891.616	2542.15	3055.55	2505.89	852.282	2701.19	-1.66438	1.82812e-13	4.52913e-12	LOC110937863	NC_035436.1	168055667	168064300	-	2963	protein_coding	uncharacterized LOC110937863	-
110875304	292.927	364.97	433.319	1037.89	1301.88	1083.15	363.739	1140.97	-1.65029	1.83214e-13	4.53612e-12	LOC110875304	NC_035433.1	112863057	112867321	-	1580	protein_coding	NAD-dependent protein deacylase SRT2%2C transcript variant X5	SIR2
110885446	5198.75	4621.99	4713.29	12126.5	10018.7	12208.4	4844.68	11451.2	-1.24101	1.84034e-13	4.55342e-12	LOC110885446	NC_035442.1	144268531	144269322	-	792	protein_coding	peptidyl-prolyl cis-trans isomerase	Pro_isomerase
110885651	158.162	289.659	107.515	10.7099	22.7878	12.6856	185.112	15.3944	3.58998	1.84357e-13	4.55843e-12	LOC110885651	NC_035442.1	166314720	166324777	-	1608	protein_coding	O-acyltransferase WSD1-like	-
110935820	553.098	520.421	535.404	162.596	206.081	201.017	536.307	189.898	1.498	1.84737e-13	4.56208e-12	LOC110935820	NC_035436.1	21117059	21121529	-	2822	protein_coding	protein PAT1 homolog 1-like	-
110874405	811.398	876.701	1086.01	2399.02	3328.01	2634.69	924.704	2787.24	-1.59213	1.84747e-13	4.56208e-12	LOC110874405	NC_035433.1	109214007	109225339	-	1192	protein_coding	probable pyridoxal 5'-phosphate synthase subunit PDX2%2C transcript variant X2	-
110936915	482.908	631.456	386.62	143.123	124.837	131.735	500.328	133.232	1.90941	1.87127e-13	4.61785e-12	LOC110936915	NC_035436.1	117222714	117224480	-	1492	protein_coding	U-box domain-containing protein 17%2C transcript variant X1	-
110895759	1054.72	1003.19	1113.16	2535.33	3206.14	2454.17	1057.02	2731.88	-1.36998	1.89954e-13	4.68453e-12	LOC110895759	NC_035444.1	128569035	128573971	-	1353	protein_coding	uncharacterized methyltransferase At2g41040%2C chloroplastic-like	Methyltransf_11
110866678	3339.18	3064.59	2195.92	834.4	1038.33	847.981	2866.56	906.904	1.66049	1.91682e-13	4.72406e-12	LOC110866678	NC_035433.1	57429324	57434423	-	2630	protein_coding	serine/threonine-protein kinase Nek6-like%2C transcript variant X2	Pkinase
novel.3751	274.209	301.245	318.201	36.0243	78.2711	36.105	297.885	50.1335	2.5716	1.93789e-13	4.77289e-12	-	NC_035446.1	154757691	154765175	-	2819	-	- && - && -	-
110885531	1345.78	1742.78	1820.16	584.177	635.086	594.27	1636.24	604.511	1.43636	1.95281e-13	4.80649e-12	LOC110885531	NC_035442.1	151844649	151848587	-	2114	protein_coding	guanylate kinase 1-like	Kelch_1
110873909	1105.26	557.111	1639.88	183.042	165.459	179.549	1100.75	176.017	2.64439	1.976e-13	4.8604e-12	LOC110873909	NC_035440.1	1118107	1122998	-	3120	protein_coding	calcium-transporting ATPase 12%2C plasma membrane-type-like	E1-E2_ATPase
110894285	401.487	296.418	403.996	1112.86	1422.75	1029.48	367.3	1188.36	-1.69422	2.00916e-13	4.93874e-12	LOC110894285	NC_035444.1	22293697	22299338	-	1955	protein_coding	chaperone protein DnaJ-like	DnaJ
110933566	2122.55	2666.79	2268.68	887.95	1010.59	823.585	2352.67	907.375	1.37458	2.10546e-13	5.17209e-12	LOC110933566	NC_035436.1	93517092	93517706	-	615	protein_coding	uncharacterized LOC110933566	-
110916979	69.2542	68.5526	107.515	3.89452	0.990773	4.87906	81.774	3.25478	4.64561	2.11309e-13	5.18746e-12	LOC110916979	NC_035448.1	100079942	100086706	+	1859	protein_coding	uncharacterized LOC110916979	-
110868342	775.835	863.184	1715.9	214.198	188.247	233.219	1118.31	211.888	2.39947	2.20515e-13	5.40993e-12	LOC110868342	NC_035433.1	70468048	70474548	-	1706	protein_coding	internal alternative NAD(P)H-ubiquinone oxidoreductase A2%2C mitochondrial-like	Pyr_redox_2
110871669	1742.59	4333.3	7805.17	480.973	612.298	458.632	4627.02	517.301	3.16095	2.23668e-13	5.48371e-12	LOC110871669	NC_035440.1	2283973	2286007	-	1640	protein_coding	probable pectate lyase 5	-
110908513	1758.5	1336.29	2509.77	6391.87	7452.6	6675.53	1868.19	6840	-1.87259	2.24778e-13	5.50736e-12	LOC110908513	NC_035446.1	66318410	66321862	-	1124	protein_coding	plastid-lipid-associated protein 6%2C chloroplastic	-
110895724	30.8836	36.6901	24.9783	151.886	223.915	151.251	30.8507	175.684	-2.50585	2.29117e-13	5.61001e-12	LOC110895724	NC_035444.1	122161855	122163765	+	1195	protein_coding	phosphoglycerate mutase-like protein AT74H	-
110884586	454.832	545.524	600.565	185.963	144.653	174.67	533.64	168.429	1.66306	2.33885e-13	5.72305e-12	LOC110884586	NC_035442.1	62793491	62795939	+	2112	protein_coding	uncharacterized LOC110884586%2C transcript variant X2	-
110904649	598.956	634.353	511.512	200.568	187.256	223.461	581.607	203.762	1.51351	2.34675e-13	5.73764e-12	LOC110904649	NC_035446.1	160340535	160345733	+	3610	protein_coding	ABC transporter G family member 24	ABC_tran
110877090	200.276	452.833	1133.8	39.9188	51.5202	29.2744	595.635	40.2378	3.8875	2.34785e-13	5.73764e-12	LOC110877090	NC_035441.1	8334073	8335375	-	1303	protein_coding	ethylene-responsive transcription factor TINY-like	AP2
110868680	38.3706	34.7591	34.7524	180.121	140.69	205.896	35.9607	175.569	-2.2867	2.3639e-13	5.77312e-12	LOC110868680	NC_035439.1	78585834	78588195	-	1157	protein_coding	uncharacterized LOC110868680%2C transcript variant X1	-
110910064	2042.06	1549.68	1993.92	701.013	731.191	607.931	1861.89	680.045	1.45304	2.37162e-13	5.78823e-12	LOC110910064	NC_035447.1	5643615	5653377	+	4631	protein_coding	zinc finger CCCH domain-containing protein 44-like	-
110922232	175.007	219.175	197.654	21.4198	47.5571	28.2986	197.279	32.4252	2.60604	2.41104e-13	5.88064e-12	LOC110922232	NC_035449.1	162974946	162976148	-	883	lncRNA	uncharacterized LOC110922232	-
110916211	18.7174	21.2417	30.4083	251.196	159.515	125.88	23.4558	178.864	-2.93723	2.42859e-13	5.9196e-12	LOC110916211	NC_035448.1	60775652	60778866	-	2024	protein_coding	uncharacterized LOC110916211	-
110908802	554.97	770.493	1153.34	161.622	104.031	186.38	826.269	150.678	2.45453	2.4313e-13	5.92238e-12	LOC110908802	NC_035446.1	90836658	90841824	+	2242	protein_coding	CTP synthase-like%2C transcript variant X1	CTP_synth_N
110902675	16.8456	24.1382	29.3223	148.965	121.865	148.323	23.4354	139.718	-2.58319	2.47499e-13	6.02493e-12	LOC110902675	NC_035445.1	54879829	54881353	-	886	lncRNA	uncharacterized LOC110902675	-
110941946	51.4727	67.5871	79.2789	258.012	269.49	242.977	66.1129	256.826	-1.96162	2.512e-13	6.11108e-12	LOC110941946	NC_035437.1	199319972	199325473	-	1278	protein_coding	plant cysteine oxidase 3-like	-
110864553	791.744	1053.39	812.337	278.458	188.247	285.913	885.825	250.873	1.81999	2.53491e-13	6.16284e-12	LOC110864553	NC_035438.1	8173419	8174444	+	1026	protein_coding	abscisic acid receptor PYR1-like	-
110937233	280.76	145.795	98.8271	18.499	5.94464	10.7339	175.128	11.7258	3.90035	2.58738e-13	6.28634e-12	LOC110937233	NC_035436.1	137582193	137591391	-	1457	protein_coding	GDSL esterase/lipase At1g28580-like%2C transcript variant X1	Lipase_GDSL
110919230	26.2043	18.3451	14.1182	213.225	114.93	143.444	19.5558	157.2	-2.99973	2.60986e-13	6.33689e-12	LOC110919230	NC_035448.1	116684802	116688007	-	2783	protein_coding	protein NLP1-like	RWP-RK
novel.167	7.48694	15.4485	18.4622	110.994	115.92	110.267	13.7992	112.394	-3.03799	2.71776e-13	6.59462e-12	-	NC_035433.1	69699730	69702301	-	717	-	- && - && -	-
110878172	4564.23	4264.74	4124.67	2002.75	2016.22	2111.66	4317.88	2043.55	1.0793	2.74109e-13	6.64697e-12	LOC110878172	NC_035441.1	116760180	116770378	-	7288	protein_coding	glutamate synthase 1 [NADH]%2C chloroplastic-like%2C transcript variant X1	GATase_2
110930416	18.7174	5.79318	10.8601	211.277	90.1604	163.936	11.7902	155.125	-3.71299	2.75372e-13	6.67331e-12	LOC110930416	NC_035435.1	143957034	143959376	-	1171	protein_coding	F-box protein PP2-A13-like	-
110927295	35.563	86.8977	41.2685	308.64	337.854	355.196	54.5764	333.897	-2.61141	2.82465e-13	6.84081e-12	LOC110927295	NC_035434.1	177098516	177104078	-	731	protein_coding	glycine-rich RNA-binding protein 4%2C mitochondrial-like	RRM_1
110865087	7017.14	4638.4	6811.47	17552.6	17499	18720	6155.67	17923.9	-1.54192	2.88609e-13	6.98511e-12	LOC110865087	NC_035438.1	29219942	29222359	+	1819	protein_coding	UDP-sulfoquinovose synthase%2C chloroplastic	Epimerase
110904384	917.151	1965.82	1768.03	301.825	362.623	210.775	1550.33	291.741	2.40977	2.95942e-13	7.158e-12	LOC110904384	NC_035446.1	151541234	151546094	+	1414	protein_coding	short-chain dehydrogenase TIC 32%2C chloroplastic-like%2C transcript variant X1	adh_short
110895089	73.9336	49.242	19.5482	343.691	476.562	340.558	47.5746	386.937	-3.0172	2.9916e-13	7.23121e-12	LOC110895089	NC_035444.1	71644918	71645961	-	948	lncRNA	uncharacterized LOC110895089	-
110941648	399.616	586.077	577.758	135.334	153.57	161.009	521.15	149.971	1.79661	3.01973e-13	7.29452e-12	LOC110941648	NC_035437.1	184148219	184156093	+	1682	protein_coding	cleavage stimulation factor subunit 50	-
110904194	492.267	1025.39	1012.16	154.807	195.182	162.961	843.274	170.983	2.30193	3.07051e-13	7.41245e-12	LOC110904194	NC_035446.1	144824313	144829487	-	1772	protein_coding	alcohol-forming fatty acyl-CoA reductase-like	NAD_binding_4
110926479	2391.14	1637.54	715.682	228.803	234.813	238.098	1581.45	233.905	2.7575	3.07431e-13	7.41688e-12	LOC110926479	NC_035449.1	132737450	132739568	+	1945	protein_coding	3-hydroxy-3-methylglutaryl-coenzyme A reductase-like	-
110921586	161.905	174.761	162.902	33.1034	44.5848	35.1292	166.523	37.6058	2.14732	3.17584e-13	7.65692e-12	LOC110921586	NC_035449.1	16922445	16926252	-	3295	lncRNA	uncharacterized LOC110921586%2C transcript variant X3	-
110924670	159.098	109.105	159.644	474.157	472.599	456.68	142.615	467.812	-1.71465	3.20465e-13	7.72146e-12	LOC110924670	NC_035434.1	151959727	151963780	-	1744	protein_coding	probable E3 ubiquitin-protein ligase RHG1A%2C transcript variant X2	-
110872549	674.761	372.694	570.156	109.046	139.699	132.71	539.204	127.152	2.08439	3.22991e-13	7.77735e-12	LOC110872549	NC_035440.1	42861695	42864250	-	1327	lncRNA	uncharacterized LOC110872549%2C transcript variant X2	-
110912695	300.414	224.968	334.492	74.9694	76.2896	60.5004	286.625	70.5864	2.0212	3.24155e-13	7.8004e-12	LOC110912695	NC_035447.1	141562098	141563095	+	894	lncRNA	uncharacterized LOC110912695	-
110927128	3884.79	3932.6	3886.84	1869.37	1635.77	1881.37	3901.41	1795.5	1.11959	3.30895e-13	7.9575e-12	LOC110927128	NC_035434.1	170587986	170591824	-	817	protein_coding	ubiquitin-conjugating enzyme E2 2-like%2C transcript variant X1	UQ_con
110899208	3182.89	2897.55	3924.85	1238.46	997.709	1292.95	3335.1	1176.37	1.50325	3.33329e-13	8.01094e-12	LOC110899208	NC_035445.1	136973187	136974879	+	1334	protein_coding	zinc finger protein CONSTANS-LIKE 4-like	CCT
110915260	163.777	236.555	65.1607	1063.2	1129.48	1053.88	155.164	1082.19	-2.80007	3.42982e-13	8.23768e-12	LOC110915260	NC_035448.1	115470343	115472628	+	2286	protein_coding	U-box domain-containing protein 19-like	U-box
110913012	21122.5	23622.7	40122.7	6155.28	3254.69	6482.32	28289.3	5297.43	2.41687	3.44881e-13	8.27802e-12	LOC110913012	NC_035447.1	168923905	168928307	+	1646	protein_coding	ribulose bisphosphate carboxylase/oxygenase activase%2C chloroplastic-like	AAA
110885522	6456.55	5642.56	6094.7	12657.2	13489.4	12551.9	6064.6	12899.5	-1.08882	3.46325e-13	8.30741e-12	LOC110885522	NC_035442.1	151125040	151131092	+	2560	protein_coding	putative elongation factor TypA-like SVR3%2C chloroplastic	GTP_EFTU
110912763	58.0238	145.795	107.515	3.89452	6.93541	0.975812	103.778	3.93525	4.72375	3.47038e-13	8.31921e-12	LOC110912763	NC_035447.1	145793645	145794317	-	673	protein_coding	glycine-rich cell wall structural protein 2-like	-
110865583	280.76	112.967	162.902	1071.97	831.259	1052.9	185.543	985.375	-2.40798	3.55923e-13	8.52679e-12	LOC110865583	NC_035438.1	59443933	59450084	+	2841	protein_coding	potassium channel AKT1-like	Ion_trans
110941291	3463.65	4286.95	7817.11	1081.7	551.861	977.764	5189.24	870.442	2.57559	3.60693e-13	8.63558e-12	LOC110941291	NC_035437.1	160406625	160411128	-	1262	protein_coding	thylakoid lumenal 29 kDa protein%2C chloroplastic	-
110895309	72.9977	91.7253	165.074	0	0	4.87906	109.932	1.62635	6.07267	3.61361e-13	8.64609e-12	LOC110895309	NC_035444.1	86667390	86670257	-	1157	protein_coding	probable aquaporin PIP2-8	-
110922013	72.0618	33.7935	77.1068	335.902	290.297	418.623	60.9874	348.274	-2.51589	3.65025e-13	8.72822e-12	LOC110922013	NC_035449.1	189818858	189821907	-	964	protein_coding	vacuolar iron transporter 1-like	DUF125
110921171	742.143	788.838	801.477	304.746	304.167	343.486	777.486	317.466	1.29204	3.66311e-13	8.75342e-12	LOC110921171	NC_035449.1	41779579	41782851	-	1362	protein_coding	uncharacterized LOC110921171%2C transcript variant X1	-
110941835	1735.1	1064.01	1048	4958.69	3930.4	5017.63	1282.37	4635.57	-1.85368	3.69387e-13	8.82133e-12	LOC110941835	NC_035437.1	194233381	194238232	-	1296	protein_coding	cytochrome c-type biogenesis ccda-like chloroplastic protein	-
110915747	394	582.214	388.792	104.178	131.773	123.928	455.002	119.96	1.92375	3.78176e-13	9.02552e-12	LOC110915747	NC_035448.1	41831510	41836889	+	1754	protein_coding	probable beta-1%2C3-galactosyltransferase 2	Galactosyl_T
110868884	2162.79	3128.32	3072.33	533.549	944.207	608.907	2787.81	695.554	2.00291	3.78773e-13	9.03405e-12	LOC110868884	NC_035433.1	74006044	74007731	+	1021	protein_coding	probable aquaporin PIP2-5	-
110881583	603.635	818.769	556.038	209.33	167.441	206.872	659.481	194.548	1.76137	3.80358e-13	9.06612e-12	LOC110881583	NC_035433.1	143899378	143904501	-	3144	lncRNA	uncharacterized LOC110881583%2C transcript variant X12	-
110890806	155.354	347.591	233.493	42.8397	33.6863	37.0809	245.479	37.8689	2.69618	3.83713e-13	9.13735e-12	LOC110890806	NC_035443.1	130323851	130327591	+	1413	protein_coding	probable LRR receptor-like serine/threonine-protein kinase At1g53440	Pkinase_Tyr
110929493	437.05	419.04	387.706	1057.36	1444.55	1068.51	414.599	1190.14	-1.52096	3.83831e-13	9.13735e-12	LOC110929493	NC_035435.1	96584632	96586623	-	1710	protein_coding	calmodulin-binding protein 60 D-like	-
110868883	788.001	431.592	812.337	2512.94	2692.92	2526.38	677.31	2577.41	-1.9283	3.86627e-13	9.19812e-12	LOC110868883	NC_035439.1	86498798	86502284	+	1712	protein_coding	rubisco accumulation factor 1.1%2C chloroplastic-like	-
110884299	2562.41	1777.54	2400.09	6046.24	6136.85	5958.31	2246.68	6047.13	-1.42849	3.87433e-13	9.21149e-12	LOC110884299	NC_035442.1	39071615	39074319	+	1228	protein_coding	ATP-dependent Clp protease proteolytic subunit 5%2C chloroplastic-like	-
110874570	68.3184	118.76	100.999	6.8154	9.90773	9.75812	96.0259	8.82709	3.44334	3.9618e-13	9.41352e-12	LOC110874570	NC_035441.1	127411085	127414297	+	411	lncRNA	uncharacterized LOC110874570	-
110940269	180.623	361.108	309.513	39.9188	58.4556	49.7664	283.748	49.3803	2.52246	3.98049e-13	9.45198e-12	LOC110940269	NC_035437.1	52905967	52909767	-	2285	protein_coding	two-component response regulator ARR12-like	Response_reg
110898085	268.594	272.279	191.138	687.382	842.157	756.254	244.004	761.931	-1.64124	4.06982e-13	9.65803e-12	LOC110898085	NC_035445.1	73407066	73408573	+	706	protein_coding	60S acidic ribosomal protein P2-like	-
110869289	23.3967	19.3106	32.5804	173.306	125.828	144.42	25.0959	147.851	-2.56546	4.14126e-13	9.82138e-12	LOC110869289	NC_035439.1	102537059	102537851	-	793	protein_coding	probable membrane-associated kinase regulator 6	-
110873215	215.25	300.28	298.653	46.7342	52.511	76.1133	271.394	58.4528	2.21439	4.2768e-13	1.01364e-11	LOC110873215	NC_035440.1	95351478	95352301	+	824	protein_coding	uncharacterized LOC110873215	-
110911294	104.817	117.795	148.784	19.4726	21.797	19.5162	123.798	20.2619	2.60988	4.35607e-13	1.03178e-11	LOC110911294	NC_035434.1	18385991	18393900	+	1423	protein_coding	pelargonidin 3-O-(6-caffeoylglucoside) 5-O-(6-O-malonylglucoside) 4'''-malonyltransferase-like	-
110879218	383.706	780.148	583.188	107.099	143.662	121.001	582.347	123.921	2.23248	4.38323e-13	1.03757e-11	LOC110879218	NC_035441.1	172019765	172021631	+	1392	protein_coding	myb-related protein 306-like	Myb_DNA-binding
110886911	95.4585	94.6219	81.4509	289.168	342.808	275.179	90.5105	302.385	-1.73856	4.41549e-13	1.04455e-11	LOC110886911	NC_035442.1	242555661	242562032	+	3341	protein_coding	subtilisin-like protease SBT6.1	Peptidase_S8
110887011	209.634	328.28	362.728	47.7078	64.4003	70.2585	300.214	60.7889	2.30343	4.45899e-13	1.05418e-11	LOC110887011	NC_035442.1	245712366	245715749	-	2764	protein_coding	sucrose synthase%2C transcript variant X1	Glycos_transf_1
110868479	58.9597	61.7939	52.1286	221.987	196.173	215.654	57.6274	211.272	-1.87251	4.47141e-13	1.05645e-11	LOC110868479	NC_035439.1	69311882	69319523	+	2758	protein_coding	presequence protease 1%2C chloroplastic/mitochondrial-like	Ribosomal_S10
110903775	175.943	101.381	321.46	13.6308	22.7878	9.75812	199.594	15.3922	3.69669	4.62966e-13	1.09316e-11	LOC110903775	NC_035446.1	130583686	130586344	-	2363	protein_coding	wall-associated receptor kinase-like 22	Pkinase
110885807	2371.49	1553.54	1646.39	5512.69	5358.1	5537.73	1857.14	5469.51	-1.55816	4.6998e-13	1.10902e-11	LOC110885807	NC_035442.1	183509675	183516039	-	3777	protein_coding	uncharacterized LOC110885807%2C transcript variant X4	Metallophos
110871642	100.138	57.9318	41.2685	360.243	403.245	331.776	66.446	365.088	-2.45307	4.81984e-13	1.13664e-11	LOC110871642	NC_035433.1	89451153	89453815	+	1120	protein_coding	thioredoxin-like fold domain-containing protein MRL7%2C chloroplastic	-
110930749	269.53	364.97	287.793	81.7848	67.3726	93.678	307.431	80.9451	1.92511	4.99045e-13	1.17614e-11	LOC110930749	NC_035435.1	157951720	157956912	-	2423	protein_coding	GATA transcription factor 26-like	GATA
110897366	47.7293	93.6564	121.633	457.606	429.996	528.89	87.673	472.164	-2.43292	5.22353e-13	1.2303e-11	LOC110897366	NC_035445.1	4899833	4913440	-	1790	protein_coding	serine carboxypeptidase-like 34	Peptidase_S10
110894164	347.207	224.968	300.825	908.396	976.903	837.247	291	907.515	-1.64081	5.23836e-13	1.23302e-11	LOC110894164	NC_035444.1	18481985	18485026	-	1212	protein_coding	40S ribosomal protein SA-like	-
110889950	522.214	258.762	547.35	86.653	89.1696	78.065	442.775	84.6292	2.38706	5.28709e-13	1.24372e-11	LOC110889950	NC_035443.1	56989669	56995547	+	3816	protein_coding	formin-like protein 5%2C transcript variant X1	FH2
110872797	143.188	117.795	52.1286	677.646	501.331	675.262	104.37	618.08	-2.56267	5.29069e-13	1.24379e-11	LOC110872797	NC_035440.1	58474836	58476308	-	1426	protein_coding	ethylene-responsive transcription factor 5-like	AP2
110929849	2709.34	3799.36	1772.37	470.263	739.117	544.503	2760.36	584.628	2.23942	5.30367e-13	1.24606e-11	LOC110929849	NC_035435.1	122227913	122229159	+	1247	protein_coding	zinc finger CCCH domain-containing protein 20-like	-
110871955	500.689	618.905	166.16	48.6814	31.7048	49.7664	428.585	43.3842	3.30467	5.34406e-13	1.25477e-11	LOC110871955	NC_035440.1	13922362	13923691	+	1330	protein_coding	protein BIG GRAIN 1-like E	-
110894949	665.402	168.968	200.912	3311.31	3007	3198.71	345.094	3172.34	-3.19973	5.36002e-13	1.25774e-11	LOC110894949	NC_035444.1	64221943	64226604	-	2696	protein_coding	two-component response regulator-like APRR3%2C transcript variant X3	Response_reg
110940642	11946.4	12949.7	23281.9	3549.85	4440.65	3653.44	16059.3	3881.31	2.04877	5.40202e-13	1.2668e-11	LOC110940642	NC_035437.1	102998114	103000556	+	1264	protein_coding	putative glucose-6-phosphate 1-epimerase	Aldose_epim
110871970	728.105	640.146	660.295	194.726	270.481	187.356	676.182	217.521	1.63658	5.48959e-13	1.28654e-11	LOC110871970	NC_035440.1	14475321	14478199	+	1092	protein_coding	uncharacterized protein At1g66480-like	-
110868287	61.7673	43.4488	93.397	311.561	297.232	363.002	66.2044	323.932	-2.29542	5.50373e-13	1.28905e-11	LOC110868287	NC_035433.1	70292245	70297637	-	1247	protein_coding	methylsterol monooxygenase 2-2-like	-
110930664	2980.74	2721.83	2859.47	703.934	293.269	709.415	2854.01	568.873	2.32673	5.52015e-13	1.2921e-11	LOC110930664	NC_035435.1	156025332	156095686	+	1369	protein_coding	phylloplanin-like%2C transcript variant X2	-
110898431	150.675	297.383	226.976	40.8924	41.6125	38.0567	225.011	40.1872	2.48494	5.56484e-13	1.30175e-11	LOC110898431	NC_035445.1	91458928	91463409	+	2668	protein_coding	protein LONGIFOLIA 2-like	-
110915937	35.563	6.75871	26.0643	447.869	153.57	484.003	22.7953	361.814	-3.98852	5.58189e-13	1.30493e-11	LOC110915937	NC_035448.1	10741838	10746867	-	1539	protein_coding	acyl-protein thioesterase 2-like%2C transcript variant X2	Abhydrolase_2
110874755	31.8195	27.0348	34.7524	152.86	174.376	131.735	31.2022	152.99	-2.29591	5.59087e-13	1.30622e-11	LOC110874755	NC_035441.1	160874707	160875550	+	762	lncRNA	uncharacterized LOC110874755	-
110941592	202.148	278.073	299.739	38.9452	38.6402	68.3068	259.986	48.6307	2.41757	5.60332e-13	1.30832e-11	LOC110941592	NC_035437.1	181274209	181276429	-	1814	protein_coding	aspartyl protease family protein At5g10770	-
110910786	26647.9	28132.6	22552.1	11264.9	9201.31	10968.1	25777.6	10478.1	1.29875	5.64326e-13	1.31683e-11	LOC110910786	NC_035447.1	23919396	23922043	-	2090	protein_coding	GDP-L-galactose phosphorylase 2-like	-
110877920	750.566	868.977	683.101	291.115	253.638	298.599	767.548	281.117	1.44928	5.69588e-13	1.32829e-11	LOC110877920	NC_035441.1	89854222	89860003	-	2328	protein_coding	protein LNK1-like%2C transcript variant X4	-
110918524	1498.32	1539.05	1416.16	612.413	579.602	698.681	1484.51	630.232	1.23608	5.79604e-13	1.35081e-11	LOC110918524	NC_035448.1	159909111	159913746	+	1457	protein_coding	plant cysteine oxidase 4-like%2C transcript variant X1	-
110884797	319.131	249.107	267.159	703.934	887.733	779.674	278.466	790.447	-1.50464	5.82444e-13	1.35659e-11	LOC110884797	NC_035442.1	83705938	83709911	+	2320	protein_coding	heat shock 70 kDa protein%2C mitochondrial-like	HSP70
110878249	494.138	279.038	219.374	1613.3	1466.34	1462.74	330.85	1514.13	-2.19306	5.84855e-13	1.36137e-11	LOC110878249	NC_035441.1	123480940	123494606	+	2213	protein_coding	probable receptor-like protein kinase At3g17420%2C transcript variant X1	Pkinase
110945118	28.076	23.1727	42.3545	185.963	148.616	169.791	31.2011	168.123	-2.43728	6.04229e-13	1.40559e-11	LOC110945118	NC_035433.1	36198665	36203828	+	2620	protein_coding	myosin-binding protein 1-like%2C transcript variant X2	-
110872590	1364.5	1486.92	2597.74	361.216	503.313	340.558	1816.38	401.696	2.17672	6.27601e-13	1.45906e-11	LOC110872590	NC_035440.1	46210663	46213567	+	1658	protein_coding	receptor-like cytoplasmic kinase 176	Pkinase
110895023	1900.75	3753.98	1688.75	499.472	503.313	538.648	2447.83	513.811	2.25227	6.32486e-13	1.46952e-11	LOC110895023	NC_035444.1	68031228	68034928	+	1366	protein_coding	WAT1-related protein At1g70260-like%2C transcript variant X1	DUF6
110926332	64.5749	216.279	360.556	12.6572	11.8893	10.7339	213.803	11.7601	4.18317	6.5299e-13	1.51622e-11	LOC110926332	NC_035449.1	104786380	104787948	+	1569	protein_coding	GATA zinc finger domain-containing protein 14-like	-
110926085	1085.61	925.943	936.142	414.766	409.189	406.914	982.564	410.29	1.26011	6.7993e-13	1.57781e-11	LOC110926085	NC_035449.1	143861657	143864331	+	2675	protein_coding	G-type lectin S-receptor-like serine/threonine-protein kinase At2g19130	Pkinase
110868778	9.35868	15.4485	3.25804	99.3102	102.05	124.904	9.35506	108.755	-3.52181	6.81714e-13	1.58097e-11	LOC110868778	NC_035439.1	83583482	83591866	-	3301	protein_coding	homeobox-DDT domain protein RLT3-like%2C transcript variant X4	DDT
110923558	1.87174	0	2.17202	129.493	54.4925	115.146	1.34792	99.7103	-6.23221	6.82313e-13	1.58139e-11	LOC110923558	NC_035449.1	167468658	167472136	-	1526	protein_coding	equilibrative nucleotide transporter 3-like%2C transcript variant X2	-
110873623	60.8314	73.3803	66.2467	240.486	283.361	215.654	66.8195	246.501	-1.88337	6.89763e-13	1.59768e-11	LOC110873623	NC_035440.1	124883990	124889578	-	979	protein_coding	ubiquitin thioesterase OTU1-like%2C transcript variant X1	OTU
110871587	53.3445	28.9659	10.8601	283.326	350.734	259.566	31.0568	297.875	-3.25232	6.92621e-13	1.60331e-11	LOC110871587	NC_035440.1	362040	377218	+	1909	protein_coding	4-coumarate--CoA ligase-like 9%2C transcript variant X2	AMP-binding
110879567	1150.18	1395.19	1883.14	431.318	488.451	450.825	1476.17	456.865	1.69172	7.16037e-13	1.6565e-11	LOC110879567	NC_035441.1	185167278	185178041	+	3202	protein_coding	bifunctional aspartokinase/homoserine dehydrogenase%2C chloroplastic-like	AA_kinase
110928658	1592.85	1264.84	1436.79	3203.24	3906.62	3518.78	1431.5	3542.88	-1.30735	7.24583e-13	1.67524e-11	LOC110928658	NC_035435.1	15364967	15367295	+	1392	protein_coding	uncharacterized LOC110928658	-
110865074	555.906	907.598	402.91	73.9958	138.708	74.1617	622.138	95.6219	2.70247	7.30307e-13	1.68744e-11	LOC110865074	NC_035438.1	28853513	28855273	+	1267	protein_coding	epoxide hydrolase A-like	-
novel.2120	389.321	701.94	709.166	125.598	159.515	126.856	600.142	137.323	2.12744	7.39229e-13	1.70701e-11	-	NC_035441.1	105795929	105796990	-	678	-	- && A8MRC7.1 RecName: Full=Probable beta-1,3-galactosyltransferase 2 && -	-
110927242	849.768	828.425	703.736	1891.76	2436.31	1944.79	793.976	2090.96	-1.39663	7.5152e-13	1.73433e-11	LOC110927242	NC_035434.1	174995006	175006781	+	1991	protein_coding	CMP-sialic acid transporter 3-like%2C transcript variant X3	-
110927311	82.3564	134.209	112.945	375.821	403.245	386.422	109.837	388.496	-1.82348	7.53173e-13	1.73708e-11	LOC110927311	NC_035434.1	177904950	177913367	+	1451	protein_coding	protein PHR1-LIKE 2-like%2C transcript variant X2	Myb_DNA-binding
110904684	442.666	499.179	711.338	1639.59	1854.73	1707.67	551.061	1734	-1.65472	7.68521e-13	1.7714e-11	LOC110904684	NC_035446.1	161273865	161276904	-	1890	protein_coding	serine carboxypeptidase-like 27	Peptidase_S10
110889794	294.798	240.417	232.407	660.12	746.052	674.286	255.874	693.486	-1.43744	7.73192e-13	1.78108e-11	LOC110889794	NC_035443.1	43999146	44002406	+	1008	protein_coding	60S ribosomal protein L6-like	-
110900223	2427.64	2574.1	2363.16	5083.32	5105.46	4893.7	2454.97	5027.49	-1.03408	7.75021e-13	1.78371e-11	LOC110900223	NC_035445.1	190955621	190973937	+	1643	protein_coding	3-dehydroquinate synthase%2C chloroplastic	-
110874680	59.8956	43.4488	57.5586	240.486	247.693	185.404	53.6343	224.528	-2.0663	7.75281e-13	1.78371e-11	LOC110874680	NC_035433.1	110198656	110201335	+	971	protein_coding	60S ribosomal protein L6-like	-
110897482	233.031	204.692	267.159	753.589	1210.73	728.932	234.961	897.749	-1.93446	7.85869e-13	1.80697e-11	LOC110897482	NC_035445.1	14741476	14747710	+	1442	protein_coding	probable aminotransferase TAT2	Aminotran_1_2
110915494	3277.41	3444.04	3073.41	1318.29	892.687	1257.82	3264.96	1156.27	1.49757	7.90196e-13	1.81581e-11	LOC110915494	NC_035448.1	181538303	181540601	-	1108	protein_coding	protein GDAP2 homolog	-
110868317	328.49	504.972	993.701	97.3629	70.3449	86.8473	609.054	84.8517	2.84276	8.08345e-13	1.85639e-11	LOC110868317	NC_035439.1	61564085	61565933	+	1163	protein_coding	aquaporin PIP2-4-like	-
110891018	389.321	842.907	1543.22	41.866	126.819	63.4278	925.151	77.3709	3.57988	8.11263e-13	1.86196e-11	LOC110891018	NC_035443.1	142358251	142359704	+	638	protein_coding	stress-response A/B barrel domain-containing protein At5g22580-like	-
110903938	1445.92	1119.05	971.981	3474.88	3082.3	3340.2	1178.98	3299.13	-1.48419	8.25138e-13	1.89265e-11	LOC110903938	NC_035446.1	136572521	136575688	+	1208	protein_coding	reticulon-like protein B2	-
110910682	362.181	1074.63	501.738	81.7848	101.059	92.7022	646.184	91.8486	2.81479	8.34931e-13	1.91395e-11	LOC110910682	NC_035447.1	20430130	20436029	+	2027	protein_coding	BTB/POZ domain-containing protein DOT3	BTB
110900006	709.388	595.732	628.801	1477	1516.87	1445.18	644.64	1479.68	-1.1985	8.41438e-13	1.9277e-11	LOC110900006	NC_035445.1	180890839	180896020	-	1387	protein_coding	malate dehydrogenase-like%2C transcript variant X1	-
110895460	1686.43	3705.7	2016.72	468.316	572.667	561.092	2469.62	534.025	2.20936	8.43083e-13	1.93029e-11	LOC110895460	NC_035444.1	99180075	99182045	-	1677	protein_coding	tubulin alpha chain-like%2C transcript variant X1	Tubulin
novel.1711	189.981	112.967	301.911	2.92089	12.8801	20.4921	201.62	12.0977	4.05846	8.46867e-13	1.93778e-11	-	NC_035440.1	68385633	68400316	+	9697	-	- && - && PF04434:SWIM zinc finger	SWIM
110910003	525.958	647.87	357.298	1622.07	2005.33	1792.57	510.375	1806.65	-1.82295	8.57157e-13	1.96014e-11	LOC110910003	NC_035434.1	11519754	11523887	-	2674	protein_coding	scarecrow-like protein 14	GRAS
110873554	59.8956	68.5526	84.7089	2.92089	3.96309	0.975812	71.0524	2.61993	4.76265	8.80651e-13	2.01264e-11	LOC110873554	NC_035440.1	118214472	118218760	-	1523	protein_coding	kaempferol 3-O-beta-D-galactosyltransferase-like	UDPGT
novel.711	138.508	220.141	52.1286	5.84177	0.990773	6.83068	136.926	4.55441	4.90818	8.94834e-13	2.04382e-11	-	NC_035435.1	160900063	160901276	-	1214	-	- && - && -	-
110864806	112.304	93.6564	117.289	326.166	330.918	320.066	107.75	325.717	-1.59698	8.96684e-13	2.0468e-11	LOC110864806	NC_035438.1	16913389	16918959	-	2198	protein_coding	C-terminal binding protein AN-like	2-Hacid_dh_C
110889091	253.62	271.314	317.115	768.193	677.689	776.746	280.683	740.876	-1.40142	8.99634e-13	2.0523e-11	LOC110889091	NC_035443.1	1724418	1733069	+	2927	protein_coding	uncharacterized LOC110889091	-
110891052	2620.43	4294.68	2226.32	562.758	878.816	626.471	3047.14	689.348	2.14427	9.08426e-13	2.0711e-11	LOC110891052	NC_035443.1	144294276	144295760	-	1485	protein_coding	E3 ubiquitin-protein ligase PUB23-like	U-box
110890022	19861.9	21649.1	26076.2	7788.06	9850.27	7670.86	22529.1	8436.4	1.41708	9.13382e-13	2.08114e-11	LOC110890022	NC_035443.1	63390974	63396257	+	2289	protein_coding	ABC transporter G family member 11-like	ABC2_membrane
110864828	946.163	600.56	766.724	211.277	210.044	261.518	771.149	227.613	1.76049	9.21748e-13	2.09788e-11	LOC110864828	NC_035438.1	18150187	18151997	-	971	protein_coding	abscisic acid receptor PYL9-like	-
110865151	698.158	799.459	699.392	222.961	140.69	246.88	732.336	203.51	1.84723	9.21841e-13	2.09788e-11	LOC110865151	NC_035438.1	31804898	31807714	-	1322	protein_coding	uncharacterized LOC110865151	-
110938238	556.842	713.526	604.909	158.702	234.813	165.888	625.092	186.468	1.7454	9.65221e-13	2.19528e-11	LOC110938238	NC_035436.1	178183342	178193983	-	1725	protein_coding	O-acyltransferase WSD1-like	-
110908611	0	0	0	78.8639	80.2527	102.46	0	87.1923	-8.89791	9.82029e-13	2.23216e-11	LOC110908611	NC_035446.1	76884364	76886160	+	1797	protein_coding	crocetin glucosyltransferase%2C chloroplastic-like	UDPGT
110870911	76.7412	126.484	72.7628	0	0	0	91.9961	0	8.99595	1.00941e-12	2.29301e-11	LOC110870911	NC_035440.1	30303525	30306427	+	1261	protein_coding	WRKY transcription factor 55-like	WRKY
110867555	1443.11	1141.26	811.251	3557.64	4352.47	3657.34	1131.87	3855.82	-1.76792	1.0144e-12	2.30298e-11	LOC110867555	NC_035439.1	871774	874716	-	1965	protein_coding	purple acid phosphatase 15-like	Metallophos
110920914	110.432	252.003	55.3866	7.78903	4.95387	3.90325	139.274	5.54872	4.65011	1.01658e-12	2.30652e-11	LOC110920914	NC_035449.1	108962467	108966591	+	971	protein_coding	organ-specific protein S2-like	-
110895975	3.74347	4.82765	4.34405	64.2595	88.1788	62.452	4.30506	71.6301	-4.05795	1.0561e-12	2.39477e-11	LOC110895975	NC_035444.1	152033133	152035052	-	1482	lncRNA	uncharacterized LOC110895975%2C transcript variant X3	-
110888700	270.466	509.8	535.404	91.5211	94.1235	94.6538	438.556	93.4328	2.23015	1.06384e-12	2.41085e-11	LOC110888700	NC_035443.1	138943227	138945258	+	1945	protein_coding	probable LRR receptor-like serine/threonine-protein kinase At3g47570	Pkinase_Tyr
110896035	3707.91	3881.43	5066.25	1670.75	1624.87	1657.9	4218.53	1651.17	1.35312	1.06605e-12	2.41443e-11	LOC110896035	NC_035444.1	157303800	157326504	-	1387	protein_coding	carbonic anhydrase 2-like%2C transcript variant X1	-
110886088	2845.97	4357.44	3388.36	1271.56	1197.85	1268.56	3530.59	1245.99	1.50261	1.06718e-12	2.41554e-11	LOC110886088	NC_035442.1	201453683	201457583	+	3716	protein_coding	protein SUPPRESSOR OF MAX2 1-like	-
110913231	2811.35	9083.7	30148.8	33.1034	135.736	45.8632	14014.6	71.5675	7.61351	1.07217e-12	2.42537e-11	LOC110913231	NC_035447.1	15009220	15009549	+	330	protein_coding	glycine-rich protein 23-like	-
110865509	594.276	640.146	1370.55	110.994	96.105	182.477	868.323	129.859	2.74075	1.07472e-12	2.42969e-11	LOC110865509	NC_035438.1	52397008	52398628	-	596	protein_coding	uncharacterized LOC110865509	-
110912040	150.675	158.347	168.332	417.687	417.116	486.93	159.118	440.578	-1.47011	1.09605e-12	2.47642e-11	LOC110912040	NC_035447.1	85695571	85702143	-	2311	protein_coding	probable protein phosphatase 2C 46%2C transcript variant X2	PP2C
110930297	37.4347	30.897	10.8601	263.853	158.524	258.59	26.3973	226.989	-3.09451	1.09881e-12	2.48117e-11	LOC110930297	NC_035435.1	139179488	139188480	+	1031	protein_coding	ethylene-responsive transcription factor RAP2-3-like	AP2
110908961	951.778	1025.39	830.799	400.162	347.761	359.099	935.99	369.007	1.34308	1.13651e-12	2.56476e-11	LOC110908961	NC_035446.1	103521457	103523218	-	1338	protein_coding	BES1/BZR1 homolog protein 2-like	-
novel.1358	4.67934	1.93106	2.17202	76.9167	140.69	53.6697	2.92747	90.4254	-4.93331	1.14074e-12	2.57277e-11	-	NC_035438.1	69389255	69391331	+	1700	-	- && - && -	-
110873142	47.7293	85.9321	94.483	378.742	315.066	328.849	76.0482	340.885	-2.16787	1.14418e-12	2.57899e-11	LOC110873142	NC_035440.1	90899357	90912566	+	4860	protein_coding	protein transport protein SEC16B homolog%2C transcript variant X2	-
110912816	47.7293	97.5185	81.4509	379.715	296.241	390.325	75.5662	355.427	-2.23549	1.14597e-12	2.58147e-11	LOC110912816	NC_035447.1	147910991	147912410	-	701	protein_coding	uncharacterized protein PAM68-like	-
110918938	3663.92	3344.6	2428.32	995.049	559.787	887.989	3145.61	814.275	1.94979	1.14675e-12	2.5817e-11	LOC110918938	NC_035434.1	100005591	100007115	+	1525	protein_coding	ethylene-responsive transcription factor RAP2-4-like	AP2
110886638	456.704	272.279	309.513	85.6794	82.2342	86.8473	346.165	84.9203	2.0278	1.1509e-12	2.58948e-11	LOC110886638	NC_035442.1	228718167	228719739	-	1413	protein_coding	uncharacterized LOC110886638	-
110895414	350.951	683.595	379.018	103.205	71.3357	99.5328	471.188	91.3577	2.3667	1.1519e-12	2.59019e-11	LOC110895414	NC_035444.1	94427899	94430407	-	2509	protein_coding	scarecrow-like protein 9	GRAS
110885810	19.6532	18.3451	18.4622	99.3102	120.874	110.267	18.8202	110.15	-2.54822	1.15446e-12	2.5944e-11	LOC110885810	NC_035442.1	183709033	183712847	-	2210	protein_coding	filament-like plant protein	-
110882067	59.8956	181.52	324.718	11.6835	5.94464	1.95162	188.711	6.5266	4.85211	1.19072e-12	2.67429e-11	LOC110882067	NC_035433.1	145556403	145569429	-	2496	protein_coding	threonine dehydratase biosynthetic%2C chloroplastic-like%2C transcript variant X4	PALP
110928881	2720.57	2790.38	3300.39	1270.59	1336.55	1257.82	2937.11	1288.32	1.18878	1.19957e-12	2.69258e-11	LOC110928881	NC_035435.1	32783661	32793498	+	3088	protein_coding	copper-transporting ATPase PAA2%2C chloroplastic	E1-E2_ATPase
110869023	557.777	739.596	953.518	206.409	229.859	204.921	750.297	213.73	1.81116	1.20261e-12	2.69779e-11	LOC110869023	NC_035439.1	91239251	91243760	+	1292	protein_coding	staphylococcal-like nuclease CAN2	-
110870182	44.9217	120.691	157.472	3.89452	0	1.95162	107.695	1.94871	5.78107	1.20882e-12	2.71011e-11	LOC110870182	NC_035440.1	86459574	86462206	-	1917	protein_coding	long-chain-alcohol oxidase FAO4A-like	-
110908565	825.436	1446.36	1751.74	231.724	357.669	223.461	1341.18	270.951	2.30728	1.21001e-12	2.71117e-11	LOC110908565	NC_035446.1	71916296	71917891	-	1596	protein_coding	crocetin glucosyltransferase%2C chloroplastic-like	UDPGT
110864308	820.756	675.871	697.22	1714.56	1642.7	1734.99	731.282	1697.42	-1.21457	1.22407e-12	2.74104e-11	LOC110864308	NC_035438.1	1800734	1805421	+	1046	protein_coding	elongation factor 1-beta 2-like	-
110916973	74.8694	87.8632	179.192	4.86814	8.91696	0.975812	113.975	4.92031	4.5352	1.24269e-12	2.78109e-11	LOC110916973	NC_035448.1	100087941	100091480	+	2083	protein_coding	uncharacterized LOC110916973	-
110930709	796.424	527.179	581.016	94.442	32.6955	121.977	634.873	83.038	2.93431	1.29075e-12	2.88692e-11	LOC110930709	NC_035435.1	157326386	157327422	-	680	protein_coding	phylloplanin-like	-
110865256	42.1141	35.7246	6.51607	316.429	267.509	310.308	28.1182	298.082	-3.39619	1.29427e-12	2.89309e-11	LOC110865256	NC_035438.1	36370766	36371382	-	617	protein_coding	zinc finger protein ZAT7-like	-
110873553	369.668	231.727	197.654	996.022	948.17	1064.61	266.35	1002.93	-1.91141	1.31417e-12	2.93584e-11	LOC110873553	NC_035440.1	117830626	117835935	-	1628	protein_coding	probable amino acid permease 7	Aa_trans
110920644	2541.82	3026.94	1740.88	633.832	299.214	561.092	2436.54	498.046	2.2905	1.32321e-12	2.95429e-11	LOC110920644	NC_035449.1	8881157	8883452	-	1260	protein_coding	uncharacterized LOC110920644%2C transcript variant X2	-
110935959	233.031	553.249	401.824	56.4705	70.3449	79.0408	396.035	68.6187	2.52881	1.3414e-12	2.99312e-11	LOC110935959	NC_035436.1	30234807	30239305	+	1694	protein_coding	uncharacterized LOC110935959%2C transcript variant X1	-
110912610	632.647	890.218	323.632	3087.38	3137.78	3081.61	615.499	3102.26	-2.33292	1.3479e-12	3.00529e-11	LOC110912610	NC_035447.1	129904492	129906386	-	1895	protein_coding	F-box protein SKIP2-like	-
110922034	503.497	457.661	417.029	1083.65	1052.2	1104.62	459.396	1080.16	-1.23279	1.34844e-12	3.00529e-11	LOC110922034	NC_035449.1	9866810	9876239	+	2357	protein_coding	probable polyamine transporter At1g31830%2C transcript variant X1	-
110880303	886.267	1436.71	1450.91	207.383	382.439	262.493	1257.96	284.105	2.14658	1.36984e-12	3.05116e-11	LOC110880303	NC_035441.1	208573158	208575822	-	2665	protein_coding	subtilisin-like protease SBT1.5	Peptidase_S8
110885936	302.285	271.314	218.288	814.927	738.126	691.851	263.963	748.302	-1.50194	1.41546e-12	3.14918e-11	LOC110885936	NC_035442.1	192158683	192163658	+	3498	lncRNA	uncharacterized LOC110885936%2C transcript variant X3	-
110875198	297.606	165.106	310.599	49.6551	27.7417	47.8148	257.77	41.7372	2.62569	1.41551e-12	3.14918e-11	LOC110875198	NC_035441.1	9063525	9065665	+	2034	protein_coding	receptor-like protein 2	LRRNT_2
110878274	128.214	95.5874	44.5265	2.92089	0.990773	1.95162	89.4426	1.95443	5.51515	1.45021e-12	3.22448e-11	LOC110878274	NC_035441.1	125416920	125418041	-	1122	protein_coding	ethylene-responsive transcription factor 1B-like	AP2
110905101	1250.32	889.253	1137.05	394.32	338.845	410.817	1092.21	381.327	1.51807	1.46033e-12	3.24507e-11	LOC110905101	NC_035446.1	173008614	173010516	+	1712	protein_coding	heat stress transcription factor B-2a-like	HSF_DNA-bind
110929956	68.3184	92.6909	89.053	0	0	0	83.3541	0	8.85236	1.47528e-12	3.27635e-11	LOC110929956	NC_035435.1	126847119	126849831	-	1709	pseudogene	-	-
110886095	71.126	56.0007	30.4083	304.746	233.823	313.236	52.5117	283.935	-2.42894	1.48226e-12	3.28991e-11	LOC110886095	NC_035442.1	202045380	202053035	+	3543	protein_coding	DNA-directed RNA polymerase 3B%2C chloroplastic	-
110908373	54.2803	103.312	153.128	3.89452	7.92619	5.85487	103.573	5.89186	4.13528	1.51482e-12	3.36021e-11	LOC110908373	NC_035446.1	50473002	50475154	-	1311	lncRNA	uncharacterized LOC110908373%2C transcript variant X4	-
110879542	570.88	586.077	560.382	241.46	213.016	238.098	572.446	230.858	1.31012	1.51751e-12	3.3642e-11	LOC110879542	NC_035441.1	184155515	184159589	-	3158	protein_coding	probable LRR receptor-like serine/threonine-protein kinase At2g16250	Pkinase_Tyr
110918468	18.7174	28.9659	29.3223	138.255	127.81	137.59	25.6685	134.552	-2.39492	1.52875e-12	3.38713e-11	LOC110918468	NC_035448.1	158344931	158349368	-	1682	protein_coding	UDP-arabinose 4-epimerase 1-like%2C transcript variant X2	-
110901107	112.304	205.658	188.966	16.5517	3.96309	21.4679	168.976	13.9942	3.59172	1.53626e-12	3.40177e-11	LOC110901107	NC_035434.1	176198008	176198706	-	699	protein_coding	F-box/kelch-repeat protein At3g06240-like	-
110918683	218.057	216.279	231.321	545.232	583.566	526.939	221.885	551.912	-1.31505	1.54944e-12	3.42895e-11	LOC110918683	NC_035434.1	95927073	95929580	+	982	protein_coding	60S ribosomal protein L7a-2-like	-
110917404	152.546	284.831	95.569	0	0.990773	0	177.649	0.330258	8.98368	1.56514e-12	3.46165e-11	LOC110917404	NC_035448.1	168226525	168228357	+	1117	protein_coding	lignin-forming anionic peroxidase-like	-
110875602	132.893	93.6564	95.569	14.6044	16.8431	15.613	107.373	15.6869	2.77635	1.5686e-12	3.46728e-11	LOC110875602	NC_035433.1	114440542	114449612	+	2883	protein_coding	uncharacterized LOC110875602%2C transcript variant X1	-
110904218	94.5227	139.036	108.601	16.5517	10.8985	19.5162	114.053	15.6555	2.86401	1.58745e-12	3.50688e-11	LOC110904218	NC_035446.1	146059099	146060291	+	1193	protein_coding	uncharacterized LOC110904218	-
110941094	137.573	149.657	196.568	26.288	22.7878	38.0567	161.266	29.0441	2.4714	1.61098e-12	3.55679e-11	LOC110941094	NC_035437.1	143925636	143929887	+	2028	protein_coding	uncharacterized LOC110941094	-
110887901	57.088	95.5874	72.7628	0.973629	3.96309	4.87906	75.1461	3.27193	4.52291	1.63062e-12	3.59804e-11	LOC110887901	NC_035443.1	45206738	45207442	+	705	protein_coding	uncharacterized LOC110887901	-
110872627	242.39	300.28	402.91	69.1277	78.2711	83.9198	315.193	77.1062	2.03024	1.63433e-12	3.60413e-11	LOC110872627	NC_035440.1	48423912	48430131	-	2628	protein_coding	delta-1-pyrroline-5-carboxylate synthase-like	AA_kinase
110912531	219.929	285.797	349.696	26.288	64.4003	50.7422	285.141	47.1435	2.59651	1.64706e-12	3.63008e-11	LOC110912531	NC_035447.1	121203204	121208059	-	1677	protein_coding	uncharacterized LOC110912531	Sulfotransfer_1
110937608	4478.13	3848.6	3014.77	10116	9665.99	10351.4	3780.5	10044.5	-1.40962	1.6483e-12	3.63068e-11	LOC110937608	NC_035436.1	157677198	157681762	-	2197	protein_coding	jasmonic acid-amido synthetase JAR1-like%2C transcript variant X1	-
110922338	35.563	44.4144	33.6664	163.57	151.588	168.816	37.8812	161.325	-2.08852	1.67193e-12	3.68058e-11	LOC110922338	NC_035449.1	4140351	4142777	+	567	protein_coding	mitochondrial import inner membrane translocase subunit Tim13	-
110871018	1110.88	820.7	493.049	118.783	32.6955	113.194	808.208	88.2242	3.19536	1.6836e-12	3.70411e-11	LOC110871018	NC_035433.1	87004557	87005069	-	432	protein_coding	glu S.griseus protease inhibitor-like	-
110910129	26.2043	32.828	35.8384	129.493	156.542	179.549	31.6236	155.195	-2.29858	1.68465e-12	3.70427e-11	LOC110910129	NC_035447.1	7590310	7595091	+	1153	protein_coding	thiamine pyrophosphokinase 1-like%2C transcript variant X1	-
110879576	166.585	133.243	89.053	471.236	522.138	481.075	129.627	491.483	-1.91973	1.70366e-12	3.74389e-11	LOC110879576	NC_035441.1	185710449	185713487	+	1775	protein_coding	protein LTV1 homolog	-
110926454	200.276	199.865	331.234	57.4441	34.6771	40.0083	243.791	44.0432	2.46701	1.70727e-12	3.74963e-11	LOC110926454	NC_035449.1	136374982	136377285	-	2304	protein_coding	F-box/LRR-repeat MAX2 homolog A	-
110886814	180.623	108.139	137.924	26.288	22.7878	15.613	142.228	21.5629	2.7221	1.72056e-12	3.77663e-11	LOC110886814	NC_035442.1	237175723	237177503	+	1360	protein_coding	probable E3 ubiquitin-protein ligase RHA4A	-
110879894	139.444	86.8977	73.8488	446.896	551.861	370.809	100.064	456.522	-2.18689	1.77045e-12	3.88388e-11	LOC110879894	NC_035441.1	199144021	199146864	-	1925	protein_coding	nucleolar protein 56-like%2C transcript variant X1	-
110897310	187.174	96.553	200.912	655.252	758.932	659.649	161.546	691.278	-2.0984	1.82627e-12	4.00401e-11	LOC110897310	NC_035445.1	2477407	2482580	-	1661	protein_coding	FAD-dependent urate hydroxylase-like%2C transcript variant X2	FAD_binding_3
110885857	602.699	545.524	503.91	1202.43	1341.51	1371.02	550.711	1304.99	-1.24416	1.82739e-12	4.00413e-11	LOC110885857	NC_035442.1	188040104	188042299	+	2116	protein_coding	transcription factor TCP4	TCP
110895090	449.217	447.04	211.772	1493.55	1913.18	1530.07	369.343	1645.6	-2.15447	1.83697e-12	4.02278e-11	LOC110895090	NC_035444.1	71647452	71648524	-	985	protein_coding	uncharacterized LOC110895090	-
110926390	16286	19231.4	17319.7	8395.6	8402.75	8442.73	17612.4	8413.69	1.06578	1.8645e-12	4.0807e-11	LOC110926390	NC_035449.1	195668597	195669929	-	1333	protein_coding	protein SRC2-like	C2
110898468	213.378	113.933	147.698	13.6308	20.8062	28.2986	158.336	20.9119	2.92124	1.88211e-12	4.11685e-11	LOC110898468	NC_035445.1	93450296	93458320	+	1269	transcribed_pseudogene	GDSL esterase/lipase At5g03610-like	Lipase_GDSL
110921032	101.074	125.519	109.687	405.03	311.103	355.196	112.093	357.109	-1.67179	1.88428e-12	4.11921e-11	LOC110921032	NC_035449.1	19176725	19181854	-	2014	protein_coding	ELF3-like protein 2	-
110873629	90.7792	66.6216	83.6229	319.35	262.555	262.493	80.3412	281.466	-1.80891	1.89542e-12	4.14118e-11	LOC110873629	NC_035440.1	125236912	125240895	+	966	protein_coding	50S ribosomal protein L13-like	-
110883940	2459.46	2006.37	1990.66	806.165	545.916	796.263	2152.16	716.115	1.58754	1.91649e-12	4.18479e-11	LOC110883940	NC_035442.1	11264498	11267428	+	1938	protein_coding	triose phosphate/phosphate translocator%2C chloroplastic-like%2C transcript variant X3	-
110915365	291.055	251.038	370.33	846.084	1064.09	873.352	304.141	927.842	-1.61022	1.93248e-12	4.21726e-11	LOC110915365	NC_035448.1	114063849	114066633	-	1022	protein_coding	DAG protein%2C chloroplastic	-
110864902	2428.58	2743.07	2177.45	545.232	948.17	596.221	2449.7	696.541	1.81446	1.97889e-12	4.31605e-11	LOC110864902	NC_035438.1	20813352	20815606	+	2255	protein_coding	aspartyl protease family protein 2-like	-
110872898	1681.75	2465	1246.74	480.973	480.525	480.1	1797.83	480.532	1.90373	2.05519e-12	4.47985e-11	LOC110872898	NC_035440.1	68176044	68178728	+	2685	protein_coding	G-type lectin S-receptor-like serine/threonine-protein kinase LECRK3	Pkinase
110894047	33.6913	31.8625	21.7202	142.15	133.754	178.574	29.0913	151.493	-2.37472	2.06941e-12	4.50827e-11	LOC110894047	NC_035444.1	14613233	14620170	-	1359	protein_coding	ATPase GET3-like	-
110912363	782.386	642.077	791.703	198.62	291.287	236.147	738.722	242.018	1.60997	2.10723e-12	4.588e-11	LOC110912363	NC_035447.1	107413222	107416055	+	2431	protein_coding	U-box domain-containing protein 11-like	U-box
110898943	1.87174	3.86212	6.51607	62.3123	67.3726	96.6054	4.08331	75.4301	-4.23482	2.15175e-12	4.68224e-11	LOC110898943	NC_035445.1	120295186	120297629	-	2247	protein_coding	probable indole-3-acetic acid-amido synthetase GH3.1	-
110877652	19.6532	24.1382	11.9461	123.651	151.588	105.388	18.5792	126.876	-2.76317	2.1629e-12	4.70378e-11	LOC110877652	NC_035441.1	61699760	61704473	-	3045	protein_coding	uncharacterized LOC110877652%2C transcript variant X17	-
110868645	19.6532	21.2417	7.60208	197.647	116.911	121.977	16.1657	145.511	-3.1585	2.17332e-12	4.72372e-11	LOC110868645	NC_035439.1	77185267	77190464	+	916	protein_coding	endo-1%2C3%3B1%2C4-beta-D-glucanase-like	-
110879383	330.361	350.487	269.331	849.004	894.668	767.964	316.727	837.212	-1.40135	2.1939e-12	4.7657e-11	LOC110879383	NC_035441.1	177772241	177778528	-	1099	protein_coding	protein DCL%2C chloroplastic	-
110911113	452.024	554.214	581.016	1507.18	2130.16	1389.56	529.085	1675.63	-1.66346	2.22375e-12	4.82776e-11	LOC110911113	NC_035434.1	16701403	16705975	-	975	protein_coding	succinate dehydrogenase assembly factor 2%2C mitochondrial	-
110909129	194.661	207.589	171.59	606.571	468.636	565.971	191.28	547.059	-1.51517	2.27827e-12	4.94327e-11	LOC110909129	NC_035446.1	112378833	112380603	+	1771	protein_coding	amino acid transporter AVT3C-like	Aa_trans
110898672	159.098	110.07	97.7411	18.499	13.8708	20.4921	122.303	17.6206	2.7959	2.36002e-12	5.11771e-11	LOC110898672	NC_035445.1	101967617	101981112	-	2846	protein_coding	linoleate 13S-lipoxygenase 2-1%2C chloroplastic-like	Lipoxygenase
110920642	6884.25	6341.6	5877.5	13158.6	13370.5	13090.5	6367.78	13206.5	-1.05233	2.38189e-12	5.16217e-11	LOC110920642	NC_035449.1	131078648	131081506	+	1248	protein_coding	chaperone protein dnaJ C76%2C chloroplastic	DnaJ
110893849	384.642	669.112	452.867	108.073	144.653	121.977	502.207	124.901	2.00775	2.45529e-12	5.31805e-11	LOC110893849	NC_035444.1	5757043	5758501	-	1133	protein_coding	uncharacterized LOC110893849%2C transcript variant X2	-
110930270	3.74347	5.79318	3.25804	82.7585	124.837	50.7422	4.2649	86.1127	-4.32856	2.45663e-12	5.31805e-11	LOC110930270	NC_035435.1	138374121	138374843	+	723	protein_coding	early light-induced protein 2%2C chloroplastic-like	-
110903899	291.055	245.245	373.588	996.022	832.25	906.529	303.296	911.601	-1.5889	2.50118e-12	5.41138e-11	LOC110903899	NC_035446.1	135381064	135384140	+	2473	protein_coding	uncharacterized LOC110903899%2C transcript variant X2	-
110936492	135.701	161.243	95.569	1.94726	0	0	130.838	0.649086	7.64742	2.56399e-12	5.5441e-11	LOC110936492	NC_035436.1	74105011	74106238	+	700	protein_coding	uncharacterized LOC110936492	-
110871949	990.148	949.116	714.596	234.645	335.872	258.59	884.62	276.369	1.67897	2.61374e-12	5.64843e-11	LOC110871949	NC_035440.1	13651497	13654024	-	2131	protein_coding	probable inactive receptor kinase At1g48480	Pkinase_Tyr
110878936	222.737	444.144	223.718	54.5232	56.4741	43.9115	296.866	51.6363	2.52389	2.61665e-12	5.65149e-11	LOC110878936	NC_035441.1	158762481	158764166	+	895	protein_coding	transcription factor MYB15-like	Myb_DNA-binding
110920439	171.264	127.45	136.838	614.36	399.282	691.851	145.184	568.497	-1.96867	2.61913e-12	5.6536e-11	LOC110920439	NC_035448.1	103125932	103128486	+	1756	protein_coding	uncharacterized LOC110920439	-
110922530	2385.53	3045.28	2611.86	1080.73	1198.84	1127.06	2680.89	1135.54	1.23935	2.62354e-12	5.65989e-11	LOC110922530	NC_035434.1	134448111	134449578	+	1298	protein_coding	probable CCR4-associated factor 1 homolog 10	CAF1
110885248	831.987	756.975	584.274	185.963	139.699	245.905	724.412	190.522	1.92702	2.62527e-12	5.66039e-11	LOC110885248	NC_035442.1	120827131	120830719	-	1794	protein_coding	probable LRR receptor-like serine/threonine-protein kinase At1g67720	-
110870619	126.342	187.313	107.515	553.995	454.765	579.632	140.39	529.464	-1.91362	2.63316e-12	5.67415e-11	LOC110870619	NC_035433.1	84997235	85001583	+	1828	lncRNA	uncharacterized LOC110870619	-
110898837	110.432	108.139	85.7949	326.166	319.029	295.671	101.456	313.622	-1.62582	2.69604e-12	5.80634e-11	LOC110898837	NC_035445.1	111665163	111668403	-	1576	protein_coding	fructokinase-like 1%2C chloroplastic	PfkB
110883377	1367.3	1613.4	1821.24	551.074	665.8	486.93	1600.65	567.935	1.49473	2.70067e-12	5.81299e-11	LOC110883377	NC_035433.1	149254854	149264626	+	1995	protein_coding	sulfite exporter TauE/SafE family protein 3-like	-
110909797	65.5108	60.8284	49.9565	213.225	229.859	197.114	58.7652	213.399	-1.85743	2.70277e-12	5.81418e-11	LOC110909797	NC_035447.1	340617	346099	-	2035	protein_coding	U3 small nucleolar ribonucleoprotein protein MPP10	-
110942197	143.188	248.141	70.5908	12.6572	12.8801	11.7097	153.973	12.4157	3.63377	2.71251e-12	5.83183e-11	LOC110942197	NC_035437.1	209584217	209585306	+	1090	protein_coding	uncharacterized LOC110942197	-
110937162	291.055	412.281	295.395	97.3629	98.0866	93.678	332.91	96.3758	1.78874	2.72863e-12	5.86314e-11	LOC110937162	NC_035433.1	76019442	76021702	+	1896	lncRNA	uncharacterized LOC110937162%2C transcript variant X2	-
110890147	106.689	65.656	92.311	0.973629	4.95387	8.78231	88.2187	4.90327	4.16982	2.80524e-12	6.02432e-11	LOC110890147	NC_035443.1	74727296	74730572	+	1339	protein_coding	2-oxoglutarate-dependent dioxygenase DAO-like	2OG-FeII_Oxy
110921083	51.4727	126.484	73.8488	3.89452	4.95387	2.92744	83.9353	3.92527	4.41969	2.83731e-12	6.08972e-11	LOC110921083	NC_035449.1	65238906	65243175	-	2996	protein_coding	protein LONGIFOLIA 2-like	-
110885926	419.269	572.559	543.006	69.1277	149.607	68.3068	511.611	95.6804	2.41911	2.91209e-12	6.24667e-11	LOC110885926	NC_035442.1	191214024	191219116	-	2691	pseudogene	-	-
110926374	296.67	734.768	830.799	93.4684	46.5664	100.509	620.746	80.1811	2.95202	2.92158e-12	6.26347e-11	LOC110926374	NC_035449.1	57626407	57629990	-	2404	protein_coding	TPR repeat-containing thioredoxin TTL1-like	-
110868160	472.613	1059.19	860.121	128.519	198.155	151.251	797.307	159.308	2.3233	2.92689e-12	6.27129e-11	LOC110868160	NC_035439.1	49628523	49630280	-	1026	protein_coding	GATA transcription factor 12-like	GATA
110917260	80.4847	107.174	136.838	14.6044	11.8893	4.87906	108.165	10.4576	3.36947	2.96106e-12	6.34091e-11	LOC110917260	NC_035448.1	141612691	141613536	+	846	protein_coding	probable calcium-binding protein CML18	-
110879646	54.2803	96.553	104.257	395.293	368.568	320.066	85.0302	361.309	-2.09029	3.04467e-12	6.51624e-11	LOC110879646	NC_035441.1	188821591	188827330	+	1351	protein_coding	phosphoserine phosphatase%2C chloroplastic	Hydrolase
110909301	424.884	933.667	624.457	156.754	146.634	128.807	661.003	144.065	2.19789	3.05047e-12	6.52496e-11	LOC110909301	NC_035446.1	121914768	121919600	+	2228	protein_coding	protein SCAI-like	-
110941522	144.124	154.485	143.354	372.9	404.236	393.252	147.321	390.129	-1.4047	3.15546e-12	6.74572e-11	LOC110941522	NC_035437.1	177225453	177228500	+	1069	protein_coding	60S ribosomal protein L7a-2-like	-
110870863	266.722	569.663	420.287	40.8924	90.1604	35.1292	418.891	55.394	2.91931	3.2007e-12	6.83854e-11	LOC110870863	NC_035440.1	23770812	23771499	-	688	protein_coding	protein GLUTAMINE DUMPER 5-like	-
110934473	7.48694	9.6553	6.51607	73.0222	90.1604	71.2343	7.8861	78.1389	-3.30335	3.22178e-12	6.8797e-11	LOC110934473	NC_035436.1	32699603	32700583	-	598	protein_coding	pyruvate kinase isozyme A%2C chloroplastic-like	PK_C
110914328	96.3944	133.243	68.4188	421.581	371.54	399.107	99.3521	397.41	-1.99725	3.23551e-12	6.90511e-11	LOC110914328	NC_035434.1	44407387	44412722	+	2222	protein_coding	protein NRT1/ PTR FAMILY 8.2-like	-
110918658	537.188	767.596	464.813	154.807	186.265	148.323	589.866	163.132	1.85485	3.24976e-12	6.93161e-11	LOC110918658	NC_035448.1	135972937	135979667	+	1786	protein_coding	ammonium transporter 1 member 2-like	Ammonium_transp
110865729	58.9597	113.933	196.568	0.973629	4.95387	8.78231	123.153	4.90327	4.6495	3.3262e-12	7.09064e-11	LOC110865729	NC_035438.1	74769566	74773748	-	2179	protein_coding	protein NRT1/ PTR FAMILY 4.5-like	-
110890712	481.036	454.765	674.413	164.543	99.0773	144.42	536.738	136.014	1.97966	3.35445e-12	7.14681e-11	LOC110890712	NC_035443.1	123503540	123512292	-	1671	protein_coding	triose phosphate/phosphate translocator%2C chloroplastic-like%2C transcript variant X1	-
novel.4456	105.753	46.3454	93.397	4.86814	0.990773	2.92744	81.8318	2.92878	4.80034	3.36325e-12	7.16152e-11	-	NC_035449.1	91567495	91570420	+	2926	-	- && - && -	-
110895960	239.582	225.934	231.321	76.9167	66.3818	53.6697	232.279	65.6561	1.8229	3.3841e-12	7.20186e-11	LOC110895960	NC_035444.1	151821317	151823533	+	2217	protein_coding	probable inactive receptor kinase At1g27190%2C transcript variant X1	Pkinase_Tyr
110917941	783.322	952.012	702.65	2076.75	1914.17	2087.26	812.661	2026.06	-1.31762	3.42062e-12	7.27548e-11	LOC110917941	NC_035448.1	5394915	5403938	-	3405	protein_coding	ribonuclease TUDOR 1-like	-
110937383	157.226	145.795	167.246	427.423	390.365	440.091	156.756	419.293	-1.42024	3.42991e-12	7.29112e-11	LOC110937383	NC_035436.1	146021421	146025364	-	1590	protein_coding	3-oxoacyl-[acyl-carrier-protein] synthase I%2C chloroplastic-like	ketoacyl-synt
110865022	404.295	676.836	270.417	2202.35	4331.66	2088.24	450.516	2874.08	-2.67299	3.4377e-12	7.30357e-11	LOC110865022	NC_035438.1	25878360	25882064	-	2326	protein_coding	protein NLP7-like	RWP-RK
110916830	87.9716	100.415	55.3866	373.874	499.35	290.792	81.2578	388.005	-2.25245	3.54852e-12	7.53476e-11	LOC110916830	NC_035434.1	74362073	74364829	-	1784	protein_coding	IQ domain-containing protein IQM2-like	-
110870385	135.701	75.3113	44.5265	502.393	493.405	501.567	85.1796	499.122	-2.54667	3.58753e-12	7.61332e-11	LOC110870385	NC_035440.1	112011351	112011875	-	525	protein_coding	transcription factor IBH1-like	-
110915454	556.842	271.314	445.265	85.6794	55.4833	97.5812	424.473	79.5813	2.41491	3.63096e-12	7.70114e-11	LOC110915454	NC_035448.1	180416439	180431675	-	3985	protein_coding	alpha-mannosidase-like%2C transcript variant X1	-
110913427	784.257	539.731	543.006	1874.24	1691.25	1736.95	622.332	1767.48	-1.50542	3.6376e-12	7.7109e-11	LOC110913427	NC_035447.1	31319574	31321448	-	1241	protein_coding	heptahelical transmembrane protein 4-like	-
110920276	379.962	247.176	349.696	959.998	1019.51	911.409	325.611	963.638	-1.56548	3.70191e-12	7.84282e-11	LOC110920276	NC_035448.1	171132833	171155932	-	2635	protein_coding	kinesin-like protein KIN-7K%2C chloroplastic	Kinesin
110940663	213.378	174.761	166.16	496.551	674.717	530.842	184.766	567.37	-1.61746	3.79641e-12	8.03851e-11	LOC110940663	NC_035437.1	105043012	105044575	-	927	protein_coding	60S ribosomal protein L15-like	-
110885003	735.592	575.456	512.598	2056.3	1487.15	2065.79	607.882	1869.75	-1.62051	3.95688e-12	8.37359e-11	LOC110885003	NC_035442.1	101502648	101505377	+	806	protein_coding	high mobility group B protein 1-like	HMG_box
110873862	75.8053	130.347	272.589	8.76266	9.90773	15.613	159.58	11.4278	3.8017	4.05868e-12	8.5842e-11	LOC110873862	NC_035440.1	151037755	151039645	-	1220	protein_coding	expansin-A6-like	-
110885948	875.037	893.115	1162.03	2599.59	3252.71	2394.64	976.728	2748.98	-1.49323	4.08345e-12	8.63175e-11	LOC110885948	NC_035442.1	192401568	192405163	+	1911	protein_coding	probable solanesyl-diphosphate synthase 3%2C chloroplastic%2C transcript variant X1	-
110911109	16.8456	42.4833	26.0643	221.014	176.358	155.154	28.4644	184.175	-2.69421	4.13897e-12	8.74421e-11	LOC110911109	NC_035447.1	35014463	35015797	-	1079	protein_coding	cyclin-dependent kinase inhibitor 7-like	-
110904653	929.317	1418.36	1481.32	3902.31	3553.9	3875.93	1276.33	3777.38	-1.56566	4.18149e-12	8.82909e-11	LOC110904653	NC_035446.1	160374691	160378119	-	1412	protein_coding	adenosine kinase 2	PfkB
110871729	148.803	173.795	100.999	16.5517	17.8339	28.2986	141.199	20.8947	2.75751	4.23509e-12	8.93726e-11	LOC110871729	NC_035440.1	3360581	3362011	+	852	protein_coding	dynein light chain%2C cytoplasmic-like%2C transcript variant X1	-
110917976	314.452	252.969	216.116	747.747	795.591	694.778	261.179	746.039	-1.51281	4.23809e-12	8.93861e-11	LOC110917976	NC_035448.1	73126469	73129577	-	1462	protein_coding	RGG repeats nuclear RNA binding protein A-like	-
110869018	1696.73	1702.23	1841.88	812.98	860.982	780.65	1746.94	818.204	1.09421	4.2648e-12	8.98991e-11	LOC110869018	NC_035439.1	91210476	91216759	+	2780	protein_coding	protein RETICULATA-RELATED 5%2C chloroplastic-like	-
110872922	75.8053	95.5874	146.612	4.86814	13.8708	8.78231	106.001	9.17376	3.53057	4.30742e-12	9.07468e-11	LOC110872922	NC_035440.1	70261396	70289791	-	8475	protein_coding	uncharacterized LOC110872922	UvrD-helicase
110890849	200.276	296.418	150.956	764.299	1094.8	819.682	215.883	892.929	-2.0471	4.32615e-12	9.10906e-11	LOC110890849	NC_035443.1	133953334	133954305	+	972	protein_coding	ethylene-responsive transcription factor 5-like	AP2
110885616	1931.63	1311.19	1490.01	548.153	533.036	609.883	1577.61	563.691	1.48487	4.40624e-12	9.27251e-11	LOC110885616	NC_035442.1	163626721	163628579	-	913	protein_coding	caffeoyl-CoA O-methyltransferase 1	-
110930911	921.83	1006.08	2137.27	288.194	280.389	237.122	1355.06	268.568	2.33466	4.52503e-12	9.51719e-11	LOC110930911	NC_035435.1	163047776	163049430	+	1655	protein_coding	anthocyanidin 3-O-glucosyltransferase 2-like	UDPGT
110895765	3011.62	751.182	2340.36	13878.1	15263.9	13393	2034.39	14178.3	-2.80103	4.5722e-12	9.61105e-11	LOC110895765	NC_035444.1	129570999	129572674	-	1676	protein_coding	UDP-glycosyltransferase 71E1-like	UDPGT
110886868	835.73	564.835	878.584	259.959	227.878	218.582	759.716	235.473	1.68963	4.57611e-12	9.61391e-11	LOC110886868	NC_035442.1	240601995	240611815	-	2571	protein_coding	VIN3-like protein 1%2C transcript variant X1	fn3
110908227	827.307	554.214	837.315	2042.67	2392.72	2063.84	739.612	2166.41	-1.55068	4.59071e-12	9.63921e-11	LOC110908227	NC_035446.1	33041615	33047845	-	2005	protein_coding	uncharacterized LOC110908227%2C transcript variant X1	-
110930940	14.038	4.82765	5.43006	102.231	126.819	73.1859	8.09858	100.745	-3.62264	4.60513e-12	9.66412e-11	LOC110930940	NC_035435.1	163370407	163372434	-	1315	protein_coding	1-aminocyclopropane-1-carboxylate oxidase homolog 1-like	2OG-FeII_Oxy
110912123	316.323	398.764	515.856	1195.62	1250.36	1228.55	410.314	1224.84	-1.57894	4.74178e-12	9.94535e-11	LOC110912123	NC_035447.1	91954789	91957209	+	1698	protein_coding	adenosylhomocysteinase 1	-
110927115	11.2304	27.0348	11.9461	162.596	109.976	131.735	16.7371	134.769	-3.0053	4.81476e-12	1.00928e-10	LOC110927115	NC_035434.1	170124545	170126071	-	1527	protein_coding	serine/threonine-protein kinase UCN-like	Pkinase
110897942	2378.98	3603.36	4193.09	618.254	1102.73	682.093	3391.81	801.026	2.08211	4.88297e-12	1.02301e-10	LOC110897942	NC_035445.1	59150805	59153852	-	1233	protein_coding	uncharacterized LOC110897942	-
novel.2224	6.55108	2.89659	3.25804	69.1277	73.3172	60.5004	4.23523	67.6484	-3.9834	4.90771e-12	1.02762e-10	-	NC_035441.1	206592340	206654281	-	268	-	- && Q332X8.1 RecName: Full=Photosystem I P700 chlorophyll a apoprotein A1; AltName: Full=PSI-A; AltName: Full=PsaA && PF00223:Photosystem I psaA/psaB protein	-
110880195	3312.04	2154.1	10452.9	531.601	576.63	573.778	5306.33	560.67	3.24242	4.91452e-12	1.02848e-10	LOC110880195	NC_035441.1	206320645	206326369	+	1392	protein_coding	acid phosphatase 1-like%2C transcript variant X2	-
110895290	1167.96	907.598	844.917	319.35	383.429	288.84	973.493	330.54	1.55874	4.9609e-12	1.03761e-10	LOC110895290	NC_035444.1	85044400	85048550	+	2273	protein_coding	beta-galactosidase-like%2C transcript variant X2	-
110917009	336.913	150.623	68.4188	1457.52	1959.75	1453.96	185.318	1623.74	-3.12952	5.00006e-12	1.04522e-10	LOC110917009	NC_035448.1	112135147	112136635	+	1221	protein_coding	uncharacterized LOC110917009%2C transcript variant X3	-
110895862	107.625	69.5181	107.515	328.113	511.239	351.292	94.8861	396.881	-2.06522	5.12351e-12	1.07043e-10	LOC110895862	NC_035444.1	142414317	142416029	-	625	protein_coding	ubiquitin-60S ribosomal protein L40	ubiquitin
[truncated: 10,611 more rows]

## Sheet: Sheet2
Additional file 2 : List of the DEGs in L2 and L0 (|log2 fold-change| ≥ 0 and Padj-value ≤ 0.05).
[truncated: 7,557 more rows]

[truncated: 1 more sheets: Sheet3]
