# Supplementary material for: Translocation of Foliar Absorbed Zn in Sunflower (Helianthus annuus) Leaves
Source: Front Plant Sci. 2022 Mar 2;13:757048. doi: 10.3389/fpls.2022.757048 (PMC8924476; doi:10.3389/fpls.2022.757048)
Supplement: Supplementary file 5 [file Data_Sheet_4.XLSX]

## Sheet: Sheet1
Additional file 4: List of the enriched KEGG pathways of the DEGs in L1 VS L0 and L2 VS L1, with pvalue<0.05 all listed. Gene Ration refers to the ratio of the DEGs assigned to this pathway with the total DEGs; Bg Ratio refers to the ration of genes assigned to this pathway with the total backgound genes. keggID is the kegg ID of the aggssined DEGs. Count is the number of the DEGs assigned to thi…
L1 VS L0 up
KEGG ID	Description	Gene Ratio	Bg Ratio	pvalue	padj	Gene Name	Gene ID	keggID	Count
ath00561	Glycerolipid metabolism	15/435	41/2964	0.000398983	0.0228934	110927106/110930343/110915095/110940167/novel.4465/110900391/110942040/110911402/110912778/110922221/110891213/110936621/110897582/110904203/110868982	LOC110927106/LOC110930343/LOC110915095/LOC110940167/-/LOC110900391/LOC110942040/LOC110911402/LOC110912778/LOC110922221/LOC110891213/LOC110936621/LOC110897582/LOC110904203/LOC110868982	ath:AT4G36250/ath:AT4G31780/ath:AT3G02600/ath:AT4G30340/ath:AT3G06510/ath:AT4G00400/ath:AT2G20900/ath:AT1G80460/ath:AT3G56310/ath:AT1G15080/ath:AT3G09560/ath:AT1G80380/ath:AT3G57650/ath:AT3G44830/ath:AT3G03520	15
ath00592	alpha-Linolenic acid metabolism	11/435	26/2964	0.000575404	0.0228934	110935489/110911893/110897955/110898670/110878610/110872652/110929010/110941185/110927371/110916007/110927163	LOC110935489/LOC110911893/LOC110897955/LOC110898670/LOC110878610/LOC110872652/LOC110929010/LOC110941185/LOC110927371/LOC110916007/LOC110927163	ath:AT1G17420/ath:AT1G13280/ath:AT1G19640/ath:AT3G45140/ath:AT4G19860/ath:AT4G13010/ath:AT2G06925/ath:AT5G65110/ath:AT2G33150/ath:AT4G16760/ath:AT1G20480	11
ath04626	Plant-pathogen interaction	29/435	109/2964	0.000673336	0.0228934	110897592/110927239/110941441/110899462/110918680/110905135/110914973/110916132/110930699/110873243/110872820/110904708/110910790/110930019/110911402/110912458/110926513/novel.852/110873242/110929271/110911492/110922127/110921315/novel.4032/novel.1268/110906765/110927312/110873785/110905128	LOC110897592/LOC110927239/LOC110941441/LOC110899462/LOC110918680/LOC110905135/LOC110914973/LOC110916132/LOC110930699/LOC110873243/LOC110872820/LOC110904708/LOC110910790/LOC110930019/LOC110911402/LOC110912458/LOC110926513/-/LOC110873242/LOC110929271/LOC110911492/LOC110922127/LOC110921315/-/-/LOC110906765/LOC110927312/LOC110873785/LOC110905128	ath:AT5G19450/ath:AT3G59350/ath:AT3G48080/ath:AT5G66210/ath:AT2G27480/ath:AT4G11260/ath:AT1G19440/ath:AT3G25070/ath:AT2G43290/ath:AT5G47910/ath:AT1G12310/ath:AT5G04530/ath:AT4G04720/ath:AT2G24610/ath:AT1G80460/ath:AT3G21630/ath:AT4G01010/ath:AT2G38910/ath:AT5G51060/ath:AT2G16280/ath:AT1G73630/ath:AT3G25600/ath:AT1G18210/ath:AT1G50700/ath:AT3G07040/ath:AT1G21550/ath:AT3G24110/ath:AT4G09570/ath:AT5…	29
ath00073	Cutin, suberine and wax biosynthesis	6/435	10/2964	0.00120074	0.030619	110864775/110920845/110894501/110897451/110886522/110879942	LOC110864775/LOC110920845/LOC110894501/LOC110897451/LOC110886522/LOC110879942	ath:AT2G45970/ath:AT1G63710/ath:AT4G33790/ath:AT1G02205/ath:AT1G72970/ath:AT5G41040	6
ath00071	Fatty acid degradation	11/435	29/2964	0.00169884	0.0346564	110899500/110927106/110868833/110872231/110904762/110886089/110941185/110891501/110927371/110916007/110910737	LOC110899500/LOC110927106/LOC110868833/LOC110872231/LOC110904762/LOC110886089/LOC110941185/LOC110891501/LOC110927371/LOC110916007/LOC110910737	ath:AT4G23850/ath:AT4G36250/ath:AT1G32780/ath:AT5G42250/ath:AT1G65520/ath:AT1G49430/ath:AT5G65110/ath:AT4G16210/ath:AT2G33150/ath:AT4G16760/ath:AT5G48230	11
ath00910	Nitrogen metabolism	9/435	23/2964	0.00349897	0.0594825	110878571/110896035/110879308/110894104/110880202/110922544/novel.645/110909263/110896050	LOC110878571/LOC110896035/LOC110879308/LOC110894104/LOC110880202/LOC110922544/-/LOC110909263/LOC110896050	ath:AT1G37130/ath:AT1G70410/ath:AT5G18170/ath:AT5G35630/ath:AT1G51720/ath:AT3G01500/ath:AT4G33580/ath:AT5G37600/ath:AT1G12940	9
ath01212	Fatty acid metabolism	13/435	42/2964	0.00534895	0.0779419	110899500/110891046/110872584/110886089/110900125/novel.593/110941185/110891501/110927371/110916007/110910737/110889119/110928978	LOC110899500/LOC110891046/LOC110872584/LOC110886089/LOC110900125/-/LOC110941185/LOC110891501/LOC110927371/LOC110916007/LOC110910737/LOC110889119/LOC110928978	ath:AT4G23850/ath:AT5G10480/ath:AT3G55360/ath:AT1G49430/ath:AT3G60340/ath:AT1G08510/ath:AT5G65110/ath:AT4G16210/ath:AT2G33150/ath:AT4G16760/ath:AT5G48230/ath:AT1G36160/ath:AT5G10160	13
ath00040	Pentose and glucuronate interconversions	10/435	30/2964	0.00797545	0.0903884	110890725/110893680/110869262/110903883/110873721/110908526/110865760/110886930/110911055/110898402	LOC110890725/LOC110893680/LOC110869262/LOC110903883/LOC110873721/LOC110908526/LOC110865760/LOC110886930/LOC110911055/LOC110898402	ath:AT1G04680/ath:AT4G33220/ath:AT5G51970/ath:AT5G44840/ath:AT1G67750/ath:AT4G13710/ath:AT3G05620/ath:AT5G19730/ath:AT5G15490/ath:AT3G53190	10
ath00280	Valine, leucine and isoleucine degradation	10/435	30/2964	0.00797545	0.0903884	110927106/110899810/110889854/110929138/110864945/110891501/110927371/110930757/110910737/110942174	LOC110927106/LOC110899810/LOC110889854/LOC110929138/LOC110864945/LOC110891501/LOC110927371/LOC110930757/LOC110910737/LOC110942174	ath:AT4G36250/ath:AT2G26800/ath:AT4G34030/ath:AT5G65940/ath:AT1G03090/ath:AT4G16210/ath:AT2G33150/ath:AT4G16800/ath:AT5G48230/ath:AT1G21400	10
ath04075	Plant hormone signal transduction	29/435	128/2964	0.0089613	0.0914052	110864573/110877093/110886713/110923591/110926056/110880294/110903794/110865409/110893704/110894325/110865178/110879398/110891488/110871923/110941329/110886677/110921774/110897463/110930980/110889332/110899087/110938042/110915563/110937569/110869013/110929858/110886040/110904880/110915154	LOC110864573/LOC110877093/LOC110886713/LOC110923591/LOC110926056/LOC110880294/LOC110903794/LOC110865409/LOC110893704/LOC110894325/LOC110865178/LOC110879398/LOC110891488/LOC110871923/LOC110941329/LOC110886677/LOC110921774/LOC110897463/LOC110930980/LOC110889332/LOC110899087/LOC110938042/LOC110915563/LOC110937569/LOC110869013/LOC110929858/LOC110886040/LOC110904880/LOC110915154	ath:AT2G40940/ath:AT5G57050/ath:AT5G25350/ath:AT2G21050/ath:AT1G70700/ath:AT1G72450/ath:AT3G20770/ath:AT3G63010/ath:AT1G74950/ath:AT4G17870/ath:AT5G13220/ath:AT2G38310/ath:AT3G16857/ath:AT2G01570/ath:AT4G24210/ath:AT3G15540/ath:AT2G21220/ath:AT4G34760/ath:AT4G14550/ath:AT5G65670/ath:AT3G12830/ath:AT1G19180/ath:AT1G09530/ath:AT1G01360/ath:AT2G40330/ath:AT4G39400/ath:AT5G35750/ath:AT4G00710/ath:AT5…	29
ath00564	Glycerophospholipid metabolism	17/435	66/2964	0.0120178	0.11143	110883832/110864357/110926186/110915095/110940167/110900391/110942040/110890321/110878610/110935648/110922221/110891510/110891213/110929010/110917362/110897582/110877004	LOC110883832/LOC110864357/LOC110926186/LOC110915095/LOC110940167/LOC110900391/LOC110942040/LOC110890321/LOC110878610/LOC110935648/LOC110922221/LOC110891510/LOC110891213/LOC110929010/LOC110917362/LOC110897582/LOC110877004	ath:AT4G09760/ath:AT4G11850/ath:AT5G41080/ath:AT3G02600/ath:AT4G30340/ath:AT4G00400/ath:AT2G20900/ath:AT5G57190/ath:AT4G19860/ath:AT1G52570/ath:AT1G15080/ath:AT3G15730/ath:AT3G09560/ath:AT2G06925/ath:AT2G45670/ath:AT3G57650/ath:AT3G48610	17
ath00500	Starch and sucrose metabolism	22/435	93/2964	0.0131094	0.11143	110869194/110921686/110865498/110941396/110879367/110941458/110895035/novel.788/novel.1302/110909168/110921001/110912004/110908543/110915487/110893891/110878574/110900369/110893685/110889914/110915558/110927170/110864442	LOC110869194/LOC110921686/LOC110865498/LOC110941396/LOC110879367/LOC110941458/LOC110895035/-/-/LOC110909168/LOC110921001/LOC110912004/LOC110908543/LOC110915487/LOC110893891/LOC110878574/LOC110900369/LOC110893685/LOC110889914/LOC110915558/LOC110927170/LOC110864442	ath:AT1G62660/ath:AT4G17090/ath:AT2G18700/ath:AT4G25000/ath:AT4G10260/ath:AT1G27680/ath:AT1G60140/ath:AT5G20280/ath:AT4G17090/ath:AT1G73370/ath:AT1G23210/ath:AT5G64860/ath:AT5G20940/ath:AT2G36190/ath:AT5G20280/ath:AT3G59480/ath:AT5G44640/ath:AT3G43190/ath:AT5G54570/ath:AT1G06410/ath:AT3G13560/ath:AT4G24040	22
ath01040	Biosynthesis of unsaturated fatty acids	5/435	11/2964	0.0143283	0.112422	110891046/110872584/110941185/110927371/110916007	LOC110891046/LOC110872584/LOC110941185/LOC110927371/LOC110916007	ath:AT5G10480/ath:AT3G55360/ath:AT5G65110/ath:AT2G33150/ath:AT4G16760	5
ath04016	MAPK signaling pathway - plant	18/435	75/2964	0.0205221	0.142681	110864573/110877093/110886713/110928881/110895571/110903794/110894325/110880245/110879398/110929875/110873243/110913403/110873242/110937569/110869013/110907947/110941424/110904072	LOC110864573/LOC110877093/LOC110886713/LOC110928881/LOC110895571/LOC110903794/LOC110894325/LOC110880245/LOC110879398/LOC110929875/LOC110873243/LOC110913403/LOC110873242/LOC110937569/LOC110869013/LOC110907947/LOC110941424/LOC110904072	ath:AT2G40940/ath:AT5G57050/ath:AT5G25350/ath:AT5G21930/ath:AT5G44790/ath:AT3G20770/ath:AT4G17870/ath:AT3G12500/ath:AT2G38310/ath:AT2G26070/ath:AT5G47910/ath:AT3G18690/ath:AT5G51060/ath:AT1G01360/ath:AT2G40330/ath:AT4G35090/ath:AT1G10210/ath:AT5G40440	18
ath00062	Fatty acid elongation	6/435	16/2964	0.0209824	0.142681	110891046/110872584/110914973/110904708/110900125/110929271	LOC110891046/LOC110872584/LOC110914973/LOC110904708/LOC110900125/LOC110929271	ath:AT5G10480/ath:AT3G55360/ath:AT1G19440/ath:AT5G04530/ath:AT3G60340/ath:AT2G16280	6
ath00053	Ascorbate and aldarate metabolism	9/435	30/2964	0.0237933	0.151682	110936772/110927106/110941291/110910786/110877998/110930994/110890477/110911055/110883880	LOC110936772/LOC110927106/LOC110941291/LOC110910786/LOC110877998/LOC110930994/LOC110890477/LOC110911055/LOC110883880	ath:AT4G26260/ath:AT4G36250/ath:AT4G09010/ath:AT5G55120/ath:AT4G33670/ath:AT5G28840/ath:AT5G21100/ath:AT5G15490/ath:AT5G11540	9
ath00130	Ubiquinone and other terpenoid-quinone biosynthesis	8/435	26/2964	0.0279258	0.153104	110895055/110873649/110885784/110914946/110904207/110894738/110941223/110929660	LOC110895055/LOC110873649/LOC110885784/LOC110914946/LOC110904207/LOC110894738/LOC110941223/LOC110929660	ath:AT1G23360/ath:AT4G27270/ath:AT1G60600/ath:AT1G68890/ath:AT1G06570/ath:AT2G30920/ath:AT1G48320/ath:AT5G54500	8
ath00565	Ether lipid metabolism	6/435	17/2964	0.0285194	0.153104	110864357/110935648/110891510/110929010/110917362/110877004	LOC110864357/LOC110935648/LOC110891510/LOC110929010/LOC110917362/LOC110877004	ath:AT4G11850/ath:AT1G52570/ath:AT3G15730/ath:AT2G06925/ath:AT2G45670/ath:AT3G48610	6
ath00760	Nicotinate and nicotinamide metabolism	6/435	17/2964	0.0285194	0.153104	110910080/110891366/110903949/110916758/110928630/110942142	LOC110910080/LOC110891366/LOC110903949/LOC110916758/LOC110928630/LOC110942142	ath:AT5G14760/ath:AT2G36310/ath:AT2G23420/ath:AT4G14930/ath:AT5G20070/ath:AT5G55760	6
ath00380	Tryptophan metabolism	8/435	27/2964	0.0347705	0.165903	110927106/110913093/110903720/110915440/110923181/110891501/110910737/110907947	LOC110927106/LOC110913093/LOC110903720/LOC110915440/LOC110923181/LOC110891501/LOC110910737/LOC110907947	ath:AT4G36250/ath:AT2G20340/ath:AT1G08980/ath:AT4G24670/ath:AT5G25620/ath:AT4G16210/ath:AT5G48230/ath:AT4G35090	8
ath04712	Circadian rhythm - plant	8/435	27/2964	0.0347705	0.165903	110912436/110879135/110904345/110864629/novel.4008/110915563/110935432/110917737	LOC110912436/LOC110879135/LOC110904345/LOC110864629/-/LOC110915563/LOC110935432/LOC110917737	ath:AT1G01060/ath:AT2G46830/ath:AT4G17640/ath:AT2G44680/ath:AT2G46340/ath:AT1G09530/ath:AT5G15840/ath:AT5G61380	8
ath00250	Alanine, aspartate and glutamate metabolism	10/435	37/2964	0.035783	0.165903	110879308/110865572/110910080/110894104/110880202/110881067/110893793/110909263/110886444/novel.3796	LOC110879308/LOC110865572/LOC110910080/LOC110894104/LOC110880202/LOC110881067/LOC110893793/LOC110909263/LOC110886444/-	ath:AT5G18170/ath:AT3G24090/ath:AT5G14760/ath:AT5G35630/ath:AT1G51720/ath:AT2G16570/ath:AT5G11520/ath:AT5G37600/ath:AT1G72330/ath:AT3G24090	10
ath00630	Glyoxylate and dicarboxylate metabolism	13/435	54/2964	0.044226	0.196133	110894104/110889449/110886474/110942447/110941627/110936621/110909263/110864527/110910737/110883560/110907947/110917449/110909943	LOC110894104/LOC110889449/LOC110886474/LOC110942447/LOC110941627/LOC110936621/LOC110909263/LOC110864527/LOC110910737/LOC110883560/LOC110907947/LOC110917449/LOC110909943	ath:AT5G35630/ath:AT5G38430/ath:AT1G17650/ath:AT5G26780/ath:AT5G03860/ath:AT1G80380/ath:AT5G37600/ath:AT1G32470/ath:AT5G48230/ath:AT3G16910/ath:AT4G35090/ath:AT1G22020/ath:AT2G35120	13
ath04146	Peroxisome	14/435	60/2964	0.0478293	0.203275	110899500/110899810/110886089/110941153/110878726/110942116/110894501/110868201/110941185/110927371/110916007/110907947/110928630/110943931	LOC110899500/LOC110899810/LOC110886089/LOC110941153/LOC110878726/LOC110942116/LOC110894501/LOC110868201/LOC110941185/LOC110927371/LOC110916007/LOC110907947/LOC110928630/LOC110943931	ath:AT4G23850/ath:AT2G26800/ath:AT1G49430/ath:AT5G43280/ath:AT5G27450/ath:AT2G39970/ath:AT4G33790/ath:AT3G07560/ath:AT5G65110/ath:AT2G33150/ath:AT4G16760/ath:AT4G35090/ath:AT5G20070/ath:AT5G43140	14
L1 VS L0 down
KEGG ID	Description	Gene Ratio	Bg Ratio	pvalue	padj	Gene Name	Gene ID	keggID	Count
ath03010	Ribosome	76/577	177/2964	1.20709e-13	1.24331e-11	110895793/110897589/110868243/110883846/110898085/110873629/110909340/110915921/110871567/110910897/110896046/110937072/110870624/110916515/110912742/110895257/110936495/110926470/110898309/110930743/110885342/110921178/110922196/110884103/110895229/110942301/110925898/110930057/110928777/110891034/110910295/110871673/110885530/110941099/110889737/110864937/110916056/110942071/110922110/110917938…	LOC110895793/LOC110897589/LOC110868243/LOC110883846/LOC110898085/LOC110873629/LOC110909340/LOC110915921/LOC110871567/LOC110910897/LOC110896046/LOC110937072/LOC110870624/LOC110916515/LOC110912742/LOC110895257/LOC110936495/LOC110926470/LOC110898309/LOC110930743/LOC110885342/LOC110921178/LOC110922196/LOC110884103/LOC110895229/LOC110942301/LOC110925898/LOC110930057/LOC110928777/LOC110891034/LOC110910…	ath:AT5G39850/ath:AT3G47370/ath:AT4G39200/ath:AT1G43170/ath:AT3G44590/ath:AT3G01790/ath:AT5G10360/ath:AT4G00100/ath:AT1G04480/ath:AT3G02560/ath:AT2G47110/ath:AT5G27850/ath:AT3G25520/ath:AT3G53740/ath:AT5G27700/ath:AT3G52580/ath:AT4G18100/ath:AT3G11940/ath:AT5G02960/ath:AT4G34670/ath:AT4G25890/ath:AT3G02080/ath:AT5G24510/ath:AT5G28060/ath:AT3G13580/ath:AT1G02780/ath:AT3G09200/ath:AT3G49010/ath:AT3…	76
ath03008	Ribosome biogenesis in eukaryotes	28/577	62/2964	2.94767e-06	0.000151805	110866000/110879894/110898016/110898381/110890107/110929799/110940389/110904187/110904425/110890826/110879943/110930356/110910560/110912806/110904420/110904037/110920428/110869094/110918623/110891143/110912484/110873870/110911393/110899598/110910762/110918504/110889164/110911338	LOC110866000/LOC110879894/LOC110898016/LOC110898381/LOC110890107/LOC110929799/LOC110940389/LOC110904187/LOC110904425/LOC110890826/LOC110879943/LOC110930356/LOC110910560/LOC110912806/LOC110904420/LOC110904037/LOC110920428/LOC110869094/LOC110918623/LOC110891143/LOC110912484/LOC110873870/LOC110911393/LOC110899598/LOC110910762/LOC110918504/LOC110889164/LOC110911338	ath:AT4G04940/ath:AT1G56110/ath:AT5G52470/ath:AT3G21540/ath:AT2G47990/ath:AT5G38720/ath:AT3G06530/ath:AT3G05060/ath:AT5G14050/ath:AT5G47080/ath:AT2G18900/ath:AT5G11240/ath:AT1G63780/ath:AT4G25630/ath:AT1G06720/ath:AT3G57150/ath:AT1G80770/ath:AT3G03920/ath:AT1G10490/ath:AT3G50100/ath:AT5G15750/ath:AT2G47300/ath:AT1G50920/ath:AT5G41190/ath:AT4G28200/ath:AT2G21440/ath:AT5G22100/ath:AT2G24990	28
ath03060	Protein export	14/577	34/2964	0.00281133	0.0965223	110878653/110869937/110889895/110864441/110871632/110940163/110895199/110926317/110899515/110878815/110868924/110872719/110877157/110938068	LOC110878653/LOC110869937/LOC110889895/LOC110864441/LOC110871632/LOC110940163/LOC110895199/LOC110926317/LOC110899515/LOC110878815/LOC110868924/LOC110872719/LOC110877157/LOC110938068	ath:AT5G28750/ath:AT2G01110/ath:AT2G28800/ath:AT3G08980/ath:AT1G24490/ath:AT2G18710/ath:AT1G29960/ath:AT5G62050/ath:AT5G05670/ath:AT1G21650/ath:AT1G79940/ath:AT2G39960/ath:AT3G24590/ath:AT1G67680	14
ath00730	Thiamine metabolism	8/577	16/2964	0.00576879	0.148546	110890327/110915097/110889559/110883352/110904409/110878423/110871606/110903818	LOC110890327/LOC110915097/LOC110889559/LOC110883352/LOC110904409/LOC110878423/LOC110871606/LOC110903818	ath:AT5G54770/ath:AT1G22940/ath:AT5G32470/ath:AT5G35170/ath:AT2G37250/ath:AT3G01820/ath:AT1G67440/ath:AT5G65720	8
ath03050	Proteasome	13/577	37/2964	0.0180152	0.330398	110879455/110878479/110889689/110890516/110940645/110895126/110915194/110925976/110899257/110915911/110928927/110903920/110916062	LOC110879455/LOC110878479/LOC110889689/LOC110890516/LOC110940645/LOC110895126/LOC110915194/LOC110925976/LOC110899257/LOC110915911/LOC110928927/LOC110903920/LOC110916062	ath:AT5G23540/ath:AT5G66140/ath:AT5G40580/ath:AT3G05530/ath:AT5G19990/ath:AT3G26340/ath:AT1G53750/ath:AT3G22630/ath:AT5G05780/ath:AT1G47250/ath:AT5G09900/ath:AT1G67250/ath:AT1G64750	13
ath01230	Biosynthesis of amino acids	42/577	160/2964	0.0192465	0.330398	110941174/110867916/110882039/110885627/110911268/110940946/110917211/110936919/110879792/110900223/110928848/110930517/110942177/110930580/110912048/110912883/110926857/110864297/110941478/110910516/110873272/110873843/110877928/110938207/110879105/110917191/110872282/110881909/110929779/110871961/110917278/110873597/110897548/110867982/110929796/110928719/110899468/110937819/110928670/110868826…	LOC110941174/LOC110867916/LOC110882039/LOC110885627/LOC110911268/LOC110940946/LOC110917211/LOC110936919/LOC110879792/LOC110900223/LOC110928848/LOC110930517/LOC110942177/LOC110930580/LOC110912048/LOC110912883/LOC110926857/LOC110864297/LOC110941478/LOC110910516/LOC110873272/LOC110873843/LOC110877928/LOC110938207/LOC110879105/LOC110917191/LOC110872282/LOC110881909/LOC110929779/LOC110871961/LOC110917…	ath:AT1G02500/ath:AT1G65930/ath:AT2G36580/ath:AT4G34200/ath:AT4G32520/ath:AT1G22410/ath:AT2G45300/ath:AT1G22170/ath:AT4G33510/ath:AT5G66120/ath:AT1G09795/ath:AT1G32440/ath:AT1G79550/ath:AT1G12230/ath:AT5G10920/ath:AT5G56350/ath:AT1G08250/ath:AT1G44820/ath:AT1G75330/ath:AT1G80600/ath:AT4G24830/ath:AT5G61410/ath:AT1G48850/ath:AT3G14390/ath:AT1G69370/ath:AT4G38220/ath:AT2G22910/ath:AT5G03290/ath:AT3…	42
ath04712	Circadian rhythm - plant	10/577	27/2964	0.0249939	0.333803	110883829/110872992/110910857/110890826/110911692/110898577/110904989/110872493/110943034/110894572	LOC110883829/LOC110872992/LOC110910857/LOC110890826/LOC110911692/LOC110898577/LOC110904989/LOC110872493/LOC110943034/LOC110894572	ath:AT1G22770/ath:AT5G24470/ath:AT5G23730/ath:AT5G47080/ath:AT1G68050/ath:AT5G11260/ath:AT5G60100/ath:AT5G02810/ath:AT2G25930/ath:AT5G57360	10
ath00230	Purine metabolism	23/577	80/2964	0.0275761	0.333803	110882039/110915197/110897855/110930517/110942324/110912883/110890832/110904915/110889052/110915565/110922687/110865304/110898870/110915733/110873800/110883352/110899931/110904409/110926316/110878423/110941521/110929612/110935487	LOC110882039/LOC110915197/LOC110897855/LOC110930517/LOC110942324/LOC110912883/LOC110890832/LOC110904915/LOC110889052/LOC110915565/LOC110922687/LOC110865304/LOC110898870/LOC110915733/LOC110873800/LOC110883352/LOC110899931/LOC110904409/LOC110926316/LOC110878423/LOC110941521/LOC110929612/LOC110935487	ath:AT2G36580/ath:AT1G70730/ath:AT1G63660/ath:AT1G32440/ath:AT4G02260/ath:AT5G56350/ath:AT4G09320/ath:AT4G18440/ath:AT1G71750/ath:AT3G21110/ath:AT2G38680/ath:AT1G09830/ath:AT2G35040/ath:AT4G04955/ath:AT3G17470/ath:AT5G35170/ath:AT1G79470/ath:AT2G37250/ath:AT1G23190/ath:AT3G01820/ath:AT2G37690/ath:AT1G27450/ath:AT1G54130	23
ath00750	Vitamin B6 metabolism	5/577	10/2964	0.0291672	0.333803	110874405/110865490/110918150/110880208/110897548	LOC110874405/LOC110865490/LOC110918150/LOC110880208/LOC110897548	ath:AT5G60540/ath:AT5G01410/ath:AT2G46580/ath:AT1G17710/ath:AT2G17630	5
ath03015	mRNA surveillance pathway	20/577	69/2964	0.0353431	0.364034	110909268/110941730/110871565/110891513/110920945/110920602/110897904/110891379/110937708/110923304/110880207/110937301/110869096/110865241/110939660/110890163/110904613/110895066/110929507/110878334	LOC110909268/LOC110941730/LOC110871565/LOC110891513/LOC110920945/LOC110920602/LOC110897904/LOC110891379/LOC110937708/LOC110923304/LOC110880207/LOC110937301/LOC110869096/LOC110865241/LOC110939660/LOC110890163/LOC110904613/LOC110895066/LOC110929507/LOC110878334	ath:AT5G37720/ath:AT1G10430/ath:AT3G26020/ath:AT5G11200/ath:AT3G19760/ath:AT1G17980/ath:AT3G06560/ath:AT1G51510/ath:AT2G45640/ath:AT1G18070/ath:AT1G17720/ath:AT5G65260/ath:AT5G28850/ath:AT5G59950/ath:AT4G04885/ath:AT2G13540/ath:AT3G52210/ath:AT5G10630/ath:AT5G55670/ath:AT5G14530	20
L2 VS L1 up
KEGG ID	Description	Gene Ratio	Bg Ratio	pvalue	padj	Gene Name	Gene ID	keggID	Count
ath03010	Ribosome	43/248	178/2989	2.16761e-11	1.88582e-09	110898085/110910897/110889737/110915921/110916515/110896046/110926470/110897589/110873629/110864225/110878616/110870624/110925898/110917938/110885342/110937379/110909340/110883846/110895229/110936063/110908762/110891034/110941099/110895257/110885530/110868243/110928777/110936495/110871673/110912742/110922110/110872042/110921716/110871567/110930057/110894877/110942301/110908531/110916056/110885920…	LOC110898085/LOC110910897/LOC110889737/LOC110915921/LOC110916515/LOC110896046/LOC110926470/LOC110897589/LOC110873629/LOC110864225/LOC110878616/LOC110870624/LOC110925898/LOC110917938/LOC110885342/LOC110937379/LOC110909340/LOC110883846/LOC110895229/LOC110936063/LOC110908762/LOC110891034/LOC110941099/LOC110895257/LOC110885530/LOC110868243/LOC110928777/LOC110936495/LOC110871673/LOC110912742/LOC110922…	ath:AT3G44590/ath:AT3G02560/ath:AT1G61580/ath:AT4G00100/ath:AT3G53740/ath:AT2G47110/ath:AT3G11940/ath:AT3G47370/ath:AT3G01790/ath:AT3G05560/ath:AT5G58420/ath:AT3G25520/ath:AT3G09200/ath:AT1G74050/ath:AT4G25890/ath:AT2G34480/ath:AT5G10360/ath:AT1G43170/ath:AT3G13580/ath:AT3G56340/ath:AT1G09690/ath:AT1G08360/ath:AT4G15000/ath:AT3G52580/ath:AT5G62300/ath:AT4G39200/ath:AT3G49910/ath:AT4G18100/ath:AT5…	43
ath03008	Ribosome biogenesis in eukaryotes	19/248	62/2989	2.42843e-07	1.05637e-05	110866000/110940389/110918623/110879894/110904425/110890826/110879943/110904420/110929799/110920428/110904187/110912806/110930356/110898016/110891143/110916654/110869094/110912484/110898381	LOC110866000/LOC110940389/LOC110918623/LOC110879894/LOC110904425/LOC110890826/LOC110879943/LOC110904420/LOC110929799/LOC110920428/LOC110904187/LOC110912806/LOC110930356/LOC110898016/LOC110891143/LOC110916654/LOC110869094/LOC110912484/LOC110898381	ath:AT4G04940/ath:AT3G06530/ath:AT1G10490/ath:AT1G56110/ath:AT5G14050/ath:AT5G47080/ath:AT2G18900/ath:AT1G06720/ath:AT5G38720/ath:AT1G80770/ath:AT3G05060/ath:AT4G25630/ath:AT5G11240/ath:AT5G52470/ath:AT3G50100/ath:AT5G08180/ath:AT3G03920/ath:AT5G15750/ath:AT3G21540	19
ath04712	Circadian rhythm - plant	6/248	27/2989	0.0205576	0.577908	110883829/110872992/110898577/110872493/110904989/110890826	LOC110883829/LOC110872992/LOC110898577/LOC110872493/LOC110904989/LOC110890826	ath:AT1G22770/ath:AT5G24470/ath:AT5G11260/ath:AT5G02810/ath:AT5G60100/ath:AT5G47080	6
ath00410	beta-Alanine metabolism	6/248	30/2989	0.0334716	0.577908	110899651/110899649/110909160/110912497/110899773/110864634	LOC110899651/LOC110899649/LOC110909160/LOC110912497/LOC110899773/LOC110864634	ath:AT4G12290/ath:AT1G62810/ath:AT5G17330/ath:AT1G65840/ath:AT5G12200/ath:AT4G04320	6
ath00730	Thiamine metabolism	4/248	16/2989	0.0379529	0.577908	110890327/110878423/110885420/110871606	LOC110890327/LOC110878423/LOC110885420/LOC110871606	ath:AT5G54770/ath:AT3G01820/ath:AT2G29630/ath:AT1G67440	4
ath04016	MAPK signaling pathway - plant	11/248	75/2989	0.042768	0.577908	110911991/110873889/110932315/110910044/110868435/110926532/110936702/110866955/110886507/110899792/110864949	LOC110911991/LOC110873889/LOC110932315/LOC110910044/LOC110868435/LOC110926532/LOC110936702/LOC110866955/LOC110886507/LOC110899792/LOC110864949	ath:AT2G14610/ath:AT2G29380/ath:AT4G23900/ath:AT4G01250/ath:AT1G78290/ath:AT5G53160/ath:AT4G13000/ath:AT3G61510/ath:AT1G07430/ath:AT1G60940/ath:AT3G25250	11
ath00670	One carbon pool by folate	4/248	17/2989	0.0464984	0.577908	110937588/110879001/110911268/110864809	LOC110937588/LOC110879001/LOC110911268/LOC110864809	ath:AT3G59970/ath:AT4G37930/ath:AT4G32520/ath:AT2G44160	4
L2 VS L1 down
KEGG ID	Description	Gene Ratio	Bg Ratio	pvalue	padj	Gene Name	Gene ID	keggID	Count
ath00195	Photosynthesis	26/287	53/2989	1.06619e-13	1.00222e-11	110938274/110936478/110925218/110894815/110883307/110942165/110865167/110944637/110884044/110936970/110941030/110873481/110921836/110910794/110894225/4055642/4055643/110915457/110889201/110942186/110920884/110915542/110883824/110871840/110929744/110898552	LOC110938274/LOC110936478/LOC110925218/LOC110894815/LOC110883307/LOC110942165/LOC110865167/LOC110944637/LOC110884044/LOC110936970/LOC110941030/LOC110873481/LOC110921836/LOC110910794/LOC110894225/psbK/psbI/LOC110915457/LOC110889201/LOC110942186/LOC110920884/LOC110915542/LOC110883824/LOC110871840/LOC110929744/LOC110898552	ath:AT1G08380/ath:AT5G64040/ath:AT1G44575/ath:AT1G31330/ath:AT1G52230/ath:AT1G55670/ath:AT1G67740/ath:AT4G05180/ath:AT2G30570/ath:AT1G30380/ath:AT1G76100/ath:AT4G12800/ath:AT1G03600/ath:AT4G04640/ath:AT3G16140/ath:ArthCp005/ath:ArthCp006/ath:AT5G66190/ath:AT1G20340/ath:AT1G79040/ath:AT1G03130/ath:AT1G60950/ath:AT4G09650/ath:AT1G14150/ath:AT4G03280/ath:AT4G32260	26
ath00196	Photosynthesis - antenna proteins	8/287	14/2989	1.18006e-05	0.000554629	110941805/110929588/110928977/110912658/110926405/110872479/110879436/110889543	LOC110941805/LOC110929588/LOC110928977/LOC110912658/LOC110926405/LOC110872479/LOC110879436/LOC110889543	ath:AT3G47470/ath:AT2G05100/ath:AT1G15820/ath:AT1G61520/ath:AT3G61470/ath:AT3G54890/ath:AT1G45474/ath:AT4G10340	8
ath00710	Carbon fixation in photosynthetic organisms	12/287	47/2989	0.00116964	0.0352781	110940865/110868957/110920787/110890604/110909316/110915413/110871636/110889449/110925405/110898706/110883860/110899468	LOC110940865/LOC110868957/LOC110920787/LOC110890604/LOC110909316/LOC110915413/LOC110871636/LOC110889449/LOC110925405/LOC110898706/LOC110883860/LOC110899468	ath:AT1G42970/ath:AT3G55800/ath:AT1G12900/ath:AT5G44520/ath:AT2G22780/ath:AT2G21330/ath:AT1G70580/ath:AT5G38430/ath:AT1G56190/ath:AT1G32060/ath:AT1G43670/ath:AT4G38970	12
ath00860	Porphyrin and chlorophyll metabolism	10/287	36/2989	0.0015012	0.0352781	110915010/110921654/110904389/110904940/110866015/110884853/110883761/110923153/110941208/110926340	LOC110915010/LOC110921654/LOC110904389/LOC110904940/LOC110866015/LOC110884853/LOC110883761/LOC110923153/LOC110941208/LOC110926340	ath:AT5G40850/ath:AT4G18480/ath:AT1G08520/ath:AT2G40490/ath:AT5G08280/ath:AT3G56940/ath:AT1G58290/ath:AT3G14930/ath:AT1G44000/ath:AT1G03630	10
ath00030	Pentose phosphate pathway	10/287	40/2989	0.00353888	0.066531	110928814/110889612/110890604/110915413/110911244/110883860/110908878/110936986/110899468/110926316	LOC110928814/LOC110889612/LOC110890604/LOC110915413/LOC110911244/LOC110883860/LOC110908878/LOC110936986/LOC110899468/LOC110926316	ath:AT2G24270/ath:AT5G35790/ath:AT5G44520/ath:AT2G21330/ath:AT5G40760/ath:AT1G43670/ath:AT5G51820/ath:AT4G04040/ath:AT4G38970/ath:AT1G23190	10
ath00592	alpha-Linolenic acid metabolism	7/287	27/2989	0.011501	0.157861	110897955/110898670/110935489/110865177/110911893/110916007/110929010	LOC110897955/LOC110898670/LOC110935489/LOC110865177/LOC110911893/LOC110916007/LOC110929010	ath:AT1G19640/ath:AT3G45140/ath:AT1G17420/ath:AT5G38120/ath:AT1G13280/ath:AT4G16760/ath:AT2G06925	7
ath00630	Glyoxylate and dicarboxylate metabolism	11/287	54/2989	0.0117556	0.157861	110894104/110909316/novel.1454/110940699/110936621/110864527/110871636/110889449/110886474/110873150/110910763	LOC110894104/LOC110909316/-/LOC110940699/LOC110936621/LOC110864527/LOC110871636/LOC110889449/LOC110886474/LOC110873150/LOC110910763	ath:AT5G35630/ath:AT2G22780/ath:AT4G32520/ath:AT5G36790/ath:AT1G80380/ath:AT1G32470/ath:AT1G70580/ath:AT5G38430/ath:AT1G17650/ath:AT5G47435/ath:AT1G11860	11
ath00260	Glycine, serine and threonine metabolism	10/287	49/2989	0.0157963	0.185606	110879567/novel.1454/110936621/110864527/novel.3961/110871636/110868570/110910763/110903857/110939663	LOC110879567/-/LOC110936621/LOC110864527/-/LOC110871636/LOC110868570/LOC110910763/LOC110903857/LOC110939663	ath:AT4G19710/ath:AT4G32520/ath:AT1G80380/ath:AT1G32470/ath:AT4G11640/ath:AT1G70580/ath:AT5G14060/ath:AT1G11860/ath:AT5G38530/ath:AT5G28237	10
ath04075	Plant hormone signal transduction	20/287	130/2989	0.0211124	0.220507	110926056/110941329/110893704/110879452/110864573/110864061/110938042/110891488/110886713/110895017/110879398/110897463/110904880/110871923/110930980/110943891/110937569/110899087/110903794/110941117	LOC110926056/LOC110941329/LOC110893704/LOC110879452/LOC110864573/LOC110864061/LOC110938042/LOC110891488/LOC110886713/LOC110895017/LOC110879398/LOC110897463/LOC110904880/LOC110871923/LOC110930980/LOC110943891/LOC110937569/LOC110899087/LOC110903794/LOC110941117	ath:AT1G70700/ath:AT4G24210/ath:AT1G74950/ath:AT5G42750/ath:AT2G40940/ath:AT5G43700/ath:AT1G19180/ath:AT3G16857/ath:AT5G25350/ath:AT1G10470/ath:AT2G38310/ath:AT4G34760/ath:AT4G00710/ath:AT2G01570/ath:AT4G14550/ath:AT5G50760/ath:AT1G01360/ath:AT3G12830/ath:AT3G20770/ath:AT3G04580	20
ath00561	Glycerolipid metabolism	8/287	42/2989	0.0429421	0.383869	novel.4465/110927106/110930343/110936621/110923977/110942040/110911402/110891213	-/LOC110927106/LOC110930343/LOC110936621/LOC110923977/LOC110942040/LOC110911402/LOC110891213	ath:AT3G06510/ath:AT4G36250/ath:AT4G31780/ath:AT1G80380/ath:AT5G08380/ath:AT2G20900/ath:AT1G80460/ath:AT3G09560	8
