# Supplementary material for: Translocation of Foliar Absorbed Zn in Sunflower (Helianthus annuus) Leaves
Source: Front Plant Sci. 2022 Mar 2;13:757048. doi: 10.3389/fpls.2022.757048 (PMC8924476; doi:10.3389/fpls.2022.757048)
Supplement: Supplementary Additional File 5 — List of the zinc (Zn) transporter genes identified from the DEGs. [file Data_Sheet_5.XLSX]

## Sheet: ABC
ID	gene_name	gene_chr	gene_start	gene_end	gene_strand	gene_length	gene_biotype	gene_description	tf_family	L0a_fpkm	L0b_fpkm	L0c_fpkm	L1a_fpkm	L1b_fpkm	L1c_fpkm	L2a_fpkm	L2b_fpkm	L2c_fpkm	L1vsL0_L1	L1vsL0_L0	L1vsL0_log2FoldChange	L1vsL0_pvalue	L1vsL0_padj	L2vsL0_L2	L2vsL0_L0	L2vsL0_log2FoldChange	L2vsL0_pvalue	L2vsL0_padj	L2vsL1_L2	L2vsL1_L1	L2vsL1_log2FoldChange	L2vsL1_pvalue	L2vsL1_padj	biological_process	biological_process_description	cellular_component	cellular_component_description	molecular_function	molecular_function_description	pathway_id	pathway
110897716	LOC110897716	NC_035445.1	39227963	39230875	+	1976	protein_coding	ABC transporter G family member 8-like	ABC2_membrane	0	0	0	0.0597764	0.0923666	0	0.55045	0.100463	0.229314	1.58944	0	3.14517	0.355705	1	10.3786	0	5.70535	0.00106995	0.00810071	10.0479	1.75748	2.48999	0.0566943	0.196059			GO:0016020||GO:0005575	membrane||cellular_component	GO:0005524||GO:0016887||GO:0000166||GO:0003674||GO:0005488||GO:0008144||GO:0017076||GO:0030554||GO:0032553||GO:0032555||GO:0032559||GO:0035639||GO:0036094||GO:0043167||GO:0043168||GO:0097159||GO:0097367||GO:1901265||GO:1901363||GO:0003824||GO:0017111||GO:0016462||GO:0016787||GO:0016817||GO:0016818	ATP binding||ATPase activity||nucleotide binding||molecular_function||binding||drug binding||purine nucleotide binding||adenyl nucleotide binding||ribonucleotide binding||purine ribonucleotide binding||adenyl ribonucleotide binding||purine ribonucleoside triphosphate binding||small molecule binding||ion binding||anion binding||organic cyclic compound binding||carbohydrate derivative binding||nucl…	--	--
110941925	LOC110941925	NC_035437.1	198479699	198482018	+	1182	protein_coding	ABC transporter I family member 17	ABC_tran	8.11706	8.51797	8.40069	9.69328	8.80156	7.33559	14.1975	12.1762	22.2346	160.443	159.109	0.0136769	0.955428	0.977077	342.473	175.443	0.965217	0.000702129	0.00568139	334.437	177.713	0.911542	0.00528652	0.0336108					GO:0005524||GO:0016887||GO:0000166||GO:0003674||GO:0005488||GO:0008144||GO:0017076||GO:0030554||GO:0032553||GO:0032555||GO:0032559||GO:0035639||GO:0036094||GO:0043167||GO:0043168||GO:0097159||GO:0097367||GO:1901265||GO:1901363||GO:0003824||GO:0017111||GO:0016462||GO:0016787||GO:0016817||GO:0016818	ATP binding||ATPase activity||nucleotide binding||molecular_function||binding||drug binding||purine nucleotide binding||adenyl nucleotide binding||ribonucleotide binding||purine ribonucleotide binding||adenyl ribonucleotide binding||purine ribonucleoside triphosphate binding||small molecule binding||ion binding||anion binding||organic cyclic compound binding||carbohydrate derivative binding||nucl…	--	--
110864657	LOC110864657	NC_035438.1	12060963	12072999	+	4628	protein_coding	ABC transporter G family member 35-like	ABC2_membrane	10.4568	7.95917	9.27558	11.4468	10.8847	6.43646	16.6531	13.6403	23.5636	700.524	689.055	0.0243755	0.929283	0.962046	1486.26	759.803	0.968001	0.000117521	0.00125886	1451.2	775.658	0.903395	0.00693171	0.0412756			GO:0016020||GO:0005575	membrane||cellular_component	GO:0005524||GO:0016887||GO:0000166||GO:0003674||GO:0005488||GO:0008144||GO:0017076||GO:0030554||GO:0032553||GO:0032555||GO:0032559||GO:0035639||GO:0036094||GO:0043167||GO:0043168||GO:0097159||GO:0097367||GO:1901265||GO:1901363||GO:0003824||GO:0017111||GO:0016462||GO:0016787||GO:0016817||GO:0016818	ATP binding||ATPase activity||nucleotide binding||molecular_function||binding||drug binding||purine nucleotide binding||adenyl nucleotide binding||ribonucleotide binding||purine ribonucleotide binding||adenyl ribonucleotide binding||purine ribonucleoside triphosphate binding||small molecule binding||ion binding||anion binding||organic cyclic compound binding||carbohydrate derivative binding||nucl…	--	--
110879212	LOC110879212	NC_035441.1	171806040	171813429	-	4125	protein_coding	ABC transporter B family member 19	ABC_membrane	8.76238	7.41165	9.34983	6.07055	7.22691	9.10293	5.85123	4.82449	6.62753	484.369	566.067	-0.225702	0.322328	0.494896	426.166	624.135	-0.550441	0.00903946	0.0452096	416.305	536.844	-0.366142	0.174077	0.408699	GO:0006810||GO:0055085||GO:0008150||GO:0051179||GO:0051234	transport||transmembrane transport||biological_process||localization||establishment of localization	GO:0016021||GO:0005575||GO:0016020||GO:0031224||GO:0044425	integral component of membrane||cellular_component||membrane||intrinsic component of membrane||membrane part	GO:0005524||GO:0042626||GO:0016887||GO:0000166||GO:0003674||GO:0005488||GO:0008144||GO:0017076||GO:0030554||GO:0032553||GO:0032555||GO:0032559||GO:0035639||GO:0036094||GO:0043167||GO:0043168||GO:0097159||GO:0097367||GO:1901265||GO:1901363||GO:0042623||GO:0003824||GO:0017111||GO:0005215||GO:0022857||GO:0015399||GO:0015405||GO:0016462||GO:0016787||GO:0016817||GO:0016818||GO:0022804||GO:0043492	ATP binding||ATPase activity, coupled to transmembrane movement of substances||ATPase activity||nucleotide binding||molecular_function||binding||drug binding||purine nucleotide binding||adenyl nucleotide binding||ribonucleotide binding||purine ribonucleotide binding||adenyl ribonucleotide binding||purine ribonucleoside triphosphate binding||small molecule binding||ion binding||anion binding||orga…	--	--
110864025	LOC110864025	NC_035433.1	38388832	38400218	-	5103	protein_coding	ABC transporter C family member 12-like%2C transcript variant X1	ABC_membrane	27.1024	24.6265	27.9536	20.4155	5.40074	32.5027	18.9396	16.3581	11.3659	1554.76	2186.23	-0.491905	0.296786	0.467259	1426.67	2410.59	-0.756821	0.00142966	0.0102653	1395.68	1724.99	-0.305513	0.571062	0.790553	GO:0006810||GO:0055085||GO:0008150||GO:0051179||GO:0051234	transport||transmembrane transport||biological_process||localization||establishment of localization	GO:0016021||GO:0005575||GO:0016020||GO:0031224||GO:0044425	integral component of membrane||cellular_component||membrane||intrinsic component of membrane||membrane part	GO:0005524||GO:0042626||GO:0016887||GO:0000166||GO:0003674||GO:0005488||GO:0008144||GO:0017076||GO:0030554||GO:0032553||GO:0032555||GO:0032559||GO:0035639||GO:0036094||GO:0043167||GO:0043168||GO:0097159||GO:0097367||GO:1901265||GO:1901363||GO:0042623||GO:0003824||GO:0017111||GO:0005215||GO:0022857||GO:0015399||GO:0015405||GO:0016462||GO:0016787||GO:0016817||GO:0016818||GO:0022804||GO:0043492	ATP binding||ATPase activity, coupled to transmembrane movement of substances||ATPase activity||nucleotide binding||molecular_function||binding||drug binding||purine nucleotide binding||adenyl nucleotide binding||ribonucleotide binding||purine ribonucleotide binding||adenyl ribonucleotide binding||purine ribonucleoside triphosphate binding||small molecule binding||ion binding||anion binding||orga…	--	--
110912396	LOC110912396	NC_035447.1	110097200	110104521	-	2405	protein_coding	ABC transporter B family member 27-like%2C transcript variant X2	ABC_membrane	9.50919	11.002	9.84351	10.5594	12.6484	13.8977	15.8722	15.4767	16.6638	468.101	392.524	0.253501	0.213588	0.370534	690.331	432.832	0.673587	8.48412e-05	0.000953295	675.366	518.72	0.381224	0.0926948	0.273337	GO:0006810||GO:0055085||GO:0008150||GO:0051179||GO:0051234	transport||transmembrane transport||biological_process||localization||establishment of localization	GO:0016021||GO:0005575||GO:0016020||GO:0031224||GO:0044425	integral component of membrane||cellular_component||membrane||intrinsic component of membrane||membrane part	GO:0005524||GO:0042626||GO:0016887||GO:0000166||GO:0003674||GO:0005488||GO:0008144||GO:0017076||GO:0030554||GO:0032553||GO:0032555||GO:0032559||GO:0035639||GO:0036094||GO:0043167||GO:0043168||GO:0097159||GO:0097367||GO:1901265||GO:1901363||GO:0042623||GO:0003824||GO:0017111||GO:0005215||GO:0022857||GO:0015399||GO:0015405||GO:0016462||GO:0016787||GO:0016817||GO:0016818||GO:0022804||GO:0043492	ATP binding||ATPase activity, coupled to transmembrane movement of substances||ATPase activity||nucleotide binding||molecular_function||binding||drug binding||purine nucleotide binding||adenyl nucleotide binding||ribonucleotide binding||purine ribonucleotide binding||adenyl ribonucleotide binding||purine ribonucleoside triphosphate binding||small molecule binding||ion binding||anion binding||orga…	--	--
110884351	LOC110884351	NC_035442.1	43007531	43014017	-	4213	protein_coding	ABC transporter B family member 21-like	ABC_membrane	3.02211	2.12751	4.82877	3.98119	4.77988	4.81324	17.2731	7.51555	11.819	300.107	225.987	0.408893	0.208678	0.364345	920.68	249.095	1.88582	8.53543e-07	1.72494e-05	895.73	332.522	1.42983	2.55661e-05	0.000399031	GO:0006810||GO:0055085||GO:0008150||GO:0051179||GO:0051234	transport||transmembrane transport||biological_process||localization||establishment of localization	GO:0016021||GO:0005575||GO:0016020||GO:0031224||GO:0044425	integral component of membrane||cellular_component||membrane||intrinsic component of membrane||membrane part	GO:0005524||GO:0016887||GO:0042626||GO:0000166||GO:0003674||GO:0005488||GO:0008144||GO:0017076||GO:0030554||GO:0032553||GO:0032555||GO:0032559||GO:0035639||GO:0036094||GO:0043167||GO:0043168||GO:0097159||GO:0097367||GO:1901265||GO:1901363||GO:0003824||GO:0017111||GO:0016462||GO:0016787||GO:0016817||GO:0016818||GO:0042623||GO:0005215||GO:0022857||GO:0015399||GO:0015405||GO:0022804||GO:0043492	ATP binding||ATPase activity||ATPase activity, coupled to transmembrane movement of substances||nucleotide binding||molecular_function||binding||drug binding||purine nucleotide binding||adenyl nucleotide binding||ribonucleotide binding||purine ribonucleotide binding||adenyl ribonucleotide binding||purine ribonucleoside triphosphate binding||small molecule binding||ion binding||anion binding||orga…	ath02010	ABC transporters
110884357	LOC110884357	NC_035442.1	43484035	43504802	+	4043	protein_coding	ABC transporter B family member 4-like	ABC_membrane	5.05959	4.57059	5.97527	4.76212	0.541726	0.397791	0.858334	1.6326	0.709818	121.61	339.211	-1.47924	0.162297	0.303715	77.7562	373.991	-2.26606	2.18083e-10	1.0749e-08	76.5856	134.596	-0.814879	0.325842	0.592592	GO:0006810||GO:0055085||GO:0008150||GO:0051179||GO:0051234	transport||transmembrane transport||biological_process||localization||establishment of localization	GO:0016021||GO:0005575||GO:0016020||GO:0031224||GO:0044425	integral component of membrane||cellular_component||membrane||intrinsic component of membrane||membrane part	GO:0005524||GO:0042626||GO:0016887||GO:0000166||GO:0003674||GO:0005488||GO:0008144||GO:0017076||GO:0030554||GO:0032553||GO:0032555||GO:0032559||GO:0035639||GO:0036094||GO:0043167||GO:0043168||GO:0097159||GO:0097367||GO:1901265||GO:1901363||GO:0042623||GO:0003824||GO:0017111||GO:0005215||GO:0022857||GO:0015399||GO:0015405||GO:0016462||GO:0016787||GO:0016817||GO:0016818||GO:0022804||GO:0043492	ATP binding||ATPase activity, coupled to transmembrane movement of substances||ATPase activity||nucleotide binding||molecular_function||binding||drug binding||purine nucleotide binding||adenyl nucleotide binding||ribonucleotide binding||purine ribonucleotide binding||adenyl ribonucleotide binding||purine ribonucleoside triphosphate binding||small molecule binding||ion binding||anion binding||orga…	--	--
novel.3451	-	NC_035445.1	148594427	148595706	-	1099	-	- && O80725.1 RecName: Full=ABC transporter B family member 4; Short=ABC transporter ABCB.4; Short=AtABCB4; AltName: Full=Multidrug resistance protein 4; AltName: Full=P-glycoprotein 4 && PF00664:ABC transporter transmembrane region	ABC_membrane	0.658875	1.00551	0.826384	1.28973	3.76437	0.636258	4.80715	3.61263	1.1453	32.9923	14.7182	1.16771	0.105641	0.220772	63.1357	16.2292	1.95955	0.00144134	0.010337	61.7429	36.4982	0.755351	0.311974	0.578376	GO:0006810||GO:0055085||GO:0008150||GO:0051179||GO:0051234	transport||transmembrane transport||biological_process||localization||establishment of localization	GO:0016021||GO:0005575||GO:0016020||GO:0031224||GO:0044425	integral component of membrane||cellular_component||membrane||intrinsic component of membrane||membrane part	GO:0005524||GO:0042626||GO:0000166||GO:0003674||GO:0005488||GO:0008144||GO:0017076||GO:0030554||GO:0032553||GO:0032555||GO:0032559||GO:0035639||GO:0036094||GO:0043167||GO:0043168||GO:0097159||GO:0097367||GO:1901265||GO:1901363||GO:0042623||GO:0003824||GO:0017111||GO:0005215||GO:0022857||GO:0016887||GO:0015399||GO:0015405||GO:0016462||GO:0016787||GO:0016817||GO:0016818||GO:0022804||GO:0043492	ATP binding||ATPase activity, coupled to transmembrane movement of substances||nucleotide binding||molecular_function||binding||drug binding||purine nucleotide binding||adenyl nucleotide binding||ribonucleotide binding||purine ribonucleotide binding||adenyl ribonucleotide binding||purine ribonucleoside triphosphate binding||small molecule binding||ion binding||anion binding||organic cyclic compou…	ath02010	ABC transporters
110871639	LOC110871639	NC_035440.1	1761062	1769776	-	2571	protein_coding	ABC transporter B family member 26%2C chloroplastic	ABC_membrane	59.7317	52.8909	62.8307	40.3834	30.5496	59.9705	34.6104	28.4722	35.1315	1762.14	2425.31	-0.461092	0.0803713	0.179292	1508.55	2674.15	-0.825937	1.69823e-06	3.16865e-05	1473.91	1953.76	-0.406399	0.182115	0.419631	GO:0006810||GO:0055085||GO:0008150||GO:0051179||GO:0051234	transport||transmembrane transport||biological_process||localization||establishment of localization	GO:0016021||GO:0005575||GO:0016020||GO:0031224||GO:0044425	integral component of membrane||cellular_component||membrane||intrinsic component of membrane||membrane part	GO:0005524||GO:0042626||GO:0016887||GO:0000166||GO:0003674||GO:0005488||GO:0008144||GO:0017076||GO:0030554||GO:0032553||GO:0032555||GO:0032559||GO:0035639||GO:0036094||GO:0043167||GO:0043168||GO:0097159||GO:0097367||GO:1901265||GO:1901363||GO:0042623||GO:0003824||GO:0017111||GO:0005215||GO:0022857||GO:0015399||GO:0015405||GO:0016462||GO:0016787||GO:0016817||GO:0016818||GO:0022804||GO:0043492	ATP binding||ATPase activity, coupled to transmembrane movement of substances||ATPase activity||nucleotide binding||molecular_function||binding||drug binding||purine nucleotide binding||adenyl nucleotide binding||ribonucleotide binding||purine ribonucleotide binding||adenyl ribonucleotide binding||purine ribonucleoside triphosphate binding||small molecule binding||ion binding||anion binding||orga…	--	--
novel.1519	-	NC_035439.1	69032990	69033396	+	321	-	- && Q9MAG3.2 RecName: Full=ABC transporter G family member 24; Short=ABC transporter ABCG.24; Short=AtABCG24; AltName: Full=Probable white-brown complex homolog protein 25; Short=AtWBC25 && -	-	0.563943	1.33876	0.94309	0	0	0	0	1.08224	0.156845	0	4.91179	-4.74762	0.0156483	0.0480035	2.40748	5.41598	-1.16751	0.427523	0.665451	2.40609	0	3.56924	0.27304	1	--	--	--	--	--	--	--	--
110940927	LOC110940927	NC_035437.1	130996832	131004684	+	4556	protein_coding	ABC transporter G family member 35-like	ABC2_membrane	16.0788	20.8861	15.6549	28.324	24.7575	22.8836	31.502	54.3561	43.4184	1818.07	1289.06	0.496269	0.0153181	0.0471794	3527.37	1421.53	1.31119	4.04004e-07	8.91527e-06	3465.51	2013.97	0.782943	0.00781856	0.0453307			GO:0016020||GO:0005575	membrane||cellular_component	GO:0005524||GO:0016887||GO:0000166||GO:0003674||GO:0005488||GO:0008144||GO:0017076||GO:0030554||GO:0032553||GO:0032555||GO:0032559||GO:0035639||GO:0036094||GO:0043167||GO:0043168||GO:0097159||GO:0097367||GO:1901265||GO:1901363||GO:0003824||GO:0017111||GO:0016462||GO:0016787||GO:0016817||GO:0016818	ATP binding||ATPase activity||nucleotide binding||molecular_function||binding||drug binding||purine nucleotide binding||adenyl nucleotide binding||ribonucleotide binding||purine ribonucleotide binding||adenyl ribonucleotide binding||purine ribonucleoside triphosphate binding||small molecule binding||ion binding||anion binding||organic cyclic compound binding||carbohydrate derivative binding||nucl…	--	--
110871436	LOC110871436	NC_035433.1	88480601	88491430	+	5337	protein_coding	ABC transporter C family member 5	ABC_tran	9.48602	7.82206	10.1875	7.09328	5.34634	7.15363	10.9471	7.9878	9.17892	548.562	788.96	-0.524517	0.0152213	0.0469414	896.776	869.884	0.0437966	0.83519	0.929705	875.609	607.903	0.526606	0.0363362	0.143198	GO:0006810||GO:0055085||GO:0008150||GO:0051179||GO:0051234	transport||transmembrane transport||biological_process||localization||establishment of localization	GO:0016021||GO:0005575||GO:0016020||GO:0031224||GO:0044425	integral component of membrane||cellular_component||membrane||intrinsic component of membrane||membrane part	GO:0005524||GO:0042626||GO:0016887||GO:0000166||GO:0003674||GO:0005488||GO:0008144||GO:0017076||GO:0030554||GO:0032553||GO:0032555||GO:0032559||GO:0035639||GO:0036094||GO:0043167||GO:0043168||GO:0097159||GO:0097367||GO:1901265||GO:1901363||GO:0042623||GO:0003824||GO:0017111||GO:0005215||GO:0022857||GO:0015399||GO:0015405||GO:0016462||GO:0016787||GO:0016817||GO:0016818||GO:0022804||GO:0043492	ATP binding||ATPase activity, coupled to transmembrane movement of substances||ATPase activity||nucleotide binding||molecular_function||binding||drug binding||purine nucleotide binding||adenyl nucleotide binding||ribonucleotide binding||purine ribonucleotide binding||adenyl ribonucleotide binding||purine ribonucleoside triphosphate binding||small molecule binding||ion binding||anion binding||orga…	--	--
110881735	LOC110881735	NC_035433.1	144037733	144047991	-	4116	protein_coding	ABC transporter B family member 1-like	ABC_membrane	7.46211	0.909838	6.84015	1.00441	1.52245	2.92203	9.14839	4.14777	8.44014	117.251	336.589	-1.52268	0.014482	0.0450036	533.381	371.05	0.523458	0.382421	0.625947	519.016	130.046	1.99916	1.32613e-05	0.00022622	GO:0006810||GO:0055085||GO:0008150||GO:0051179||GO:0051234	transport||transmembrane transport||biological_process||localization||establishment of localization	GO:0016021||GO:0005575||GO:0016020||GO:0031224||GO:0044425	integral component of membrane||cellular_component||membrane||intrinsic component of membrane||membrane part	GO:0005524||GO:0042626||GO:0016887||GO:0000166||GO:0003674||GO:0005488||GO:0008144||GO:0017076||GO:0030554||GO:0032553||GO:0032555||GO:0032559||GO:0035639||GO:0036094||GO:0043167||GO:0043168||GO:0097159||GO:0097367||GO:1901265||GO:1901363||GO:0042623||GO:0003824||GO:0017111||GO:0005215||GO:0022857||GO:0015399||GO:0015405||GO:0016462||GO:0016787||GO:0016817||GO:0016818||GO:0022804||GO:0043492	ATP binding||ATPase activity, coupled to transmembrane movement of substances||ATPase activity||nucleotide binding||molecular_function||binding||drug binding||purine nucleotide binding||adenyl nucleotide binding||ribonucleotide binding||purine ribonucleotide binding||adenyl ribonucleotide binding||purine ribonucleoside triphosphate binding||small molecule binding||ion binding||anion binding||orga…	--	--
110904719	LOC110904719	NC_035446.1	162777881	162792204	+	4908	protein_coding	ABC transporter B family member 20-like%2C transcript variant X2	ABC_membrane	3.8728	3.80258	3.92293	6.96723	5.41699	4.95799	3.18704	4.30761	4.22638	447.245	306.066	0.547983	0.0133704	0.042171	344.092	337.485	0.028192	0.895872	0.95886	337.368	495.407	-0.554774	0.0509048	0.181764	GO:0006810||GO:0055085||GO:0008150||GO:0051179||GO:0051234	transport||transmembrane transport||biological_process||localization||establishment of localization	GO:0016021||GO:0005575||GO:0016020||GO:0031224||GO:0044425	integral component of membrane||cellular_component||membrane||intrinsic component of membrane||membrane part	GO:0005524||GO:0042626||GO:0016887||GO:0000166||GO:0003674||GO:0005488||GO:0008144||GO:0017076||GO:0030554||GO:0032553||GO:0032555||GO:0032559||GO:0035639||GO:0036094||GO:0043167||GO:0043168||GO:0097159||GO:0097367||GO:1901265||GO:1901363||GO:0042623||GO:0003824||GO:0017111||GO:0005215||GO:0022857||GO:0015399||GO:0015405||GO:0016462||GO:0016787||GO:0016817||GO:0016818||GO:0022804||GO:0043492	ATP binding||ATPase activity, coupled to transmembrane movement of substances||ATPase activity||nucleotide binding||molecular_function||binding||drug binding||purine nucleotide binding||adenyl nucleotide binding||ribonucleotide binding||purine ribonucleotide binding||adenyl ribonucleotide binding||purine ribonucleoside triphosphate binding||small molecule binding||ion binding||anion binding||orga…	--	--
110898041	LOC110898041	NC_035445.1	70825293	70832610	-	2418	protein_coding	ABC transporter G family member 3-like%2C transcript variant X1	ABC2_membrane	0	0	0	0.170973	0	0.462695	0.44983	0	0.541369	7.97576	0	5.46384	0.0126373	0.0402694	14.2078	0	6.15928	0.115422	0.294041	13.7331	8.85775	0.638741	0.677685	0.855018			GO:0016020||GO:0005575	membrane||cellular_component	GO:0005524||GO:0016887||GO:0000166||GO:0003674||GO:0005488||GO:0008144||GO:0017076||GO:0030554||GO:0032553||GO:0032555||GO:0032559||GO:0035639||GO:0036094||GO:0043167||GO:0043168||GO:0097159||GO:0097367||GO:1901265||GO:1901363||GO:0003824||GO:0017111||GO:0016462||GO:0016787||GO:0016817||GO:0016818	ATP binding||ATPase activity||nucleotide binding||molecular_function||binding||drug binding||purine nucleotide binding||adenyl nucleotide binding||ribonucleotide binding||purine ribonucleotide binding||adenyl ribonucleotide binding||purine ribonucleoside triphosphate binding||small molecule binding||ion binding||anion binding||organic cyclic compound binding||carbohydrate derivative binding||nucl…	--	--
110940372	LOC110940372	NC_035437.1	69678648	69687787	-	4580	protein_coding	ABC transporter B family member 11-like%2C transcript variant X2	ABC_membrane	0.421603	0.308299	0.581668	0.15474	0.0132836	0.183209	0.10178	0.260062	0.1539	8.40936	32.2932	-1.94812	0.0109741	0.03577	14.174	35.599	-1.32789	0.0237748	0.09539	13.9705	9.32902	0.586801	0.545193	0.772852	GO:0006810||GO:0055085||GO:0008150||GO:0051179||GO:0051234	transport||transmembrane transport||biological_process||localization||establishment of localization	GO:0016021||GO:0005575||GO:0016020||GO:0031224||GO:0044425	integral component of membrane||cellular_component||membrane||intrinsic component of membrane||membrane part	GO:0005524||GO:0042626||GO:0016887||GO:0000166||GO:0003674||GO:0005488||GO:0008144||GO:0017076||GO:0030554||GO:0032553||GO:0032555||GO:0032559||GO:0035639||GO:0036094||GO:0043167||GO:0043168||GO:0097159||GO:0097367||GO:1901265||GO:1901363||GO:0042623||GO:0003824||GO:0017111||GO:0005215||GO:0022857||GO:0015399||GO:0015405||GO:0016462||GO:0016787||GO:0016817||GO:0016818||GO:0022804||GO:0043492	ATP binding||ATPase activity, coupled to transmembrane movement of substances||ATPase activity||nucleotide binding||molecular_function||binding||drug binding||purine nucleotide binding||adenyl nucleotide binding||ribonucleotide binding||purine ribonucleotide binding||adenyl ribonucleotide binding||purine ribonucleoside triphosphate binding||small molecule binding||ion binding||anion binding||orga…	--	--
110868685	LOC110868685	NC_035439.1	78690080	78697775	+	4090	protein_coding	ABC transporter B family member 15-like	ABC_membrane	0.236057	0.0900612	0.370088	1.08299	0.535501	0.512896	1.24105	0.691644	1.07096	45.8432	15.306	1.5837	0.0109571	0.0357272	73.3247	16.8692	2.11837	0.00012298	0.00130969	71.4482	50.772	0.489886	0.301338	0.567065	GO:0006810||GO:0055085||GO:0008150||GO:0051179||GO:0051234	transport||transmembrane transport||biological_process||localization||establishment of localization	GO:0016021||GO:0005575||GO:0016020||GO:0031224||GO:0044425	integral component of membrane||cellular_component||membrane||intrinsic component of membrane||membrane part	GO:0005524||GO:0042626||GO:0016887||GO:0000166||GO:0003674||GO:0005488||GO:0008144||GO:0017076||GO:0030554||GO:0032553||GO:0032555||GO:0032559||GO:0035639||GO:0036094||GO:0043167||GO:0043168||GO:0097159||GO:0097367||GO:1901265||GO:1901363||GO:0042623||GO:0003824||GO:0017111||GO:0005215||GO:0022857||GO:0015399||GO:0015405||GO:0016462||GO:0016787||GO:0016817||GO:0016818||GO:0022804||GO:0043492	ATP binding||ATPase activity, coupled to transmembrane movement of substances||ATPase activity||nucleotide binding||molecular_function||binding||drug binding||purine nucleotide binding||adenyl nucleotide binding||ribonucleotide binding||purine ribonucleotide binding||adenyl ribonucleotide binding||purine ribonucleoside triphosphate binding||small molecule binding||ion binding||anion binding||orga…	ath02010	ABC transporters
110898429	LOC110898429	NC_035445.1	91336783	91343190	+	2341	protein_coding	ABC transporter G family member 15-like	ABC2_membrane	28.2249	35.9539	29.0188	21.9485	23.3116	13.1426	29.5812	37.8627	32.3891	719.377	1173.11	-0.704937	0.00885311	0.0298628	1399	1293.62	0.11305	0.574719	0.778533	1371.76	796.518	0.783787	0.0116331	0.0617724			GO:0016020||GO:0005575	membrane||cellular_component	GO:0005524||GO:0016887||GO:0000166||GO:0003674||GO:0005488||GO:0008144||GO:0017076||GO:0030554||GO:0032553||GO:0032555||GO:0032559||GO:0035639||GO:0036094||GO:0043167||GO:0043168||GO:0097159||GO:0097367||GO:1901265||GO:1901363||GO:0003824||GO:0017111||GO:0016462||GO:0016787||GO:0016817||GO:0016818	ATP binding||ATPase activity||nucleotide binding||molecular_function||binding||drug binding||purine nucleotide binding||adenyl nucleotide binding||ribonucleotide binding||purine ribonucleotide binding||adenyl ribonucleotide binding||purine ribonucleoside triphosphate binding||small molecule binding||ion binding||anion binding||organic cyclic compound binding||carbohydrate derivative binding||nucl…	--	--
110937051	LOC110937051	NC_035436.1	127160379	127164984	-	2501	protein_coding	ABC transporter G family member 26-like%2C transcript variant X3	ABC2_membrane	0.313653	1.10461	1.04098	1.72383	2.18932	2.29262	1.03548	0.754052	0.684449	81.423	33.0673	1.29998	0.00779171	0.026823	37.0234	36.4529	0.0222387	0.968565	0.988761	36.1603	90.2243	-1.31866	0.000625209	0.00603693			GO:0016020||GO:0005575	membrane||cellular_component	GO:0005524||GO:0016887||GO:0000166||GO:0003674||GO:0005488||GO:0008144||GO:0017076||GO:0030554||GO:0032553||GO:0032555||GO:0032559||GO:0035639||GO:0036094||GO:0043167||GO:0043168||GO:0097159||GO:0097367||GO:1901265||GO:1901363||GO:0003824||GO:0017111||GO:0016462||GO:0016787||GO:0016817||GO:0016818	ATP binding||ATPase activity||nucleotide binding||molecular_function||binding||drug binding||purine nucleotide binding||adenyl nucleotide binding||ribonucleotide binding||purine ribonucleotide binding||adenyl ribonucleotide binding||purine ribonucleoside triphosphate binding||small molecule binding||ion binding||anion binding||organic cyclic compound binding||carbohydrate derivative binding||nucl…	--	--
110872667	LOC110872667	NC_035440.1	50496781	50502830	+	1390	protein_coding	ABC transporter I family member 6%2C chloroplastic%2C transcript variant X1	ABC_tran	51.8767	54.5017	53.2721	39.4293	30.0693	43.3634	32.5673	42.6662	29.7737	822.649	1193.17	-0.536751	0.00715915	0.024968	874.694	1315.67	-0.58896	0.00498525	0.0283022	858.25	911.734	-0.087137	0.760232	0.900085					GO:0005524||GO:0016887||GO:0000166||GO:0003674||GO:0005488||GO:0008144||GO:0017076||GO:0030554||GO:0032553||GO:0032555||GO:0032559||GO:0035639||GO:0036094||GO:0043167||GO:0043168||GO:0097159||GO:0097367||GO:1901265||GO:1901363||GO:0003824||GO:0017111||GO:0016462||GO:0016787||GO:0016817||GO:0016818	ATP binding||ATPase activity||nucleotide binding||molecular_function||binding||drug binding||purine nucleotide binding||adenyl nucleotide binding||ribonucleotide binding||purine ribonucleotide binding||adenyl ribonucleotide binding||purine ribonucleoside triphosphate binding||small molecule binding||ion binding||anion binding||organic cyclic compound binding||carbohydrate derivative binding||nucl…	--	--
110880160	LOC110880160	NC_035441.1	205567970	205578353	-	4859	protein_coding	ABC transporter G family member 29-like%2C transcript variant X1	ABC2_membrane	2.23535	1.88256	2.09339	0.461874	0.087646	1.32395	0.810125	3.24797	0.849656	47.4116	162.272	-1.77957	0.00693911	0.0243265	143.748	178.931	-0.315814	0.550323	0.761412	142.44	52.6453	1.43872	0.0849682	0.257878			GO:0016020||GO:0005575	membrane||cellular_component	GO:0005524||GO:0016887||GO:0000166||GO:0003674||GO:0005488||GO:0008144||GO:0017076||GO:0030554||GO:0032553||GO:0032555||GO:0032559||GO:0035639||GO:0036094||GO:0043167||GO:0043168||GO:0097159||GO:0097367||GO:1901265||GO:1901363||GO:0003824||GO:0017111||GO:0016462||GO:0016787||GO:0016817||GO:0016818	ATP binding||ATPase activity||nucleotide binding||molecular_function||binding||drug binding||purine nucleotide binding||adenyl nucleotide binding||ribonucleotide binding||purine ribonucleotide binding||adenyl ribonucleotide binding||purine ribonucleoside triphosphate binding||small molecule binding||ion binding||anion binding||organic cyclic compound binding||carbohydrate derivative binding||nucl…	--	--
110912173	LOC110912173	NC_035447.1	95832591	95840867	-	2362	protein_coding	ABC transporter B family member 28	ABC_membrane	8.27722	10.4485	8.89484	5.37582	5.17722	7.43062	6.79778	8.6146	6.05361	222.624	350.785	-0.657395	0.00663805	0.0233884	303.829	386.808	-0.348337	0.147354	0.346463	298.045	246.762	0.273201	0.372512	0.636383	GO:0006810||GO:0055085||GO:0008150||GO:0051179||GO:0051234	transport||transmembrane transport||biological_process||localization||establishment of localization	GO:0016021||GO:0005575||GO:0016020||GO:0031224||GO:0044425	integral component of membrane||cellular_component||membrane||intrinsic component of membrane||membrane part	GO:0005524||GO:0016887||GO:0042626||GO:0000166||GO:0003674||GO:0005488||GO:0008144||GO:0017076||GO:0030554||GO:0032553||GO:0032555||GO:0032559||GO:0035639||GO:0036094||GO:0043167||GO:0043168||GO:0097159||GO:0097367||GO:1901265||GO:1901363||GO:0003824||GO:0017111||GO:0016462||GO:0016787||GO:0016817||GO:0016818||GO:0042623||GO:0005215||GO:0022857||GO:0015399||GO:0015405||GO:0022804||GO:0043492	ATP binding||ATPase activity||ATPase activity, coupled to transmembrane movement of substances||nucleotide binding||molecular_function||binding||drug binding||purine nucleotide binding||adenyl nucleotide binding||ribonucleotide binding||purine ribonucleotide binding||adenyl ribonucleotide binding||purine ribonucleoside triphosphate binding||small molecule binding||ion binding||anion binding||orga…	--	--
110872133	LOC110872133	NC_035440.1	22292904	22298320	-	2678	protein_coding	ABC transporter F family member 4	ABC_tran	14.8489	14.7863	14.7183	11.4678	10.9728	10.366	11.0049	13.4357	11.9758	461.383	638.641	-0.468581	0.00625862	0.0222468	583.643	704.213	-0.270859	0.127328	0.314049	572.047	511.13	0.162122	0.487165	0.730847					GO:0005524||GO:0016887||GO:0000166||GO:0003674||GO:0005488||GO:0008144||GO:0017076||GO:0030554||GO:0032553||GO:0032555||GO:0032559||GO:0035639||GO:0036094||GO:0043167||GO:0043168||GO:0097159||GO:0097367||GO:1901265||GO:1901363||GO:0003824||GO:0017111||GO:0016462||GO:0016787||GO:0016817||GO:0016818	ATP binding||ATPase activity||nucleotide binding||molecular_function||binding||drug binding||purine nucleotide binding||adenyl nucleotide binding||ribonucleotide binding||purine ribonucleotide binding||adenyl ribonucleotide binding||purine ribonucleoside triphosphate binding||small molecule binding||ion binding||anion binding||organic cyclic compound binding||carbohydrate derivative binding||nucl…	--	--
110899319	LOC110899319	NC_035445.1	144619064	144642536	-	5584	protein_coding	ABC transporter C family member 3-like	ABC_tran	0.594342	0.263861	0.271071	1.01534	0.838931	0.838997	0.259716	0.52437	0.459834	78.984	33.9078	1.22002	0.00513307	0.0187621	41.5769	37.3989	0.153062	0.772669	0.897346	40.8671	87.5006	-1.09923	0.00953575	0.0530518	GO:0006810||GO:0055085||GO:0008150||GO:0051179||GO:0051234	transport||transmembrane transport||biological_process||localization||establishment of localization	GO:0016021||GO:0005575||GO:0016020||GO:0031224||GO:0044425	integral component of membrane||cellular_component||membrane||intrinsic component of membrane||membrane part	GO:0005524||GO:0042626||GO:0016887||GO:0000166||GO:0003674||GO:0005488||GO:0008144||GO:0017076||GO:0030554||GO:0032553||GO:0032555||GO:0032559||GO:0035639||GO:0036094||GO:0043167||GO:0043168||GO:0097159||GO:0097367||GO:1901265||GO:1901363||GO:0042623||GO:0003824||GO:0017111||GO:0005215||GO:0022857||GO:0015399||GO:0015405||GO:0016462||GO:0016787||GO:0016817||GO:0016818||GO:0022804||GO:0043492	ATP binding||ATPase activity, coupled to transmembrane movement of substances||ATPase activity||nucleotide binding||molecular_function||binding||drug binding||purine nucleotide binding||adenyl nucleotide binding||ribonucleotide binding||purine ribonucleotide binding||adenyl ribonucleotide binding||purine ribonucleoside triphosphate binding||small molecule binding||ion binding||anion binding||orga…	--	--
110899389	LOC110899389	NC_035445.1	148108925	148116556	-	5182	protein_coding	ABC transporter C family member 14-like	ABC_tran	36.9015	44.7584	39.3984	70.6725	45.9872	90.9076	50.8652	68.2464	74.287	5633.92	3373	0.74005	0.00487165	0.017972	5990.8	3719.36	0.687722	0.000888417	0.0069292	5871.66	6246.04	-0.0891301	0.782583	0.910712	GO:0006810||GO:0055085||GO:0008150||GO:0051179||GO:0051234	transport||transmembrane transport||biological_process||localization||establishment of localization	GO:0016021||GO:0005575||GO:0016020||GO:0031224||GO:0044425	integral component of membrane||cellular_component||membrane||intrinsic component of membrane||membrane part	GO:0005524||GO:0042626||GO:0016887||GO:0000166||GO:0003674||GO:0005488||GO:0008144||GO:0017076||GO:0030554||GO:0032553||GO:0032555||GO:0032559||GO:0035639||GO:0036094||GO:0043167||GO:0043168||GO:0097159||GO:0097367||GO:1901265||GO:1901363||GO:0042623||GO:0003824||GO:0017111||GO:0005215||GO:0022857||GO:0015399||GO:0015405||GO:0016462||GO:0016787||GO:0016817||GO:0016818||GO:0022804||GO:0043492	ATP binding||ATPase activity, coupled to transmembrane movement of substances||ATPase activity||nucleotide binding||molecular_function||binding||drug binding||purine nucleotide binding||adenyl nucleotide binding||ribonucleotide binding||purine ribonucleotide binding||adenyl ribonucleotide binding||purine ribonucleoside triphosphate binding||small molecule binding||ion binding||anion binding||orga…	--	--
110878782	LOC110878782	NC_035441.1	152258968	152263672	-	2114	protein_coding	ABC transporter G family member 25-like	ABC2_membrane	0.485247	0.203284	0.773298	2.34672	1.06482	1.35616	3.50362	1.19728	2.2149	52.9547	16.6113	1.67298	0.00467829	0.0173622	87.2342	18.308	2.25103	0.000145311	0.001509	84.7443	58.6629	0.529304	0.308701	0.574579			GO:0016020||GO:0005575	membrane||cellular_component	GO:0005524||GO:0016887||GO:0000166||GO:0003674||GO:0005488||GO:0008144||GO:0017076||GO:0030554||GO:0032553||GO:0032555||GO:0032559||GO:0035639||GO:0036094||GO:0043167||GO:0043168||GO:0097159||GO:0097367||GO:1901265||GO:1901363||GO:0003824||GO:0017111||GO:0016462||GO:0016787||GO:0016817||GO:0016818	ATP binding||ATPase activity||nucleotide binding||molecular_function||binding||drug binding||purine nucleotide binding||adenyl nucleotide binding||ribonucleotide binding||purine ribonucleotide binding||adenyl ribonucleotide binding||purine ribonucleoside triphosphate binding||small molecule binding||ion binding||anion binding||organic cyclic compound binding||carbohydrate derivative binding||nucl…	--	--
110898430	LOC110898430	NC_035445.1	91373435	91390864	+	2362	protein_coding	ABC transporter G family member 12-like	ABC2_membrane	0.102188	0.0779742	0.128168	1.92529	0.180301	0.236832	0.153498	0	0.426311	29.1695	3.9153	2.90005	0.00438165	0.0164033	8.09304	4.3164	0.907641	0.499381	0.723778	7.84145	32.29	-2.04127	0.100306	0.287815			GO:0016020||GO:0005575	membrane||cellular_component	GO:0005524||GO:0016887||GO:0000166||GO:0003674||GO:0005488||GO:0008144||GO:0017076||GO:0030554||GO:0032553||GO:0032555||GO:0032559||GO:0035639||GO:0036094||GO:0043167||GO:0043168||GO:0097159||GO:0097367||GO:1901265||GO:1901363||GO:0003824||GO:0017111||GO:0016462||GO:0016787||GO:0016817||GO:0016818	ATP binding||ATPase activity||nucleotide binding||molecular_function||binding||drug binding||purine nucleotide binding||adenyl nucleotide binding||ribonucleotide binding||purine ribonucleotide binding||adenyl ribonucleotide binding||purine ribonucleoside triphosphate binding||small molecule binding||ion binding||anion binding||organic cyclic compound binding||carbohydrate derivative binding||nucl…	--	--
110898040	LOC110898040	NC_035445.1	70793157	70797355	+	2243	protein_coding	ABC transporter F family member 1-like	ABC_tran	83.3166	78.0329	82.4381	65.3257	58.3163	61.7258	44.5901	70.449	45.7009	2182.69	2940.05	-0.429689	0.00437368	0.016375	2161.68	3241.87	-0.584668	0.013878	0.0632653	2124.07	2418.3	-0.187214	0.51431	0.75056					GO:0005524||GO:0016887||GO:0000166||GO:0003674||GO:0005488||GO:0008144||GO:0017076||GO:0030554||GO:0032553||GO:0032555||GO:0032559||GO:0035639||GO:0036094||GO:0043167||GO:0043168||GO:0097159||GO:0097367||GO:1901265||GO:1901363||GO:0003824||GO:0017111||GO:0016462||GO:0016787||GO:0016817||GO:0016818	ATP binding||ATPase activity||nucleotide binding||molecular_function||binding||drug binding||purine nucleotide binding||adenyl nucleotide binding||ribonucleotide binding||purine ribonucleotide binding||adenyl ribonucleotide binding||purine ribonucleoside triphosphate binding||small molecule binding||ion binding||anion binding||organic cyclic compound binding||carbohydrate derivative binding||nucl…	--	--
110880270	LOC110880270	NC_035433.1	139064898	139080023	-	2471	protein_coding	ABC transporter G family member 22-like	ABC2_membrane	91.9171	112.87	88.6511	61.4969	53.1816	80.5932	51.082	91.7856	29.4626	2528.83	3898.77	-0.624695	0.00429237	0.016117	2561.71	4299.37	-0.747024	0.0479016	0.159084	2524.04	2803.06	-0.15126	0.725493	0.882075			GO:0016020||GO:0005575	membrane||cellular_component	GO:0005524||GO:0016887||GO:0000166||GO:0003674||GO:0005488||GO:0008144||GO:0017076||GO:0030554||GO:0032553||GO:0032555||GO:0032559||GO:0035639||GO:0036094||GO:0043167||GO:0043168||GO:0097159||GO:0097367||GO:1901265||GO:1901363||GO:0003824||GO:0017111||GO:0016462||GO:0016787||GO:0016817||GO:0016818	ATP binding||ATPase activity||nucleotide binding||molecular_function||binding||drug binding||purine nucleotide binding||adenyl nucleotide binding||ribonucleotide binding||purine ribonucleotide binding||adenyl ribonucleotide binding||purine ribonucleoside triphosphate binding||small molecule binding||ion binding||anion binding||organic cyclic compound binding||carbohydrate derivative binding||nucl…	--	--
110905142	LOC110905142	NC_035446.1	173828242	173839713	-	5101	protein_coding	ABC transporter C family member 10-like%2C transcript variant X3	ABC_tran	5.2641	3.88738	4.47481	9.60969	5.97535	7.62168	6.29538	7.4039	7.7184	621.441	373.722	0.733767	0.00373868	0.0142897	653.253	412.1	0.664642	0.00157333	0.0110952	639.865	688.552	-0.105936	0.703585	0.868752	GO:0006810||GO:0055085||GO:0008150||GO:0051179||GO:0051234	transport||transmembrane transport||biological_process||localization||establishment of localization	GO:0016021||GO:0005575||GO:0016020||GO:0031224||GO:0044425	integral component of membrane||cellular_component||membrane||intrinsic component of membrane||membrane part	GO:0005524||GO:0042626||GO:0016887||GO:0000166||GO:0003674||GO:0005488||GO:0008144||GO:0017076||GO:0030554||GO:0032553||GO:0032555||GO:0032559||GO:0035639||GO:0036094||GO:0043167||GO:0043168||GO:0097159||GO:0097367||GO:1901265||GO:1901363||GO:0042623||GO:0003824||GO:0017111||GO:0005215||GO:0022857||GO:0015399||GO:0015405||GO:0016462||GO:0016787||GO:0016817||GO:0016818||GO:0022804||GO:0043492	ATP binding||ATPase activity, coupled to transmembrane movement of substances||ATPase activity||nucleotide binding||molecular_function||binding||drug binding||purine nucleotide binding||adenyl nucleotide binding||ribonucleotide binding||purine ribonucleotide binding||adenyl ribonucleotide binding||purine ribonucleoside triphosphate binding||small molecule binding||ion binding||anion binding||orga…	--	--
110891091	LOC110891091	NC_035443.1	147121331	147127861	-	2580	protein_coding	ABC transporter G family member 22	ABC2_membrane	42.216	51.1597	45.0343	23.2802	34.381	33.0923	20.2361	44.7041	30.7938	1228.51	1920.05	-0.644403	0.00294998	0.011696	1480.67	2117.21	-0.515871	0.0861921	0.241323	1457.44	1361.23	0.0985572	0.786427	0.913071			GO:0016020||GO:0005575	membrane||cellular_component	GO:0005524||GO:0016887||GO:0000166||GO:0003674||GO:0005488||GO:0008144||GO:0017076||GO:0030554||GO:0032553||GO:0032555||GO:0032559||GO:0035639||GO:0036094||GO:0043167||GO:0043168||GO:0097159||GO:0097367||GO:1901265||GO:1901363||GO:0003824||GO:0017111||GO:0016462||GO:0016787||GO:0016817||GO:0016818	ATP binding||ATPase activity||nucleotide binding||molecular_function||binding||drug binding||purine nucleotide binding||adenyl nucleotide binding||ribonucleotide binding||purine ribonucleotide binding||adenyl ribonucleotide binding||purine ribonucleoside triphosphate binding||small molecule binding||ion binding||anion binding||organic cyclic compound binding||carbohydrate derivative binding||nucl…	--	--
110921786	LOC110921786	NC_035449.1	202533597	202538145	-	2359	protein_coding	ABC transporter G family member 21-like	ABC2_membrane	2.09752	1.11905	2.05329	0.876247	0.412641	0.622476	1.31737	1.76719	1.13116	23.67	66.8353	-1.49599	0.00163288	0.00700611	59.6237	73.6878	-0.306043	0.449145	0.683536	58.5251	26.2272	1.15582	0.0196442	0.0909803			GO:0016020||GO:0005575	membrane||cellular_component	GO:0005524||GO:0016887||GO:0000166||GO:0003674||GO:0005488||GO:0008144||GO:0017076||GO:0030554||GO:0032553||GO:0032555||GO:0032559||GO:0035639||GO:0036094||GO:0043167||GO:0043168||GO:0097159||GO:0097367||GO:1901265||GO:1901363||GO:0003824||GO:0017111||GO:0016462||GO:0016787||GO:0016817||GO:0016818	ATP binding||ATPase activity||nucleotide binding||molecular_function||binding||drug binding||purine nucleotide binding||adenyl nucleotide binding||ribonucleotide binding||purine ribonucleotide binding||adenyl ribonucleotide binding||purine ribonucleoside triphosphate binding||small molecule binding||ion binding||anion binding||organic cyclic compound binding||carbohydrate derivative binding||nucl…	--	--
110896863	LOC110896863	NC_035444.1	89010804	89013792	-	2685	protein_coding	ABC transporter G family member 17-like	ABC2_membrane	0	0	0	0.0439918	0.521152	0.182299	0	0	0.0937566	10.5603	0	5.87264	0.00104723	0.00475101	1.48108	0	2.89912	0.46419	1	1.43988	11.6897	-3.01007	0.0585037	0.200333			GO:0016020||GO:0005575	membrane||cellular_component	GO:0005524||GO:0016887||GO:0000166||GO:0003674||GO:0005488||GO:0008144||GO:0017076||GO:0030554||GO:0032553||GO:0032555||GO:0032559||GO:0035639||GO:0036094||GO:0043167||GO:0043168||GO:0097159||GO:0097367||GO:1901265||GO:1901363||GO:0003824||GO:0017111||GO:0016462||GO:0016787||GO:0016817||GO:0016818	ATP binding||ATPase activity||nucleotide binding||molecular_function||binding||drug binding||purine nucleotide binding||adenyl nucleotide binding||ribonucleotide binding||purine ribonucleotide binding||adenyl ribonucleotide binding||purine ribonucleoside triphosphate binding||small molecule binding||ion binding||anion binding||organic cyclic compound binding||carbohydrate derivative binding||nucl…	--	--
110895542	LOC110895542	NC_035444.1	107356946	107364458	+	2528	protein_coding	ABC transporter G family member 7%2C transcript variant X1	ABC2_membrane	23.7978	19.5735	23.2079	13.7836	10.3724	16.2088	10.9613	11.3274	8.96213	534.903	904.945	-0.759101	0.000849303	0.00395482	473.079	997.821	-1.07687	8.19213e-08	2.15021e-06	463.3	592.886	-0.355553	0.205002	0.451706			GO:0016020||GO:0005575	membrane||cellular_component	GO:0005524||GO:0016887||GO:0000166||GO:0003674||GO:0005488||GO:0008144||GO:0017076||GO:0030554||GO:0032553||GO:0032555||GO:0032559||GO:0035639||GO:0036094||GO:0043167||GO:0043168||GO:0097159||GO:0097367||GO:1901265||GO:1901363||GO:0003824||GO:0017111||GO:0016462||GO:0016787||GO:0016817||GO:0016818	ATP binding||ATPase activity||nucleotide binding||molecular_function||binding||drug binding||purine nucleotide binding||adenyl nucleotide binding||ribonucleotide binding||purine ribonucleotide binding||adenyl ribonucleotide binding||purine ribonucleoside triphosphate binding||small molecule binding||ion binding||anion binding||organic cyclic compound binding||carbohydrate derivative binding||nucl…	--	--
110937000	LOC110937000	NC_035436.1	123412443	123431220	-	5238	protein_coding	ABC transporter C family member 2-like	ABC_membrane	0.12672	0.152366	0.138709	0.744157	0.313602	0.507282	0.346089	0.312665	0.643999	43.035	11.7666	1.87214	0.000688767	0.00329553	40.6432	12.9746	1.64837	0.00271711	0.0173535	39.6894	47.6847	-0.264715	0.618413	0.820343	GO:0006810||GO:0055085||GO:0008150||GO:0051179||GO:0051234	transport||transmembrane transport||biological_process||localization||establishment of localization	GO:0016021||GO:0005575||GO:0016020||GO:0031224||GO:0044425	integral component of membrane||cellular_component||membrane||intrinsic component of membrane||membrane part	GO:0005524||GO:0042626||GO:0016887||GO:0000166||GO:0003674||GO:0005488||GO:0008144||GO:0017076||GO:0030554||GO:0032553||GO:0032555||GO:0032559||GO:0035639||GO:0036094||GO:0043167||GO:0043168||GO:0097159||GO:0097367||GO:1901265||GO:1901363||GO:0042623||GO:0003824||GO:0017111||GO:0005215||GO:0022857||GO:0015399||GO:0015405||GO:0016462||GO:0016787||GO:0016817||GO:0016818||GO:0022804||GO:0043492	ATP binding||ATPase activity, coupled to transmembrane movement of substances||ATPase activity||nucleotide binding||molecular_function||binding||drug binding||purine nucleotide binding||adenyl nucleotide binding||ribonucleotide binding||purine ribonucleotide binding||adenyl ribonucleotide binding||purine ribonucleoside triphosphate binding||small molecule binding||ion binding||anion binding||orga…	--	--
110873614	LOC110873614	NC_035440.1	123694771	123699211	-	2169	protein_coding	ABC transporter E family member 2-like	ABC_tran	17.5267	16.9825	16.7766	11.8717	11.8087	10.1873	11.0562	16.2683	12.6507	385.902	598.104	-0.631416	0.00059092	0.00288256	519.328	659.522	-0.344695	0.116375	0.295663	509.79	427.471	0.253633	0.36105	0.625564					GO:0005524||GO:0016887||GO:0000166||GO:0003674||GO:0005488||GO:0008144||GO:0017076||GO:0030554||GO:0032553||GO:0032555||GO:0032559||GO:0035639||GO:0036094||GO:0043167||GO:0043168||GO:0097159||GO:0097367||GO:1901265||GO:1901363||GO:0003824||GO:0017111||GO:0016462||GO:0016787||GO:0016817||GO:0016818	ATP binding||ATPase activity||nucleotide binding||molecular_function||binding||drug binding||purine nucleotide binding||adenyl nucleotide binding||ribonucleotide binding||purine ribonucleotide binding||adenyl ribonucleotide binding||purine ribonucleoside triphosphate binding||small molecule binding||ion binding||anion binding||organic cyclic compound binding||carbohydrate derivative binding||nucl…	--	--
110873432	LOC110873432	NC_035440.1	107477139	107485186	+	2584	protein_coding	ABC transporter B family member 25%2C mitochondrial-like%2C transcript variant X1	ABC_membrane	20.1062	19.0542	18.581	12.502	11.0659	14.3963	10.6035	14.6158	10.6774	514.492	802.238	-0.641439	0.000553794	0.00272257	555.745	884.63	-0.670633	0.00171262	0.0118701	545.413	570.175	-0.0639074	0.817074	0.926757	GO:0006810||GO:0055085||GO:0008150||GO:0051179||GO:0051234	transport||transmembrane transport||biological_process||localization||establishment of localization	GO:0016021||GO:0005575||GO:0016020||GO:0031224||GO:0044425	integral component of membrane||cellular_component||membrane||intrinsic component of membrane||membrane part	GO:0005524||GO:0042626||GO:0016887||GO:0000166||GO:0003674||GO:0005488||GO:0008144||GO:0017076||GO:0030554||GO:0032553||GO:0032555||GO:0032559||GO:0035639||GO:0036094||GO:0043167||GO:0043168||GO:0097159||GO:0097367||GO:1901265||GO:1901363||GO:0042623||GO:0003824||GO:0017111||GO:0005215||GO:0022857||GO:0015399||GO:0015405||GO:0016462||GO:0016787||GO:0016817||GO:0016818||GO:0022804||GO:0043492	ATP binding||ATPase activity, coupled to transmembrane movement of substances||ATPase activity||nucleotide binding||molecular_function||binding||drug binding||purine nucleotide binding||adenyl nucleotide binding||ribonucleotide binding||purine ribonucleotide binding||adenyl ribonucleotide binding||purine ribonucleoside triphosphate binding||small molecule binding||ion binding||anion binding||orga…	--	--
110899387	LOC110899387	NC_035445.1	148042853	148049499	-	4849	protein_coding	ABC transporter C family member 14-like	ABC_tran	13.9997	16.94	13.6101	27.5869	20.0496	34.8254	21.1067	24.7989	26.7986	2095.13	1161.54	0.850857	0.000483233	0.00241309	2107.53	1280.88	0.718501	0.000146107	0.00151555	2064.13	2322.52	-0.170022	0.548446	0.775309	GO:0006810||GO:0055085||GO:0008150||GO:0051179||GO:0051234	transport||transmembrane transport||biological_process||localization||establishment of localization	GO:0016021||GO:0005575||GO:0016020||GO:0031224||GO:0044425	integral component of membrane||cellular_component||membrane||intrinsic component of membrane||membrane part	GO:0005524||GO:0016887||GO:0042626||GO:0000166||GO:0003674||GO:0005488||GO:0008144||GO:0017076||GO:0030554||GO:0032553||GO:0032555||GO:0032559||GO:0035639||GO:0036094||GO:0043167||GO:0043168||GO:0097159||GO:0097367||GO:1901265||GO:1901363||GO:0003824||GO:0017111||GO:0016462||GO:0016787||GO:0016817||GO:0016818||GO:0042623||GO:0005215||GO:0022857||GO:0015399||GO:0015405||GO:0022804||GO:0043492	ATP binding||ATPase activity||ATPase activity, coupled to transmembrane movement of substances||nucleotide binding||molecular_function||binding||drug binding||purine nucleotide binding||adenyl nucleotide binding||ribonucleotide binding||purine ribonucleotide binding||adenyl ribonucleotide binding||purine ribonucleoside triphosphate binding||small molecule binding||ion binding||anion binding||orga…	--	--
novel.3503	-	NC_035446.1	27676878	27682685	+	4994	-	- && Q9LYS2.2 RecName: Full=ABC transporter C family member 10; Short=ABC transporter ABCC.10; Short=AtABCC10; AltName: Full=ATP-energized glutathione S-conjugate pump 14; AltName: Full=Glutathione S-conjugate-transporting ATPase 14; AltName: Full=Multidrug resistance-associated protein 14 && -	-	3.47987	3.04869	3.3583	2.17598	1.90045	1.72222	3.17365	3.45829	3.08495	152.134	265.472	-0.801784	0.000448903	0.00226293	290.407	292.725	-0.0115797	0.953515	0.982655	284.431	168.523	0.753864	0.00422445	0.0281901	--	--	--	--	--	--	--	--
110884254	LOC110884254	NC_035442.1	35561730	35575280	-	4927	protein_coding	ABC transporter C family member 14-like%2C transcript variant X1	ABC_membrane	26.3682	21.9425	29.7632	18.2799	7.22361	7.89084	18.1339	40.2004	20.9993	865.285	2068.13	-1.25675	0.000431217	0.00218311	2346.88	2280.2	0.0415902	0.89861	0.959879	2312.46	958.336	1.2706	0.00659413	0.0397014	GO:0006810||GO:0055085||GO:0008150||GO:0051179||GO:0051234	transport||transmembrane transport||biological_process||localization||establishment of localization	GO:0016021||GO:0005575||GO:0016020||GO:0031224||GO:0044425	integral component of membrane||cellular_component||membrane||intrinsic component of membrane||membrane part	GO:0005524||GO:0042626||GO:0016887||GO:0000166||GO:0003674||GO:0005488||GO:0008144||GO:0017076||GO:0030554||GO:0032553||GO:0032555||GO:0032559||GO:0035639||GO:0036094||GO:0043167||GO:0043168||GO:0097159||GO:0097367||GO:1901265||GO:1901363||GO:0042623||GO:0003824||GO:0017111||GO:0005215||GO:0022857||GO:0015399||GO:0015405||GO:0016462||GO:0016787||GO:0016817||GO:0016818||GO:0022804||GO:0043492	ATP binding||ATPase activity, coupled to transmembrane movement of substances||ATPase activity||nucleotide binding||molecular_function||binding||drug binding||purine nucleotide binding||adenyl nucleotide binding||ribonucleotide binding||purine ribonucleotide binding||adenyl ribonucleotide binding||purine ribonucleoside triphosphate binding||small molecule binding||ion binding||anion binding||orga…	--	--
110937089	LOC110937089	NC_035436.1	129195777	129202008	-	2369	protein_coding	ABC transporter G family member 15-like	ABC2_membrane	29.3941	37.9908	28.4969	10.0717	17.3091	20.8682	16.0916	22.5203	34.9392	598.889	1221.36	-1.02869	0.000408133	0.00208329	1039.24	1346.87	-0.373961	0.216469	0.444835	1017.61	663.83	0.616693	0.114569	0.313903			GO:0016020||GO:0005575	membrane||cellular_component	GO:0005524||GO:0016887||GO:0000166||GO:0003674||GO:0005488||GO:0008144||GO:0017076||GO:0030554||GO:0032553||GO:0032555||GO:0032559||GO:0035639||GO:0036094||GO:0043167||GO:0043168||GO:0097159||GO:0097367||GO:1901265||GO:1901363||GO:0003824||GO:0017111||GO:0016462||GO:0016787||GO:0016817||GO:0016818	ATP binding||ATPase activity||nucleotide binding||molecular_function||binding||drug binding||purine nucleotide binding||adenyl nucleotide binding||ribonucleotide binding||purine ribonucleotide binding||adenyl ribonucleotide binding||purine ribonucleoside triphosphate binding||small molecule binding||ion binding||anion binding||organic cyclic compound binding||carbohydrate derivative binding||nucl…	--	--
110916838	LOC110916838	NC_035434.1	74706151	74712730	+	3219	protein_coding	ABC transporter A family member 7-like%2C transcript variant X1	ABC_tran	5.15503	4.10041	5.3982	8.18277	8.20256	9.01484	2.67099	3.6385	4.25426	429.044	253.607	0.758133	0.000303982	0.0015997	203.18	279.622	-0.460407	0.0847917	0.238605	199.111	475.403	-1.25526	7.3712e-06	0.000134996					GO:0005524||GO:0016887||GO:0000166||GO:0003674||GO:0005488||GO:0008144||GO:0017076||GO:0030554||GO:0032553||GO:0032555||GO:0032559||GO:0035639||GO:0036094||GO:0043167||GO:0043168||GO:0097159||GO:0097367||GO:1901265||GO:1901363||GO:0003824||GO:0017111||GO:0016462||GO:0016787||GO:0016817||GO:0016818	ATP binding||ATPase activity||nucleotide binding||molecular_function||binding||drug binding||purine nucleotide binding||adenyl nucleotide binding||ribonucleotide binding||purine ribonucleotide binding||adenyl ribonucleotide binding||purine ribonucleoside triphosphate binding||small molecule binding||ion binding||anion binding||organic cyclic compound binding||carbohydrate derivative binding||nucl…	--	--
110886859	LOC110886859	NC_035442.1	240039314	240051170	+	4536	protein_coding	ABC transporter G family member 32-like	ABC2_membrane	6.81108	9.71764	7.32804	10.6765	19.3139	28.3337	21.3756	12.0789	32.0664	1384.62	581.865	1.25049	0.000240232	0.00129086	1768.72	641.64	1.46293	2.07058e-05	0.000282172	1722.78	1535.23	0.166499	0.706138	0.870012			GO:0016020||GO:0005575	membrane||cellular_component	GO:0005524||GO:0016887||GO:0000166||GO:0003674||GO:0005488||GO:0008144||GO:0017076||GO:0030554||GO:0032553||GO:0032555||GO:0032559||GO:0035639||GO:0036094||GO:0043167||GO:0043168||GO:0097159||GO:0097367||GO:1901265||GO:1901363||GO:0003824||GO:0017111||GO:0016462||GO:0016787||GO:0016817||GO:0016818	ATP binding||ATPase activity||nucleotide binding||molecular_function||binding||drug binding||purine nucleotide binding||adenyl nucleotide binding||ribonucleotide binding||purine ribonucleotide binding||adenyl ribonucleotide binding||purine ribonucleoside triphosphate binding||small molecule binding||ion binding||anion binding||organic cyclic compound binding||carbohydrate derivative binding||nucl…	--	--
110875246	LOC110875246	NC_035433.1	112357991	112360058	-	2068	protein_coding	ABC transporter G family member 5	ABC2_membrane	0.0875367	0.0890595	0.0878333	0.228468	0.647221	2.56977	1.75321	0.0239983	1.43641	37.0885	2.94021	3.65272	0.000154832	0.000868975	39.4657	3.24209	3.60546	0.00153728	0.0109101	38.1124	41.1838	-0.108837	0.921502	0.970356			GO:0016020||GO:0005575	membrane||cellular_component	GO:0005524||GO:0016887||GO:0000166||GO:0003674||GO:0005488||GO:0008144||GO:0017076||GO:0030554||GO:0032553||GO:0032555||GO:0032559||GO:0035639||GO:0036094||GO:0043167||GO:0043168||GO:0097159||GO:0097367||GO:1901265||GO:1901363||GO:0003824||GO:0017111||GO:0016462||GO:0016787||GO:0016817||GO:0016818	ATP binding||ATPase activity||nucleotide binding||molecular_function||binding||drug binding||purine nucleotide binding||adenyl nucleotide binding||ribonucleotide binding||purine ribonucleotide binding||adenyl ribonucleotide binding||purine ribonucleoside triphosphate binding||small molecule binding||ion binding||anion binding||organic cyclic compound binding||carbohydrate derivative binding||nucl…	--	--
110915785	LOC110915785	NC_035448.1	34235827	34243329	+	4954	protein_coding	putative ABC transporter C family member 15	ABC_membrane	14.6774	8.4268	14.0916	7.39132	2.77545	3.47224	7.55906	12.6526	4.69528	355.202	990.687	-1.4792	0.000123819	0.000712404	741.783	1092.29	-0.558341	0.144879	0.34286	730.245	393.442	0.891765	0.0690984	0.224409	GO:0006810||GO:0055085||GO:0008150||GO:0051179||GO:0051234	transport||transmembrane transport||biological_process||localization||establishment of localization	GO:0016021||GO:0005575||GO:0016020||GO:0031224||GO:0044425	integral component of membrane||cellular_component||membrane||intrinsic component of membrane||membrane part	GO:0005524||GO:0016887||GO:0042626||GO:0000166||GO:0003674||GO:0005488||GO:0008144||GO:0017076||GO:0030554||GO:0032553||GO:0032555||GO:0032559||GO:0035639||GO:0036094||GO:0043167||GO:0043168||GO:0097159||GO:0097367||GO:1901265||GO:1901363||GO:0003824||GO:0017111||GO:0016462||GO:0016787||GO:0016817||GO:0016818||GO:0042623||GO:0005215||GO:0022857||GO:0015399||GO:0015405||GO:0022804||GO:0043492	ATP binding||ATPase activity||ATPase activity, coupled to transmembrane movement of substances||nucleotide binding||molecular_function||binding||drug binding||purine nucleotide binding||adenyl nucleotide binding||ribonucleotide binding||purine ribonucleotide binding||adenyl ribonucleotide binding||purine ribonucleoside triphosphate binding||small molecule binding||ion binding||anion binding||orga…	--	--
110908135	LOC110908135	NC_035446.1	20789795	20800540	+	4083	protein_coding	ABC transporter B family member 13-like	ABC_membrane	5.92631	8.54041	5.9019	9.22843	21.3673	23.0856	18.5715	4.4487	37.4368	1148.53	447.186	1.36067	9.53826e-05	0.000562516	1463.27	493.147	1.56915	0.00462857	0.0266941	1420.46	1273	0.158246	0.797745	0.918568	GO:0006810||GO:0055085||GO:0008150||GO:0051179||GO:0051234	transport||transmembrane transport||biological_process||localization||establishment of localization	GO:0016021||GO:0005575||GO:0016020||GO:0031224||GO:0044425	integral component of membrane||cellular_component||membrane||intrinsic component of membrane||membrane part	GO:0005524||GO:0042626||GO:0016887||GO:0000166||GO:0003674||GO:0005488||GO:0008144||GO:0017076||GO:0030554||GO:0032553||GO:0032555||GO:0032559||GO:0035639||GO:0036094||GO:0043167||GO:0043168||GO:0097159||GO:0097367||GO:1901265||GO:1901363||GO:0042623||GO:0003824||GO:0017111||GO:0005215||GO:0022857||GO:0015399||GO:0015405||GO:0016462||GO:0016787||GO:0016817||GO:0016818||GO:0022804||GO:0043492	ATP binding||ATPase activity, coupled to transmembrane movement of substances||ATPase activity||nucleotide binding||molecular_function||binding||drug binding||purine nucleotide binding||adenyl nucleotide binding||ribonucleotide binding||purine ribonucleotide binding||adenyl ribonucleotide binding||purine ribonucleoside triphosphate binding||small molecule binding||ion binding||anion binding||orga…	ath02010	ABC transporters
110912307	LOC110912307	NC_035447.1	103213956	103221032	+	4217	protein_coding	ABC transporter B family member 19-like	ABC_membrane	0	0.0873489	0	0.406145	0.302968	1.09439	0.724659	0.035306	0.764104	39.6977	1.98155	4.32959	4.39297e-05	0.000280656	38.1419	2.18666	4.12992	0.0022404	0.0147884	36.8858	44.0511	-0.253148	0.777999	0.908679	GO:0006810||GO:0055085||GO:0008150||GO:0051179||GO:0051234	transport||transmembrane transport||biological_process||localization||establishment of localization	GO:0016021||GO:0005575||GO:0016020||GO:0031224||GO:0044425	integral component of membrane||cellular_component||membrane||intrinsic component of membrane||membrane part	GO:0005524||GO:0042626||GO:0016887||GO:0000166||GO:0003674||GO:0005488||GO:0008144||GO:0017076||GO:0030554||GO:0032553||GO:0032555||GO:0032559||GO:0035639||GO:0036094||GO:0043167||GO:0043168||GO:0097159||GO:0097367||GO:1901265||GO:1901363||GO:0042623||GO:0003824||GO:0017111||GO:0005215||GO:0022857||GO:0015399||GO:0015405||GO:0016462||GO:0016787||GO:0016817||GO:0016818||GO:0022804||GO:0043492	ATP binding||ATPase activity, coupled to transmembrane movement of substances||ATPase activity||nucleotide binding||molecular_function||binding||drug binding||purine nucleotide binding||adenyl nucleotide binding||ribonucleotide binding||purine ribonucleotide binding||adenyl ribonucleotide binding||purine ribonucleoside triphosphate binding||small molecule binding||ion binding||anion binding||orga…	--	--
110911781	LOC110911781	NC_035447.1	66253602	66266642	-	5360	protein_coding	ABC transporter C family member 2-like%2C transcript variant X2	ABC_membrane	30.3736	26.1716	30.7815	11.327	5.72067	16.7898	19.5003	24.6846	18.4387	948.799	2516.62	-1.40765	3.88822e-05	0.000251431	2010.78	2774.87	-0.464686	0.019239	0.0811552	1972.18	1052.26	0.90655	0.0230473	0.102739	GO:0006810||GO:0055085||GO:0008150||GO:0051179||GO:0051234	transport||transmembrane transport||biological_process||localization||establishment of localization	GO:0016021||GO:0005575||GO:0016020||GO:0031224||GO:0044425	integral component of membrane||cellular_component||membrane||intrinsic component of membrane||membrane part	GO:0005524||GO:0042626||GO:0016887||GO:0000166||GO:0003674||GO:0005488||GO:0008144||GO:0017076||GO:0030554||GO:0032553||GO:0032555||GO:0032559||GO:0035639||GO:0036094||GO:0043167||GO:0043168||GO:0097159||GO:0097367||GO:1901265||GO:1901363||GO:0042623||GO:0003824||GO:0017111||GO:0005215||GO:0022857||GO:0015399||GO:0015405||GO:0016462||GO:0016787||GO:0016817||GO:0016818||GO:0022804||GO:0043492	ATP binding||ATPase activity, coupled to transmembrane movement of substances||ATPase activity||nucleotide binding||molecular_function||binding||drug binding||purine nucleotide binding||adenyl nucleotide binding||ribonucleotide binding||purine ribonucleotide binding||adenyl ribonucleotide binding||purine ribonucleoside triphosphate binding||small molecule binding||ion binding||anion binding||orga…	--	--
110921955	LOC110921955	NC_035434.1	130811472	130819913	+	4277	protein_coding	ABC transporter B family member 1-like	ABC_membrane	0.719532	0.444971	0.806908	1.56036	1.76386	2.66489	2.94274	1.46205	3.09594	134.166	45.3301	1.56327	2.8953e-05	0.000191928	191.193	49.975	1.93526	1.37878e-06	2.64417e-05	186.136	148.735	0.325385	0.408833	0.668118	GO:0006810||GO:0055085||GO:0008150||GO:0051179||GO:0051234	transport||transmembrane transport||biological_process||localization||establishment of localization	GO:0016021||GO:0005575||GO:0016020||GO:0031224||GO:0044425	integral component of membrane||cellular_component||membrane||intrinsic component of membrane||membrane part	GO:0005524||GO:0042626||GO:0016887||GO:0000166||GO:0003674||GO:0005488||GO:0008144||GO:0017076||GO:0030554||GO:0032553||GO:0032555||GO:0032559||GO:0035639||GO:0036094||GO:0043167||GO:0043168||GO:0097159||GO:0097367||GO:1901265||GO:1901363||GO:0042623||GO:0003824||GO:0017111||GO:0005215||GO:0022857||GO:0015399||GO:0015405||GO:0016462||GO:0016787||GO:0016817||GO:0016818||GO:0022804||GO:0043492	ATP binding||ATPase activity, coupled to transmembrane movement of substances||ATPase activity||nucleotide binding||molecular_function||binding||drug binding||purine nucleotide binding||adenyl nucleotide binding||ribonucleotide binding||purine ribonucleotide binding||adenyl ribonucleotide binding||purine ribonucleoside triphosphate binding||small molecule binding||ion binding||anion binding||orga…	--	--
110880157	LOC110880157	NC_035441.1	205436917	205444689	-	4682	protein_coding	ABC transporter G family member 35-like	ABC2_membrane	0	0.0524491	0	0.958669	0.0909594	0.716871	0	0.317996	0.150547	43.3378	1.32103	5.04429	2.25069e-05	0.000152821	13.1953	1.45777	3.18303	0.0858529	0.240614	13.1093	48.0484	-1.87454	0.0974542	0.282399			GO:0016020||GO:0005575	membrane||cellular_component	GO:0005524||GO:0016887||GO:0000166||GO:0003674||GO:0005488||GO:0008144||GO:0017076||GO:0030554||GO:0032553||GO:0032555||GO:0032559||GO:0035639||GO:0036094||GO:0043167||GO:0043168||GO:0097159||GO:0097367||GO:1901265||GO:1901363||GO:0003824||GO:0017111||GO:0016462||GO:0016787||GO:0016817||GO:0016818	ATP binding||ATPase activity||nucleotide binding||molecular_function||binding||drug binding||purine nucleotide binding||adenyl nucleotide binding||ribonucleotide binding||purine ribonucleotide binding||adenyl ribonucleotide binding||purine ribonucleoside triphosphate binding||small molecule binding||ion binding||anion binding||organic cyclic compound binding||carbohydrate derivative binding||nucl…	--	--
110878731	LOC110878731	NC_035441.1	149362569	149367456	-	2378	protein_coding	ABC transporter F family member 5-like	ABC_tran	74.552	66.0129	71.8002	31.7647	33.9756	49.1355	49.3771	54.3451	45.52	1431.31	2715.24	-0.924114	2.21071e-05	0.000150323	2124.61	2993.99	-0.494893	0.00290961	0.0183733	2081.33	1586.6	0.391802	0.14348	0.36224					GO:0005524||GO:0016887||GO:0000166||GO:0003674||GO:0005488||GO:0008144||GO:0017076||GO:0030554||GO:0032553||GO:0032555||GO:0032559||GO:0035639||GO:0036094||GO:0043167||GO:0043168||GO:0097159||GO:0097367||GO:1901265||GO:1901363||GO:0003824||GO:0017111||GO:0016462||GO:0016787||GO:0016817||GO:0016818	ATP binding||ATPase activity||nucleotide binding||molecular_function||binding||drug binding||purine nucleotide binding||adenyl nucleotide binding||ribonucleotide binding||purine ribonucleotide binding||adenyl ribonucleotide binding||purine ribonucleoside triphosphate binding||small molecule binding||ion binding||anion binding||organic cyclic compound binding||carbohydrate derivative binding||nucl…	--	--
novel.388	-	NC_035434.1	74171938	74175591	-	2566	-	- && O80725.1 RecName: Full=ABC transporter B family member 4; Short=ABC transporter ABCB.4; Short=AtABCB4; AltName: Full=Multidrug resistance protein 4; AltName: Full=P-glycoprotein 4 && PF00664:ABC transporter transmembrane region	ABC_membrane	0.023516	0.0239251	0.0707869	0.874608	0.426773	0.57226	0.08074	0.0967041	0.0784837	25.2496	1.63061	3.95247	2.16944e-05	0.000147704	3.93218	1.79681	1.1285	0.403313	0.644781	3.85451	27.9741	-2.86239	0.00011557	0.00145151	GO:0006810||GO:0055085||GO:0008150||GO:0051179||GO:0051234	transport||transmembrane transport||biological_process||localization||establishment of localization	GO:0016021||GO:0005575||GO:0016020||GO:0031224||GO:0044425	integral component of membrane||cellular_component||membrane||intrinsic component of membrane||membrane part	GO:0005524||GO:0042626||GO:0000166||GO:0003674||GO:0005488||GO:0008144||GO:0017076||GO:0030554||GO:0032553||GO:0032555||GO:0032559||GO:0035639||GO:0036094||GO:0043167||GO:0043168||GO:0097159||GO:0097367||GO:1901265||GO:1901363||GO:0042623||GO:0003824||GO:0017111||GO:0005215||GO:0022857||GO:0016887||GO:0015399||GO:0015405||GO:0016462||GO:0016787||GO:0016817||GO:0016818||GO:0022804||GO:0043492	ATP binding||ATPase activity, coupled to transmembrane movement of substances||nucleotide binding||molecular_function||binding||drug binding||purine nucleotide binding||adenyl nucleotide binding||ribonucleotide binding||purine ribonucleotide binding||adenyl ribonucleotide binding||purine ribonucleoside triphosphate binding||small molecule binding||ion binding||anion binding||organic cyclic compou…	ath02010	ABC transporters
110911782	LOC110911782	NC_035447.1	66330227	66350842	-	5453	protein_coding	ABC transporter C family member 2-like%2C transcript variant X1	ABC_membrane	0.298777	0.06755	0.188756	0.855614	0.769829	2.85957	1.67172	0.163821	2.65909	127.579	16.2738	2.96806	3.36135e-06	2.71644e-05	145.267	17.945	3.01649	0.000212917	0.00207492	140.729	141.591	-0.0075018	0.99248	0.997583	GO:0006810||GO:0055085||GO:0008150||GO:0051179||GO:0051234	transport||transmembrane transport||biological_process||localization||establishment of localization	GO:0016021||GO:0005575||GO:0016020||GO:0031224||GO:0044425	integral component of membrane||cellular_component||membrane||intrinsic component of membrane||membrane part	GO:0005524||GO:0042626||GO:0016887||GO:0000166||GO:0003674||GO:0005488||GO:0008144||GO:0017076||GO:0030554||GO:0032553||GO:0032555||GO:0032559||GO:0035639||GO:0036094||GO:0043167||GO:0043168||GO:0097159||GO:0097367||GO:1901265||GO:1901363||GO:0042623||GO:0003824||GO:0017111||GO:0005215||GO:0022857||GO:0015399||GO:0015405||GO:0016462||GO:0016787||GO:0016817||GO:0016818||GO:0022804||GO:0043492	ATP binding||ATPase activity, coupled to transmembrane movement of substances||ATPase activity||nucleotide binding||molecular_function||binding||drug binding||purine nucleotide binding||adenyl nucleotide binding||ribonucleotide binding||purine ribonucleotide binding||adenyl ribonucleotide binding||purine ribonucleoside triphosphate binding||small molecule binding||ion binding||anion binding||orga…	--	--
110877727	LOC110877727	NC_035441.1	66996146	67028447	-	4347	protein_coding	ABC transporter G family member 39-like	ABC2_membrane	0.0416439	0.0706139	0.0835699	0.421171	0.699779	0.53083	3.92005	0.171251	1.63307	37.7089	4.57654	3.04305	2.56425e-06	2.126e-05	148.221	5.04515	4.87671	4.65439e-08	1.30765e-06	142.994	41.7714	1.77545	0.0264309	0.113641			GO:0016020||GO:0005575	membrane||cellular_component	GO:0005524||GO:0016887||GO:0000166||GO:0003674||GO:0005488||GO:0008144||GO:0017076||GO:0030554||GO:0032553||GO:0032555||GO:0032559||GO:0035639||GO:0036094||GO:0043167||GO:0043168||GO:0097159||GO:0097367||GO:1901265||GO:1901363||GO:0003824||GO:0017111||GO:0016462||GO:0016787||GO:0016817||GO:0016818	ATP binding||ATPase activity||nucleotide binding||molecular_function||binding||drug binding||purine nucleotide binding||adenyl nucleotide binding||ribonucleotide binding||purine ribonucleotide binding||adenyl ribonucleotide binding||purine ribonucleoside triphosphate binding||small molecule binding||ion binding||anion binding||organic cyclic compound binding||carbohydrate derivative binding||nucl…	--	--
110880211	LOC110880211	NC_035441.1	206841600	206853372	-	5221	protein_coding	ABC transporter C family member 8-like%2C transcript variant X2	ABC_tran	0.693453	0.529137	0.742189	1.69677	1.60807	1.99555	1.41863	0.760445	1.73578	145.146	55.1515	1.39481	2.38138e-06	1.98748e-05	121.752	60.8074	1.00148	0.0108784	0.0523251	118.573	160.851	-0.438817	0.239399	0.496267	GO:0006810||GO:0055085||GO:0008150||GO:0051179||GO:0051234	transport||transmembrane transport||biological_process||localization||establishment of localization	GO:0016021||GO:0005575||GO:0016020||GO:0031224||GO:0044425	integral component of membrane||cellular_component||membrane||intrinsic component of membrane||membrane part	GO:0005524||GO:0042626||GO:0016887||GO:0000166||GO:0003674||GO:0005488||GO:0008144||GO:0017076||GO:0030554||GO:0032553||GO:0032555||GO:0032559||GO:0035639||GO:0036094||GO:0043167||GO:0043168||GO:0097159||GO:0097367||GO:1901265||GO:1901363||GO:0042623||GO:0003824||GO:0017111||GO:0005215||GO:0022857||GO:0015399||GO:0015405||GO:0016462||GO:0016787||GO:0016817||GO:0016818||GO:0022804||GO:0043492	ATP binding||ATPase activity, coupled to transmembrane movement of substances||ATPase activity||nucleotide binding||molecular_function||binding||drug binding||purine nucleotide binding||adenyl nucleotide binding||ribonucleotide binding||purine ribonucleotide binding||adenyl ribonucleotide binding||purine ribonucleoside triphosphate binding||small molecule binding||ion binding||anion binding||orga…	--	--
110940673	LOC110940673	NC_035437.1	106156982	106163768	+	2526	protein_coding	ABC transporter G family member 11	ABC2_membrane	9.26868	7.12105	9.2042	2.45495	3.01063	4.53985	16.6088	16.7197	16.623	132.354	347.592	-1.39585	1.78474e-06	1.52461e-05	754.667	383.256	0.977384	4.34457e-07	9.49033e-06	738.581	146.732	2.33429	9.78168e-15	1.14651e-12			GO:0016020||GO:0005575	membrane||cellular_component	GO:0005524||GO:0016887||GO:0000166||GO:0003674||GO:0005488||GO:0008144||GO:0017076||GO:0030554||GO:0032553||GO:0032555||GO:0032559||GO:0035639||GO:0036094||GO:0043167||GO:0043168||GO:0097159||GO:0097367||GO:1901265||GO:1901363||GO:0003824||GO:0017111||GO:0016462||GO:0016787||GO:0016817||GO:0016818	ATP binding||ATPase activity||nucleotide binding||molecular_function||binding||drug binding||purine nucleotide binding||adenyl nucleotide binding||ribonucleotide binding||purine ribonucleotide binding||adenyl ribonucleotide binding||purine ribonucleoside triphosphate binding||small molecule binding||ion binding||anion binding||organic cyclic compound binding||carbohydrate derivative binding||nucl…	--	--
110928539	LOC110928539	NC_035435.1	7359553	7366998	+	3998	protein_coding	putative ABC transporter B family member 8%2C transcript variant X1	ABC_membrane	1.31309	0.921336	1.48413	5.89409	2.32825	7.31079	9.36658	1.92407	5.1128	325.03	79.9272	2.02311	1.38848e-06	1.20937e-05	391.012	88.1193	2.14941	1.7553e-05	0.000243592	378.852	360.435	0.0722289	0.899222	0.962109	GO:0006810||GO:0055085||GO:0008150||GO:0051179||GO:0051234	transport||transmembrane transport||biological_process||localization||establishment of localization	GO:0016021||GO:0005575||GO:0016020||GO:0031224||GO:0044425	integral component of membrane||cellular_component||membrane||intrinsic component of membrane||membrane part	GO:0005524||GO:0016887||GO:0042626||GO:0000166||GO:0003674||GO:0005488||GO:0008144||GO:0017076||GO:0030554||GO:0032553||GO:0032555||GO:0032559||GO:0035639||GO:0036094||GO:0043167||GO:0043168||GO:0097159||GO:0097367||GO:1901265||GO:1901363||GO:0003824||GO:0017111||GO:0016462||GO:0016787||GO:0016817||GO:0016818||GO:0042623||GO:0005215||GO:0022857||GO:0015399||GO:0015405||GO:0022804||GO:0043492	ATP binding||ATPase activity||ATPase activity, coupled to transmembrane movement of substances||nucleotide binding||molecular_function||binding||drug binding||purine nucleotide binding||adenyl nucleotide binding||ribonucleotide binding||purine ribonucleotide binding||adenyl ribonucleotide binding||purine ribonucleoside triphosphate binding||small molecule binding||ion binding||anion binding||orga…	--	--
110898225	LOC110898225	NC_035445.1	80388245	80394721	+	2847	protein_coding	ABC transporter G family member 22-like%2C transcript variant X2	ABC2_membrane	6.12533	4.11866	5.69949	11.1397	14.3389	27.0415	4.11156	16.4905	8.80679	782.044	244.045	1.67948	1.22746e-06	1.08035e-05	502.857	269.087	0.902105	0.0456926	0.153673	496.876	867.294	-0.80347	0.127768	0.336726			GO:0016020||GO:0005575	membrane||cellular_component	GO:0005524||GO:0016887||GO:0000166||GO:0003674||GO:0005488||GO:0008144||GO:0017076||GO:0030554||GO:0032553||GO:0032555||GO:0032559||GO:0035639||GO:0036094||GO:0043167||GO:0043168||GO:0097159||GO:0097367||GO:1901265||GO:1901363||GO:0003824||GO:0017111||GO:0016462||GO:0016787||GO:0016817||GO:0016818	ATP binding||ATPase activity||nucleotide binding||molecular_function||binding||drug binding||purine nucleotide binding||adenyl nucleotide binding||ribonucleotide binding||purine ribonucleotide binding||adenyl ribonucleotide binding||purine ribonucleoside triphosphate binding||small molecule binding||ion binding||anion binding||organic cyclic compound binding||carbohydrate derivative binding||nucl…	--	--
110899238	LOC110899238	NC_035445.1	138795923	138801286	+	4715	protein_coding	ABC transporter C family member 3-like	ABC_membrane	0.268755	0.273431	0.449443	2.71809	0.941937	1.52752	0.461374	0.684168	0.736789	128.475	25.1353	2.35429	9.64446e-07	8.66853e-06	53.0559	27.7074	0.937471	0.0375846	0.133291	52.03	142.339	-1.45255	0.00246979	0.0183367	GO:0006810||GO:0055085||GO:0008150||GO:0051179||GO:0051234	transport||transmembrane transport||biological_process||localization||establishment of localization	GO:0016021||GO:0005575||GO:0016020||GO:0031224||GO:0044425	integral component of membrane||cellular_component||membrane||intrinsic component of membrane||membrane part	GO:0005524||GO:0042626||GO:0016887||GO:0000166||GO:0003674||GO:0005488||GO:0008144||GO:0017076||GO:0030554||GO:0032553||GO:0032555||GO:0032559||GO:0035639||GO:0036094||GO:0043167||GO:0043168||GO:0097159||GO:0097367||GO:1901265||GO:1901363||GO:0042623||GO:0003824||GO:0017111||GO:0005215||GO:0022857||GO:0015399||GO:0015405||GO:0016462||GO:0016787||GO:0016817||GO:0016818||GO:0022804||GO:0043492	ATP binding||ATPase activity, coupled to transmembrane movement of substances||ATPase activity||nucleotide binding||molecular_function||binding||drug binding||purine nucleotide binding||adenyl nucleotide binding||ribonucleotide binding||purine ribonucleotide binding||adenyl ribonucleotide binding||purine ribonucleoside triphosphate binding||small molecule binding||ion binding||anion binding||orga…	--	--
110912755	LOC110912755	NC_035447.1	145610658	145618334	+	2400	protein_coding	ABC transporter F family member 5-like	ABC_tran	203.051	224.438	209.44	127.592	108.344	133.294	101.388	96.5481	96.5199	4649.22	8219.09	-0.822025	4.47028e-07	4.27994e-06	4226.63	9063.01	-1.10049	3.084e-15	4.03005e-13	4135.02	5151.92	-0.317192	0.114226	0.313239					GO:0005524||GO:0016887||GO:0000166||GO:0003674||GO:0005488||GO:0008144||GO:0017076||GO:0030554||GO:0032553||GO:0032555||GO:0032559||GO:0035639||GO:0036094||GO:0043167||GO:0043168||GO:0097159||GO:0097367||GO:1901265||GO:1901363||GO:0003824||GO:0017111||GO:0016462||GO:0016787||GO:0016817||GO:0016818	ATP binding||ATPase activity||nucleotide binding||molecular_function||binding||drug binding||purine nucleotide binding||adenyl nucleotide binding||ribonucleotide binding||purine ribonucleotide binding||adenyl ribonucleotide binding||purine ribonucleoside triphosphate binding||small molecule binding||ion binding||anion binding||organic cyclic compound binding||carbohydrate derivative binding||nucl…	--	--
110895112	LOC110895112	NC_035444.1	72850387	72858832	+	4680	protein_coding	putative ABC transporter C family member 15	ABC_tran	0.0773615	0	0.0129373	0.517398	0.337993	2.13659	0.0110672	0.0212088	0.010758	72.9247	2.27253	4.9977	3.48718e-07	3.39995e-06	1.20925	2.50724	-1.05323	0.580723	1	1.19057	80.9713	-6.0908	5.21772e-09	1.98936e-07	GO:0006810||GO:0055085||GO:0008150||GO:0051179||GO:0051234	transport||transmembrane transport||biological_process||localization||establishment of localization	GO:0016021||GO:0005575||GO:0016020||GO:0031224||GO:0044425	integral component of membrane||cellular_component||membrane||intrinsic component of membrane||membrane part	GO:0005524||GO:0016887||GO:0042626||GO:0000166||GO:0003674||GO:0005488||GO:0008144||GO:0017076||GO:0030554||GO:0032553||GO:0032555||GO:0032559||GO:0035639||GO:0036094||GO:0043167||GO:0043168||GO:0097159||GO:0097367||GO:1901265||GO:1901363||GO:0003824||GO:0017111||GO:0016462||GO:0016787||GO:0016817||GO:0016818||GO:0042623||GO:0005215||GO:0022857||GO:0015399||GO:0015405||GO:0022804||GO:0043492	ATP binding||ATPase activity||ATPase activity, coupled to transmembrane movement of substances||nucleotide binding||molecular_function||binding||drug binding||purine nucleotide binding||adenyl nucleotide binding||ribonucleotide binding||purine ribonucleotide binding||adenyl ribonucleotide binding||purine ribonucleoside triphosphate binding||small molecule binding||ion binding||anion binding||orga…	--	--
110923346	LOC110923346	NC_035449.1	8608687	8620896	-	4034	protein_coding	ABC transporter B family member 2-like	ABC_membrane	4.78667	5.96568	3.64719	9.56013	18.5201	24.2154	16.9097	9.19001	36.1941	1104.65	312.356	1.8221	1.58627e-07	1.63667e-06	1492.36	344.493	2.11513	1.32349e-06	2.55648e-05	1452.86	1224.63	0.246748	0.624755	0.823944	GO:0006810||GO:0055085||GO:0008150||GO:0051179||GO:0051234	transport||transmembrane transport||biological_process||localization||establishment of localization	GO:0016021||GO:0005575||GO:0016020||GO:0031224||GO:0044425	integral component of membrane||cellular_component||membrane||intrinsic component of membrane||membrane part	GO:0005524||GO:0042626||GO:0016887||GO:0000166||GO:0003674||GO:0005488||GO:0008144||GO:0017076||GO:0030554||GO:0032553||GO:0032555||GO:0032559||GO:0035639||GO:0036094||GO:0043167||GO:0043168||GO:0097159||GO:0097367||GO:1901265||GO:1901363||GO:0042623||GO:0003824||GO:0017111||GO:0005215||GO:0022857||GO:0015399||GO:0015405||GO:0016462||GO:0016787||GO:0016817||GO:0016818||GO:0022804||GO:0043492	ATP binding||ATPase activity, coupled to transmembrane movement of substances||ATPase activity||nucleotide binding||molecular_function||binding||drug binding||purine nucleotide binding||adenyl nucleotide binding||ribonucleotide binding||purine ribonucleotide binding||adenyl ribonucleotide binding||purine ribonucleoside triphosphate binding||small molecule binding||ion binding||anion binding||orga…	ath02010	ABC transporters
110916101	LOC110916101	NC_035448.1	98078256	98081627	-	2147	protein_coding	ABC transporter G family member 11-like%2C transcript variant X2	ABC2_membrane	0.168631	0.114377	0.0564009	1.10031	1.19014	4.26649	0.482485	0.0924611	1.4539	73.4182	3.91883	4.22458	2.28234e-08	2.75311e-07	25.7682	4.32307	2.57622	0.0129841	0.0600322	25.0132	81.4863	-1.70055	0.0469954	0.171935			GO:0016020||GO:0005575	membrane||cellular_component	GO:0005524||GO:0016887||GO:0000166||GO:0003674||GO:0005488||GO:0008144||GO:0017076||GO:0030554||GO:0032553||GO:0032555||GO:0032559||GO:0035639||GO:0036094||GO:0043167||GO:0043168||GO:0097159||GO:0097367||GO:1901265||GO:1901363||GO:0003824||GO:0017111||GO:0016462||GO:0016787||GO:0016817||GO:0016818	ATP binding||ATPase activity||nucleotide binding||molecular_function||binding||drug binding||purine nucleotide binding||adenyl nucleotide binding||ribonucleotide binding||purine ribonucleotide binding||adenyl ribonucleotide binding||purine ribonucleoside triphosphate binding||small molecule binding||ion binding||anion binding||organic cyclic compound binding||carbohydrate derivative binding||nucl…	--	--
110930449	LOC110930449	NC_035435.1	145205553	145222704	+	4468	protein_coding	ABC transporter C family member 10-like	ABC_membrane	41.3534	39.366	41.7239	83.9622	78.0502	71.1611	36.9449	97.6353	62.6862	5472.38	2941.45	0.895707	1.69214e-08	2.08789e-07	5286.39	3243.39	0.70479	0.0335375	0.122233	5209.62	6062.09	-0.21866	0.565165	0.786823	GO:0006810||GO:0055085||GO:0008150||GO:0051179||GO:0051234	transport||transmembrane transport||biological_process||localization||establishment of localization	GO:0016021||GO:0005575||GO:0016020||GO:0031224||GO:0044425	integral component of membrane||cellular_component||membrane||intrinsic component of membrane||membrane part	GO:0005524||GO:0042626||GO:0016887||GO:0000166||GO:0003674||GO:0005488||GO:0008144||GO:0017076||GO:0030554||GO:0032553||GO:0032555||GO:0032559||GO:0035639||GO:0036094||GO:0043167||GO:0043168||GO:0097159||GO:0097367||GO:1901265||GO:1901363||GO:0042623||GO:0003824||GO:0017111||GO:0005215||GO:0022857||GO:0015399||GO:0015405||GO:0016462||GO:0016787||GO:0016817||GO:0016818||GO:0022804||GO:0043492	ATP binding||ATPase activity, coupled to transmembrane movement of substances||ATPase activity||nucleotide binding||molecular_function||binding||drug binding||purine nucleotide binding||adenyl nucleotide binding||ribonucleotide binding||purine ribonucleotide binding||adenyl ribonucleotide binding||purine ribonucleoside triphosphate binding||small molecule binding||ion binding||anion binding||orga…	--	--
110867848	LOC110867848	NC_035439.1	20690606	20700341	-	2459	protein_coding	ABC transporter F family member 3	ABC_tran	21.9135	18.4	19.8456	9.00656	9.30272	6.36972	13.3963	17.4981	13.0629	319.085	795.385	-1.31651	8.96939e-09	1.15783e-07	647.526	877.059	-0.437759	0.0379907	0.134416	635.229	353.369	0.845235	0.00411135	0.0276231					GO:0005524||GO:0016887||GO:0000166||GO:0003674||GO:0005488||GO:0008144||GO:0017076||GO:0030554||GO:0032553||GO:0032555||GO:0032559||GO:0035639||GO:0036094||GO:0043167||GO:0043168||GO:0097159||GO:0097367||GO:1901265||GO:1901363||GO:0003824||GO:0017111||GO:0016462||GO:0016787||GO:0016817||GO:0016818	ATP binding||ATPase activity||nucleotide binding||molecular_function||binding||drug binding||purine nucleotide binding||adenyl nucleotide binding||ribonucleotide binding||purine ribonucleotide binding||adenyl ribonucleotide binding||purine ribonucleoside triphosphate binding||small molecule binding||ion binding||anion binding||organic cyclic compound binding||carbohydrate derivative binding||nucl…	--	--
110868815	LOC110868815	NC_035439.1	84484173	84495766	-	4938	protein_coding	ABC transporter B family member 6-like%2C transcript variant X2	ABC_membrane	2.6395	2.38704	2.26834	10.3216	5.16231	8.43968	2.64323	2.42213	3.25249	619.825	193.686	1.67817	8.03552e-09	1.0455e-07	245.255	213.584	0.199654	0.37981	0.623229	239.737	686.879	-1.51849	4.30563e-06	8.39749e-05	GO:0006810||GO:0055085||GO:0008150||GO:0051179||GO:0051234	transport||transmembrane transport||biological_process||localization||establishment of localization	GO:0016021||GO:0005575||GO:0016020||GO:0031224||GO:0044425	integral component of membrane||cellular_component||membrane||intrinsic component of membrane||membrane part	GO:0005524||GO:0042626||GO:0016887||GO:0000166||GO:0003674||GO:0005488||GO:0008144||GO:0017076||GO:0030554||GO:0032553||GO:0032555||GO:0032559||GO:0035639||GO:0036094||GO:0043167||GO:0043168||GO:0097159||GO:0097367||GO:1901265||GO:1901363||GO:0042623||GO:0003824||GO:0017111||GO:0005215||GO:0022857||GO:0015399||GO:0015405||GO:0016462||GO:0016787||GO:0016817||GO:0016818||GO:0022804||GO:0043492	ATP binding||ATPase activity, coupled to transmembrane movement of substances||ATPase activity||nucleotide binding||molecular_function||binding||drug binding||purine nucleotide binding||adenyl nucleotide binding||ribonucleotide binding||purine ribonucleotide binding||adenyl ribonucleotide binding||purine ribonucleoside triphosphate binding||small molecule binding||ion binding||anion binding||orga…	--	--
110904463	LOC110904463	NC_035446.1	153397230	153403808	-	4263	protein_coding	ABC transporter B family member 1	ABC_membrane	8.66274	7.50295	9.65788	2.68765	3.3395	4.13348	6.98615	4.48205	6.29489	227.056	591.869	-1.3838	6.83648e-09	8.97544e-08	452.148	652.57	-0.529478	0.0260544	0.101887	441.002	251.653	0.810474	0.00651046	0.0393149	GO:0006810||GO:0055085||GO:0008150||GO:0051179||GO:0051234	transport||transmembrane transport||biological_process||localization||establishment of localization	GO:0016021||GO:0005575||GO:0016020||GO:0031224||GO:0044425	integral component of membrane||cellular_component||membrane||intrinsic component of membrane||membrane part	GO:0005524||GO:0016887||GO:0042626||GO:0000166||GO:0003674||GO:0005488||GO:0008144||GO:0017076||GO:0030554||GO:0032553||GO:0032555||GO:0032559||GO:0035639||GO:0036094||GO:0043167||GO:0043168||GO:0097159||GO:0097367||GO:1901265||GO:1901363||GO:0003824||GO:0017111||GO:0016462||GO:0016787||GO:0016817||GO:0016818||GO:0042623||GO:0005215||GO:0022857||GO:0015399||GO:0015405||GO:0022804||GO:0043492	ATP binding||ATPase activity||ATPase activity, coupled to transmembrane movement of substances||nucleotide binding||molecular_function||binding||drug binding||purine nucleotide binding||adenyl nucleotide binding||ribonucleotide binding||purine ribonucleotide binding||adenyl ribonucleotide binding||purine ribonucleoside triphosphate binding||small molecule binding||ion binding||anion binding||orga…	--	--
110864972	LOC110864972	NC_035438.1	24239618	24242434	+	1357	protein_coding	ABC transporter I family member 19-like	ABC_tran	41.7102	58.632	38.3713	7.09405	15.5572	12.2639	25.6111	15.9089	37.4729	248.685	1012.17	-2.02545	2.40581e-10	3.9246e-09	638.266	1116.24	-0.806316	0.0144553	0.0652726	622.048	275.511	1.17529	0.00417616	0.02795					GO:0005524||GO:0016887||GO:0000166||GO:0003674||GO:0005488||GO:0008144||GO:0017076||GO:0030554||GO:0032553||GO:0032555||GO:0032559||GO:0035639||GO:0036094||GO:0043167||GO:0043168||GO:0097159||GO:0097367||GO:1901265||GO:1901363||GO:0003824||GO:0017111||GO:0016462||GO:0016787||GO:0016817||GO:0016818	ATP binding||ATPase activity||nucleotide binding||molecular_function||binding||drug binding||purine nucleotide binding||adenyl nucleotide binding||ribonucleotide binding||purine ribonucleotide binding||adenyl ribonucleotide binding||purine ribonucleoside triphosphate binding||small molecule binding||ion binding||anion binding||organic cyclic compound binding||carbohydrate derivative binding||nucl…	ath03018	RNA degradation
110890022	LOC110890022	NC_035443.1	63390974	63396257	+	2289	protein_coding	ABC transporter G family member 11-like	ABC2_membrane	210.867	266.648	207.932	547.58	595.949	733.492	502.741	289.511	353.465	22529.1	8436.4	1.41708	9.13382e-13	2.08114e-11	15671.1	9303.2	0.752307	0.00265051	0.0170062	15276.2	24968.1	-0.708786	0.0110796	0.0594471			GO:0016020||GO:0005575	membrane||cellular_component	GO:0005524||GO:0016887||GO:0000166||GO:0003674||GO:0005488||GO:0008144||GO:0017076||GO:0030554||GO:0032553||GO:0032555||GO:0032559||GO:0035639||GO:0036094||GO:0043167||GO:0043168||GO:0097159||GO:0097367||GO:1901265||GO:1901363||GO:0003824||GO:0017111||GO:0016462||GO:0016787||GO:0016817||GO:0016818	ATP binding||ATPase activity||nucleotide binding||molecular_function||binding||drug binding||purine nucleotide binding||adenyl nucleotide binding||ribonucleotide binding||purine ribonucleotide binding||adenyl ribonucleotide binding||purine ribonucleoside triphosphate binding||small molecule binding||ion binding||anion binding||organic cyclic compound binding||carbohydrate derivative binding||nucl…	--	--
110904649	LOC110904649	NC_035446.1	160340535	160345733	+	3610	protein_coding	ABC transporter G family member 24	ABC_tran	3.44334	3.21414	3.84076	10.4703	11.0723	9.12315	4.89252	7.2037	5.59259	581.607	203.762	1.51351	2.34675e-13	5.73764e-12	382.474	224.663	0.767615	0.00173838	0.0120191	375.453	644.236	-0.779336	0.00501412	0.0321834					GO:0005524||GO:0016887||GO:0000166||GO:0003674||GO:0005488||GO:0008144||GO:0017076||GO:0030554||GO:0032553||GO:0032555||GO:0032559||GO:0035639||GO:0036094||GO:0043167||GO:0043168||GO:0097159||GO:0097367||GO:1901265||GO:1901363||GO:0003824||GO:0017111||GO:0016462||GO:0016787||GO:0016817||GO:0016818	ATP binding||ATPase activity||nucleotide binding||molecular_function||binding||drug binding||purine nucleotide binding||adenyl nucleotide binding||ribonucleotide binding||purine ribonucleotide binding||adenyl ribonucleotide binding||purine ribonucleoside triphosphate binding||small molecule binding||ion binding||anion binding||organic cyclic compound binding||carbohydrate derivative binding||nucl…	--	--
110899229	LOC110899229	NC_035445.1	138284932	138291642	+	5260	protein_coding	ABC transporter C family member 3-like%2C transcript variant X1	ABC_tran	0.0344156	0.0466857	0.0805751	1.14525	0.867474	0.983732	0.0393876	0.311358	0.153148	82.7461	4.57156	4.17794	2.74388e-14	7.36883e-13	15.9318	5.03876	1.66128	0.0895306	0.247595	15.7827	91.6784	-2.54005	7.96035e-05	0.00105716	GO:0006810||GO:0055085||GO:0008150||GO:0051179||GO:0051234	transport||transmembrane transport||biological_process||localization||establishment of localization	GO:0016021||GO:0005575||GO:0016020||GO:0031224||GO:0044425	integral component of membrane||cellular_component||membrane||intrinsic component of membrane||membrane part	GO:0005524||GO:0042626||GO:0016887||GO:0000166||GO:0003674||GO:0005488||GO:0008144||GO:0017076||GO:0030554||GO:0032553||GO:0032555||GO:0032559||GO:0035639||GO:0036094||GO:0043167||GO:0043168||GO:0097159||GO:0097367||GO:1901265||GO:1901363||GO:0042623||GO:0003824||GO:0017111||GO:0005215||GO:0022857||GO:0015399||GO:0015405||GO:0016462||GO:0016787||GO:0016817||GO:0016818||GO:0022804||GO:0043492	ATP binding||ATPase activity, coupled to transmembrane movement of substances||ATPase activity||nucleotide binding||molecular_function||binding||drug binding||purine nucleotide binding||adenyl nucleotide binding||ribonucleotide binding||purine ribonucleotide binding||adenyl ribonucleotide binding||purine ribonucleoside triphosphate binding||small molecule binding||ion binding||anion binding||orga…	--	--
110927033	LOC110927033	NC_035434.1	165102987	165108471	+	2357	protein_coding	ABC transporter F family member 1-like	ABC_tran	26.0108	24.3014	23.2476	8.29382	8.15658	6.76404	17.448	22.8877	16.3623	287.497	932.236	-1.69601	8.83458e-19	3.80967e-17	800.747	1028	-0.360427	0.087327	0.243407	785.651	318.449	1.30215	2.30643e-06	4.83578e-05					GO:0005524||GO:0016887||GO:0000166||GO:0003674||GO:0005488||GO:0008144||GO:0017076||GO:0030554||GO:0032553||GO:0032555||GO:0032559||GO:0035639||GO:0036094||GO:0043167||GO:0043168||GO:0097159||GO:0097367||GO:1901265||GO:1901363||GO:0003824||GO:0017111||GO:0016462||GO:0016787||GO:0016817||GO:0016818	ATP binding||ATPase activity||nucleotide binding||molecular_function||binding||drug binding||purine nucleotide binding||adenyl nucleotide binding||ribonucleotide binding||purine ribonucleotide binding||adenyl ribonucleotide binding||purine ribonucleoside triphosphate binding||small molecule binding||ion binding||anion binding||organic cyclic compound binding||carbohydrate derivative binding||nucl…	--	--
110916912	LOC110916912	NC_035448.1	99935563	99939092	-	2095	protein_coding	ABC transporter G family member 11-like	ABC2_membrane	13.6525	8.967	13.0341	162.293	82.7059	165.283	2.42286	3.29278	1.80241	4505.18	401.589	3.48769	3.41137e-30	3.61567e-28	94.5021	442.789	-2.22854	1.61675e-12	1.24459e-10	92.8047	4993.91	-5.75049	4.05187e-52	1.47225e-48			GO:0016020||GO:0005575	membrane||cellular_component	GO:0005524||GO:0016887||GO:0000166||GO:0003674||GO:0005488||GO:0008144||GO:0017076||GO:0030554||GO:0032553||GO:0032555||GO:0032559||GO:0035639||GO:0036094||GO:0043167||GO:0043168||GO:0097159||GO:0097367||GO:1901265||GO:1901363||GO:0003824||GO:0017111||GO:0016462||GO:0016787||GO:0016817||GO:0016818	ATP binding||ATPase activity||nucleotide binding||molecular_function||binding||drug binding||purine nucleotide binding||adenyl nucleotide binding||ribonucleotide binding||purine ribonucleotide binding||adenyl ribonucleotide binding||purine ribonucleoside triphosphate binding||small molecule binding||ion binding||anion binding||organic cyclic compound binding||carbohydrate derivative binding||nucl…	--	--
110904019	LOC110904019	NC_035446.1	139663437	139673865	+	3987	protein_coding	ABC transporter B family member 19-like	ABC_membrane	0.983754	1.13945	1.06302	7.88046	11.5665	14.4515	4.62476	7.08268	5.10165	708.209	68.3033	3.37376	3.60389e-32	4.42642e-30	401.582	75.3156	2.41488	4.0291e-18	7.86961e-16	394.395	784.996	-0.992811	0.00319784	0.0225575	GO:0006810||GO:0055085||GO:0008150||GO:0051179||GO:0051234	transport||transmembrane transport||biological_process||localization||establishment of localization	GO:0016021||GO:0005575||GO:0016020||GO:0031224||GO:0044425	integral component of membrane||cellular_component||membrane||intrinsic component of membrane||membrane part	GO:0005524||GO:0042626||GO:0016887||GO:0000166||GO:0003674||GO:0005488||GO:0008144||GO:0017076||GO:0030554||GO:0032553||GO:0032555||GO:0032559||GO:0035639||GO:0036094||GO:0043167||GO:0043168||GO:0097159||GO:0097367||GO:1901265||GO:1901363||GO:0042623||GO:0003824||GO:0017111||GO:0005215||GO:0022857||GO:0015399||GO:0015405||GO:0016462||GO:0016787||GO:0016817||GO:0016818||GO:0022804||GO:0043492	ATP binding||ATPase activity, coupled to transmembrane movement of substances||ATPase activity||nucleotide binding||molecular_function||binding||drug binding||purine nucleotide binding||adenyl nucleotide binding||ribonucleotide binding||purine ribonucleotide binding||adenyl ribonucleotide binding||purine ribonucleoside triphosphate binding||small molecule binding||ion binding||anion binding||orga…	--	--

## Sheet: HIPP
ID	gene_name	gene_chr	gene_start	gene_end	gene_strand	gene_length	gene_biotype	gene_description	tf_family	L0a_fpkm	L0b_fpkm	L0c_fpkm	L1a_fpkm	L1b_fpkm	L1c_fpkm	L2a_fpkm	L2b_fpkm	L2c_fpkm	L1vsL0_L1	L1vsL0_L0	L1vsL0_log2FoldChange	L1vsL0_pvalue	L1vsL0_padj	L2vsL0_L2	L2vsL0_L0	L2vsL0_log2FoldChange	L2vsL0_pvalue	L2vsL0_padj	L2vsL1_L2	L2vsL1_L1	L2vsL1_log2FoldChange	L2vsL1_pvalue	L2vsL1_padj	biological_process	biological_process_description	cellular_component	cellular_component_description	molecular_function	molecular_function_description	pathway_id	pathway
110902639	LOC110902639	NC_035445.1	50645746	50646745	+	621	protein_coding	heavy metal-associated isoprenylated plant protein 39-like	HMA	2.42923	1.38403	2.43746	2.75799	1.95938	0	8.09032	66.6509	10.2154	15.4836	20.869	-0.424504	0.664135	0.795326	318.918	23.0086	3.79263	1.2752e-07	3.19845e-06	317.492	17.1245	4.21019	0.0101579	0.0556273	GO:0030001||GO:0006810||GO:0006811||GO:0006812||GO:0008150||GO:0051179||GO:0051234	metal ion transport||transport||ion transport||cation transport||biological_process||localization||establishment of localization			GO:0046872||GO:0003674||GO:0005488||GO:0043167||GO:0043169	metal ion binding||molecular_function||binding||ion binding||cation binding	--	--
110931492	LOC110931492	NC_035433.1	130377575	130377904	+	330	protein_coding	heavy metal-associated isoprenylated plant protein 47-like	-	281.23	398.302	267.688	304.601	564.879	266.562	557.813	403.796	468.687	1972.48	1680.8	0.230979	0.473171	0.642403	2820.89	1853.59	0.605845	0.00975662	0.0480245	2754.13	2183.84	0.334636	0.333826	0.600563	--	--	--	--	--	--	--	--
110890463	LOC110890463	NC_035443.1	104492332	104494063	+	1409	protein_coding	heavy metal-associated isoprenylated plant protein 35-like	HMA	5.69587	5.14139	4.469	5.9101	6.73588	6.30266	9.59434	6.93883	10.3982	140.168	115.963	0.273493	0.285826	0.454901	226.479	127.882	0.824594	0.00211551	0.0141522	221.037	155.29	0.509597	0.0713669	0.229395	GO:0030001||GO:0006810||GO:0006811||GO:0006812||GO:0008150||GO:0051179||GO:0051234	metal ion transport||transport||ion transport||cation transport||biological_process||localization||establishment of localization			GO:0046872||GO:0003674||GO:0005488||GO:0043167||GO:0043169	metal ion binding||molecular_function||binding||ion binding||cation binding	--	--
110905335	LOC110905335	NC_035446.1	27395784	27396318	+	333	protein_coding	heavy metal-associated isoprenylated plant protein 47-like	-	2.89931	4.79335	2.36367	1.41884	2.92319	1.67987	0.15554	1.19228	0.453579	10.5412	18.0079	-0.770478	0.25815	0.42385	3.61134	19.8614	-2.45623	0.00611544	0.0332385	3.58204	11.6735	-1.70898	0.100109	0.287541	--	--	--	--	--	--	--	--
110886555	LOC110886555	NC_035442.1	225892891	225894397	-	1044	protein_coding	heavy metal-associated isoprenylated plant protein 3-like	HMA	3.06334	1.05848	1.97182	6.67526	2.97201	2.4112	2.62943	14.784	3.76158	66.257	34.2046	0.95567	0.087324	0.191239	133.326	37.7184	1.82136	0.00685103	0.0363856	132.33	73.3661	0.849171	0.222737	0.47442	GO:0030001||GO:0006810||GO:0006811||GO:0006812||GO:0008150||GO:0051179||GO:0051234	metal ion transport||transport||ion transport||cation transport||biological_process||localization||establishment of localization			GO:0046872||GO:0003674||GO:0005488||GO:0043167||GO:0043169	metal ion binding||molecular_function||binding||ion binding||cation binding	--	--
110916066	LOC110916066	NC_035448.1	25836554	25837413	+	679	protein_coding	heavy metal-associated isoprenylated plant protein 39-like	HMA	10.3977	1.53705	8.47115	3.3922	2.32962	0.102982	2.21215	44.4391	7.34077	20.8962	74.4866	-1.82852	0.0383368	0.100342	221.689	82.1201	1.43267	0.26238	0.501237	221.108	23.1131	3.25592	0.0303275	0.125728	GO:0030001||GO:0006810||GO:0006811||GO:0006812||GO:0008150||GO:0051179||GO:0051234	metal ion transport||transport||ion transport||cation transport||biological_process||localization||establishment of localization			GO:0046872||GO:0003674||GO:0005488||GO:0043167||GO:0043169	metal ion binding||molecular_function||binding||ion binding||cation binding	--	--
110881716	LOC110881716	NC_035433.1	144021366	144024315	+	1241	protein_coding	heavy metal-associated isoprenylated plant protein 6-like	HMA	134.055	195.306	135.973	140.771	94.0771	66.6567	185.726	193.955	158.547	1968.63	3105.15	-0.657265	0.0317742	0.0860848	3999.11	3424.28	0.223889	0.315045	0.558689	3916.46	2179.92	0.845094	0.0104336	0.0567184	GO:0030001||GO:0006810||GO:0006811||GO:0006812||GO:0008150||GO:0051179||GO:0051234	metal ion transport||transport||ion transport||cation transport||biological_process||localization||establishment of localization			GO:0046872||GO:0003674||GO:0005488||GO:0043167||GO:0043169	metal ion binding||molecular_function||binding||ion binding||cation binding	--	--
110872989	LOC110872989	NC_035440.1	76255118	76256838	+	1109	protein_coding	heavy metal-associated isoprenylated plant protein 9	HMA	0	0	0	0	0.329155	1.00883	0.093408	0	0.726381	7.72312	0	5.41661	0.0145468	0.0451753	5.35908	0	4.7537	0.0678828	0.204113	5.20246	8.57566	-0.712873	0.679119	0.855619	GO:0030001||GO:0006810||GO:0006811||GO:0006812||GO:0008150||GO:0051179||GO:0051234	metal ion transport||transport||ion transport||cation transport||biological_process||localization||establishment of localization			GO:0046872||GO:0003674||GO:0005488||GO:0043167||GO:0043169	metal ion binding||molecular_function||binding||ion binding||cation binding	--	--
110937052	LOC110937052	NC_035436.1	127176187	127178088	+	1280	protein_coding	heavy metal-associated isoprenylated plant protein 41-like	-	0	0	0	0.599818	0.0475303	0.218515	0.0404646	0.0775446	0.196669	5.82529	0	5.01655	0.0142484	0.0444166	2.39411	0	3.59167	0.167113	1	2.34247	6.45349	-1.46233	0.285489	0.549876	--	--	--	--	--	--	--	--
110879546	LOC110879546	NC_035441.1	184368189	184369256	-	642	protein_coding	heavy metal-associated isoprenylated plant protein 2-like	HMA	0	0.286877	0.282927	0.919923	1.70576	1.307	3.06573	0.231909	4.23482	13.2568	1.96659	2.75491	0.00924703	0.0309811	28.6736	2.1675	3.72737	0.001845	0.0126255	27.7603	14.6856	0.920041	0.308788	0.574588	GO:0030001||GO:0006810||GO:0006811||GO:0006812||GO:0008150||GO:0051179||GO:0051234	metal ion transport||transport||ion transport||cation transport||biological_process||localization||establishment of localization			GO:0046872||GO:0003674||GO:0005488||GO:0043167||GO:0043169	metal ion binding||molecular_function||binding||ion binding||cation binding	--	--
110871965	LOC110871965	NC_035440.1	14272553	14274642	+	771	protein_coding	heavy metal-associated isoprenylated plant protein 20-like	HMA	0.547852	0.637009	0.235589	0	0	0	11.0845	3.92651	0.52241	0	5.88968	-5.00968	0.00761122	0.0262895	71.888	6.4971	3.46807	0.000194797	0.00192542	69.8353	0	8.42952	4.49685e-08	1.41466e-06	GO:0030001||GO:0006810||GO:0006811||GO:0006812||GO:0008150||GO:0051179||GO:0051234	metal ion transport||transport||ion transport||cation transport||biological_process||localization||establishment of localization			GO:0046872||GO:0003674||GO:0005488||GO:0043167||GO:0043169	metal ion binding||molecular_function||binding||ion binding||cation binding	--	--
110905714	LOC110905714	NC_035446.1	102270912	102272346	+	712	protein_coding	heavy metal-associated isoprenylated plant protein 43-like	HMA	0.5085	0.776019	0.510222	1.32717	1.87985	3.53552	2.98256	2.2305	1.48496	25.104	6.8712	1.86501	0.00731587	0.0254347	28.5746	7.57751	1.91499	0.00310417	0.0193989	27.9244	27.8417	0.0095974	0.98722	0.996093	GO:0030001||GO:0006810||GO:0006811||GO:0006812||GO:0008150||GO:0051179||GO:0051234	metal ion transport||transport||ion transport||cation transport||biological_process||localization||establishment of localization			GO:0046872||GO:0003674||GO:0005488||GO:0043167||GO:0043169	metal ion binding||molecular_function||binding||ion binding||cation binding	--	--
110884685	LOC110884685	NC_035442.1	73544151	73549070	+	1619	protein_coding	heavy metal-associated isoprenylated plant protein 34-like	HMA	0.0372711	0	0	0.218872	0.18789	0.561471	0.287926	0.122615	0	8.187	0.324543	4.53795	0.00642889	0.0227556	3.99481	0.358198	3.36543	0.154226	0.357186	3.8871	9.08331	-1.22194	0.334711	0.601581	GO:0030001||GO:0006810||GO:0006811||GO:0006812||GO:0008150||GO:0051179||GO:0051234	metal ion transport||transport||ion transport||cation transport||biological_process||localization||establishment of localization			GO:0046872||GO:0003674||GO:0005488||GO:0043167||GO:0043169	metal ion binding||molecular_function||binding||ion binding||cation binding	--	--
110906087	LOC110906087	NC_035434.1	135377016	135378172	-	808	protein_coding	heavy metal-associated isoprenylated plant protein 39-like	HMA	0.672126	0.15196	0.374668	7.01692	3.68948	0.0865405	1.53846	14.5569	0.934665	46.0801	5.20776	3.14635	0.00337525	0.0131064	83.3603	5.74295	3.85834	0.000121529	0.0012965	83.1708	50.9699	0.705452	0.665316	0.848428	GO:0030001||GO:0006810||GO:0006811||GO:0006812||GO:0008150||GO:0051179||GO:0051234	metal ion transport||transport||ion transport||cation transport||biological_process||localization||establishment of localization			GO:0046872||GO:0003674||GO:0005488||GO:0043167||GO:0043169	metal ion binding||molecular_function||binding||ion binding||cation binding	--	--
110938084	LOC110938084	NC_035436.1	173857466	173878664	-	514	protein_coding	heavy metal-associated isoprenylated plant protein 47-like	-	48.4849	70.4691	44.7619	83.6478	219.209	79.3115	201.435	109.395	180.721	1034.21	452.491	1.19275	0.00306532	0.0120921	1507.57	499.019	1.59512	7.14913e-08	1.90921e-06	1468.68	1144.77	0.359357	0.421361	0.677491	--	--	--	--	--	--	--	--
110865899	LOC110865899	NC_035438.1	93664260	93665509	-	636	protein_coding	heavy metal-associated isoprenylated plant protein 31-like	HMA	0	0.386111	0.190397	1.3929	0.382634	5.93701	1.87308	0.0780323	3.40398	25.5149	1.97157	3.6933	0.00216134	0.00894206	20.1647	2.17388	3.21646	0.0177324	0.0763047	19.5262	28.3405	-0.532845	0.641495	0.833355	GO:0030001||GO:0006810||GO:0006811||GO:0006812||GO:0008150||GO:0051179||GO:0051234	metal ion transport||transport||ion transport||cation transport||biological_process||localization||establishment of localization			GO:0046872||GO:0003674||GO:0005488||GO:0043167||GO:0043169	metal ion binding||molecular_function||binding||ion binding||cation binding	--	--
110899251	LOC110899251	NC_035445.1	139385667	139387350	-	1302	protein_coding	heavy metal-associated isoprenylated plant protein 36-like	HMA	0.185382	0	0.0465026	2.72161	0.280363	0.429645	0.556932	2.78255	1.74011	23.5445	1.62344	3.85729	0.00205873	0.00858151	39.6846	1.79085	4.46564	1.71588e-05	0.000239208	39.2116	26.0661	0.584952	0.524361	0.757772	GO:0030001||GO:0006810||GO:0006811||GO:0006812||GO:0008150||GO:0051179||GO:0051234	metal ion transport||transport||ion transport||cation transport||biological_process||localization||establishment of localization			GO:0046872||GO:0003674||GO:0005488||GO:0043167||GO:0043169	metal ion binding||molecular_function||binding||ion binding||cation binding	--	--
110871966	LOC110871966	NC_035440.1	14373787	14376855	+	1465	protein_coding	heavy metal-associated isoprenylated plant protein 37-like	HMA	0	0	0	0.403133	0.124585	0.620493	2.08593	0.169381	1.5465	8.79114	0	5.60473	0.00135209	0.00593016	33.1171	0	7.38002	2.11964e-06	3.87229e-05	32.0195	9.75265	1.72159	0.0678426	0.221638	GO:0030001||GO:0006810||GO:0006811||GO:0006812||GO:0008150||GO:0051179||GO:0051234	metal ion transport||transport||ion transport||cation transport||biological_process||localization||establishment of localization			GO:0046872||GO:0003674||GO:0005488||GO:0043167||GO:0043169	metal ion binding||molecular_function||binding||ion binding||cation binding	--	--
110910853	LOC110910853	NC_035447.1	161915741	161916550	+	608	protein_coding	heavy metal-associated isoprenylated plant protein 39-like%2C transcript variant X1	-	41.9813	51.0924	35.9494	69.5498	67.9434	74.9851	63.6359	19.427	42.3977	677.919	421.815	0.684475	0.00105385	0.00477816	454.88	465.184	-0.032405	0.934684	0.975406	441.63	751.165	-0.766179	0.0580701	0.19945	--	--	--	--	--	--	--	--
110903710	LOC110903710	NC_035446.1	127991541	127994748	-	1791	protein_coding	heavy metal-associated isoprenylated plant protein 34-like	HMA	179.644	262.534	178.664	144.663	120.998	100.69	358.399	325.536	388.104	3448.57	5978.96	-0.793798	0.00103429	0.00469907	11472.4	6593.51	0.799067	0.000209228	0.00204277	11216.5	3819.63	1.55402	4.39023e-11	2.63668e-09	GO:0030001||GO:0006810||GO:0006811||GO:0006812||GO:0008150||GO:0051179||GO:0051234	metal ion transport||transport||ion transport||cation transport||biological_process||localization||establishment of localization			GO:0046872||GO:0003674||GO:0005488||GO:0043167||GO:0043169	metal ion binding||molecular_function||binding||ion binding||cation binding	--	--
110898087	LOC110898087	NC_035445.1	73797123	73800003	+	755	protein_coding	heavy metal-associated isoprenylated plant protein 26-like	HMA	52.1898	73.5074	52.2062	29.4122	40.21	19.264	96.7978	48.5768	46.4795	353.192	722.231	-1.03113	0.00090287	0.00417131	866.506	796.454	0.121532	0.714636	0.866231	843.986	391.025	1.10942	0.00625531	0.0381674	GO:0030001||GO:0006810||GO:0006811||GO:0006812||GO:0008150||GO:0051179||GO:0051234	metal ion transport||transport||ion transport||cation transport||biological_process||localization||establishment of localization			GO:0046872||GO:0003674||GO:0005488||GO:0043167||GO:0043169	metal ion binding||molecular_function||binding||ion binding||cation binding	--	--
110938086	LOC110938086	NC_035436.1	173887660	173888237	-	578	protein_coding	heavy metal-associated isoprenylated plant protein 47-like	-	20.5664	24.2168	21.4741	42.9149	85.048	31.0911	33.7831	97.0246	29.3547	484.106	205.914	1.23378	0.000866511	0.004026	557.445	227.06	1.29579	0.00361982	0.0218798	551.097	535.852	0.0401464	0.94187	0.979065	--	--	--	--	--	--	--	--
110937363	LOC110937363	NC_035436.1	145038822	145040116	-	1112	protein_coding	heavy metal-associated isoprenylated plant protein 36-like	HMA	0.162793	0	0.707827	3.34597	1.03951	3.8358	6.70723	4.64152	5.07095	47.8505	5.20215	3.19874	0.000501293	0.00249174	109.157	5.72933	4.24827	2.88045e-09	1.09834e-07	106.55	53.0631	1.00793	0.0481643	0.174795	GO:0030001||GO:0006810||GO:0006811||GO:0006812||GO:0008150||GO:0051179||GO:0051234	metal ion transport||transport||ion transport||cation transport||biological_process||localization||establishment of localization			GO:0046872||GO:0003674||GO:0005488||GO:0043167||GO:0043169	metal ion binding||molecular_function||binding||ion binding||cation binding	--	--
110878211	LOC110878211	NC_035441.1	120514043	120515159	-	681	protein_coding	heavy metal-associated isoprenylated plant protein 39-like	-	87.899	81.4048	82.5067	59.8396	33.5909	35.2191	63.1272	124.181	49.9776	460.43	922.021	-1.00113	0.00020588	0.00112323	971.334	1016.7	-0.065866	0.848121	0.936407	957.136	510.011	0.907845	0.035913	0.142038	GO:0030001||GO:0006810||GO:0006811||GO:0006812||GO:0008150||GO:0051179||GO:0051234	metal ion transport||transport||ion transport||cation transport||biological_process||localization||establishment of localization			GO:0046872||GO:0003674||GO:0005488||GO:0043167||GO:0043169	metal ion binding||molecular_function||binding||ion binding||cation binding	--	--
110898410	LOC110898410	NC_035445.1	90364897	90367192	+	1527	protein_coding	heavy metal-associated isoprenylated plant protein 3-like	HMA	0	0	0.0396506	0.232059	1.11558	1.14481	2.47611	0.0650013	6.95696	19.9334	0.325271	5.82463	9.90422e-05	0.000582641	85.7215	0.358057	7.79058	0.000307176	0.00282341	83.0796	22.0956	1.91302	0.0722402	0.23146	GO:0030001||GO:0006810||GO:0006811||GO:0006812||GO:0008150||GO:0051179||GO:0051234	metal ion transport||transport||ion transport||cation transport||biological_process||localization||establishment of localization			GO:0046872||GO:0003674||GO:0005488||GO:0043167||GO:0043169	metal ion binding||molecular_function||binding||ion binding||cation binding	--	--
110878490	LOC110878490	NC_035441.1	136629319	136630712	-	753	protein_coding	heavy metal-associated isoprenylated plant protein 26-like	HMA	10.7381	12.474	11.5786	6.35296	3.55499	3.34302	9.01077	6.26123	4.74722	52.4617	140.857	-1.42062	5.03404e-05	0.000316732	90.2705	155.318	-0.783766	0.0159265	0.0703247	88.1537	58.1043	0.598379	0.185774	0.425175	GO:0030001||GO:0006810||GO:0006811||GO:0006812||GO:0008150||GO:0051179||GO:0051234	metal ion transport||transport||ion transport||cation transport||biological_process||localization||establishment of localization			GO:0046872||GO:0003674||GO:0005488||GO:0043167||GO:0043169	metal ion binding||molecular_function||binding||ion binding||cation binding	--	--
110894364	LOC110894364	NC_035444.1	27006880	27008659	-	1297	protein_coding	heavy metal-associated isoprenylated plant protein 7-like	HMA	0.604815	0.946672	0.280091	5.191	2.48609	4.04345	1.2779	0.612225	1.16455	79.771	12.7758	2.644	8.18596e-07	7.46429e-06	23.6264	14.0938	0.746101	0.26785	0.507401	22.998	88.3978	-1.9417	7.26415e-05	0.000981507	GO:0030001||GO:0006810||GO:0006811||GO:0006812||GO:0008150||GO:0051179||GO:0051234	metal ion transport||transport||ion transport||cation transport||biological_process||localization||establishment of localization			GO:0046872||GO:0003674||GO:0005488||GO:0043167||GO:0043169	metal ion binding||molecular_function||binding||ion binding||cation binding	--	--
110915246	LOC110915246	NC_035448.1	106289134	106292088	-	1094	protein_coding	heavy metal-associated isoprenylated plant protein 7-like%2C transcript variant X1	HMA	62.8792	48.4287	61.2659	107.807	185.241	143.94	98.2395	61.5593	123.751	2510.27	1015.07	1.30622	1.79122e-07	1.83459e-06	1848.68	1119.23	0.723986	0.0093217	0.0463058	1802.12	2780.82	-0.625762	0.062867	0.210396	GO:0030001||GO:0006810||GO:0006811||GO:0006812||GO:0008150||GO:0051179||GO:0051234	metal ion transport||transport||ion transport||cation transport||biological_process||localization||establishment of localization			GO:0046872||GO:0003674||GO:0005488||GO:0043167||GO:0043169	metal ion binding||molecular_function||binding||ion binding||cation binding	--	--
110879932	LOC110879932	NC_035441.1	199917587	199919638	+	1419	transcribed_pseudogene	heavy metal-associated isoprenylated plant protein 7-like	HMA	3.01922	2.11994	2.04808	6.49275	9.43238	15.4731	18.6884	10.877	16.8889	233.14	54.8382	2.08636	4.79893e-08	5.44091e-07	393.426	60.4765	2.70137	1.15626e-17	2.14434e-15	383.459	258.517	0.570191	0.142964	0.36136	GO:0030001||GO:0006810||GO:0006811||GO:0006812||GO:0008150||GO:0051179||GO:0051234	metal ion transport||transport||ion transport||cation transport||biological_process||localization||establishment of localization			GO:0046872||GO:0003674||GO:0005488||GO:0043167||GO:0043169	metal ion binding||molecular_function||binding||ion binding||cation binding	--	--
110886304	LOC110886304	NC_035442.1	214199464	214202414	-	2551	protein_coding	heavy metal-associated isoprenylated plant protein 33-like	HMA	0.0473085	0	0.0237344	0.69454	0.906262	4.11161	0.974577	0.252909	2.38809	75.8893	0.974357	6.27475	1.71354e-08	2.11154e-07	54.6343	1.07445	5.6629	1.46243e-06	2.78384e-05	53.0548	84.2608	-0.664589	0.425424	0.679884	GO:0030001||GO:0006810||GO:0006811||GO:0006812||GO:0008150||GO:0051179||GO:0051234	metal ion transport||transport||ion transport||cation transport||biological_process||localization||establishment of localization			GO:0046872||GO:0003674||GO:0005488||GO:0043167||GO:0043169	metal ion binding||molecular_function||binding||ion binding||cation binding	--	--
110920742	LOC110920742	NC_035449.1	212442389	212444521	+	1375	protein_coding	heavy metal-associated isoprenylated plant protein 6-like	HMA	18.5195	28.2179	17.6575	99.7346	113.625	55.4821	31.4535	44.034	38.2639	1945.8	476.114	2.03123	2.13584e-10	3.50236e-09	936.207	525.068	0.834473	0.00159679	0.0112197	918.434	2154.19	-1.23008	0.000327569	0.00351617	GO:0030001||GO:0006810||GO:0006811||GO:0006812||GO:0008150||GO:0051179||GO:0051234	metal ion transport||transport||ion transport||cation transport||biological_process||localization||establishment of localization			GO:0046872||GO:0003674||GO:0005488||GO:0043167||GO:0043169	metal ion binding||molecular_function||binding||ion binding||cation binding	--	--
110917151	LOC110917151	NC_035448.1	149542601	149545569	-	983	protein_coding	heavy metal-associated isoprenylated plant protein 39-like	-	37.3838	41.4691	39.6046	82.8509	79.6537	83.0846	59.066	42.4594	51.1155	1267.22	626.087	1.01728	1.69872e-10	2.8311e-09	896.584	690.363	0.377026	0.0546485	0.175252	875.28	1404.03	-0.681728	0.00186032	0.0146017	--	--	--	--	--	--	--	--
110904460	LOC110904460	NC_035446.1	153368616	153371192	-	1359	protein_coding	heavy metal-associated isoprenylated plant protein 3-like%2C transcript variant X2	HMA	35.7878	19.2442	36.1318	4.34577	4.83487	9.1072	9.10886	4.52828	8.70611	130.029	666.066	-2.35939	5.95092e-11	1.06115e-09	181.057	734.344	-2.02015	1.07165e-08	3.50723e-07	176.278	144.193	0.292016	0.490922	0.733426	GO:0030001||GO:0006810||GO:0006811||GO:0006812||GO:0008150||GO:0051179||GO:0051234	metal ion transport||transport||ion transport||cation transport||biological_process||localization||establishment of localization			GO:0046872||GO:0003674||GO:0005488||GO:0043167||GO:0043169	metal ion binding||molecular_function||binding||ion binding||cation binding	--	--
110886836	LOC110886836	NC_035442.1	238715676	238717771	+	1484	protein_coding	heavy metal-associated isoprenylated plant protein 37-like	HMA	0	0	0	1.27351	4.30463	6.50244	11.5875	0.70229	7.90493	93.7327	0	9.02067	1.72336e-11	3.36092e-10	178.212	0	9.80816	6.52958e-07	1.35922e-05	172.195	103.952	0.729276	0.366035	0.630102	GO:0030001||GO:0006810||GO:0006811||GO:0006812||GO:0008150||GO:0051179||GO:0051234	metal ion transport||transport||ion transport||cation transport||biological_process||localization||establishment of localization			GO:0046872||GO:0003674||GO:0005488||GO:0043167||GO:0043169	metal ion binding||molecular_function||binding||ion binding||cation binding	--	--
110864807	LOC110864807	NC_035438.1	16952394	16957113	+	987	protein_coding	heavy metal-associated isoprenylated plant protein 39-like	-	0.611367	0.124401	0.490751	4.84679	6.84206	7.36796	8.50126	1.4079	8.51874	98.6415	6.50811	3.91791	1.70524e-13	4.23026e-12	108.104	7.17532	3.91138	2.52561e-07	5.87709e-06	104.746	109.313	-0.0606795	0.919047	0.969338	--	--	--	--	--	--	--	--
110894091	LOC110894091	NC_035444.1	16784951	16787801	+	2458	protein_coding	heavy metal-associated isoprenylated plant protein 33-like	HMA	1.35021	0.824217	1.675	7.25624	9.1085	7.33954	5.58405	2.12001	8.13176	306.046	50.8668	2.5885	2.67751e-16	9.03648e-15	231.369	56.0753	2.04452	3.51351e-05	0.000446886	224.914	339.013	-0.591713	0.191101	0.432304	GO:0030001||GO:0006810||GO:0006811||GO:0006812||GO:0008150||GO:0051179||GO:0051234	metal ion transport||transport||ion transport||cation transport||biological_process||localization||establishment of localization			GO:0046872||GO:0003674||GO:0005488||GO:0043167||GO:0043169	metal ion binding||molecular_function||binding||ion binding||cation binding	--	--
110895830	LOC110895830	NC_035444.1	138580463	138581703	+	1015	protein_coding	heavy metal-associated isoprenylated plant protein 39-like	HMA	45.7767	46.6335	43.1281	154.484	210.808	135.992	103.13	87.3755	89.9306	2674.76	739.698	1.85452	1.06855e-16	3.76105e-15	1702.16	815.673	1.06127	9.32665e-11	4.91355e-09	1663.9	2962.19	-0.832184	0.0014009	0.0116005	GO:0030001||GO:0006810||GO:0006811||GO:0006812||GO:0008150||GO:0051179||GO:0051234	metal ion transport||transport||ion transport||cation transport||biological_process||localization||establishment of localization			GO:0046872||GO:0003674||GO:0005488||GO:0043167||GO:0043169	metal ion binding||molecular_function||binding||ion binding||cation binding	--	--
110937586	LOC110937586	NC_035436.1	157125426	157129840	+	952	protein_coding	heavy metal-associated isoprenylated plant protein 39-like	-	3.92983	3.35333	1.65358	33.8101	41.0918	43.7764	17.0836	15.3786	18.0869	592.716	45.7521	3.69538	7.89976e-31	8.79274e-29	287.564	50.4688	2.51069	2.08523e-13	1.92386e-11	281.14	656.787	-1.22371	1.8309e-07	5.00195e-06	--	--	--	--	--	--	--	--
110885574	LOC110885574	NC_035442.1	157352657	157355233	+	635	protein_coding	heavy metal-associated isoprenylated plant protein 26-like	HMA	273.677	286.172	279.658	12.0908	17.4373	12.2231	245.678	168.581	189.813	139.312	2866.27	-4.36162	9.89905e-93	2.33444e-89	2292.89	3160.54	-0.463054	0.01893	0.0801187	2237.91	154.3	3.85762	1.54878e-42	2.67976e-39	GO:0030001||GO:0006810||GO:0006811||GO:0006812||GO:0008150||GO:0051179||GO:0051234	metal ion transport||transport||ion transport||cation transport||biological_process||localization||establishment of localization			GO:0046872||GO:0003674||GO:0005488||GO:0043167||GO:0043169	metal ion binding||molecular_function||binding||ion binding||cation binding	--	--

## Sheet: DTX
ID	gene_name	gene_chr	gene_start	gene_end	gene_strand	gene_length	gene_biotype	gene_description	tf_family	L0a_fpkm	L0b_fpkm	L0c_fpkm	L1a_fpkm	L1b_fpkm	L1c_fpkm	L2a_fpkm	L2b_fpkm	L2c_fpkm	L1vsL0_L1	L1vsL0_L0	L1vsL0_log2FoldChange	L1vsL0_pvalue	L1vsL0_padj	L2vsL0_L2	L2vsL0_L0	L2vsL0_log2FoldChange	L2vsL0_pvalue	L2vsL0_padj	L2vsL1_L2	L2vsL1_L1	L2vsL1_log2FoldChange	L2vsL1_pvalue	L2vsL1_padj	biological_process	biological_process_description	cellular_component	cellular_component_description	molecular_function	molecular_function_description	pathway_id	pathway
110942400	LOC110942400	NC_035437.1	217178782	217186142	-	1828	protein_coding	protein DETOXIFICATION 26-like%2C transcript variant X2	MatE	30.9632	51.7866	34.6121	1.74463	3.56113	0.918049	32.4709	47.7281	42.0295	59.9709	1153.59	-4.26203	7.24495e-24	4.86417e-22	1337.31	1272.13	0.0721643	0.789145	0.905685	1312.24	66.3624	4.30219	8.28301e-21	2.04737e-18	GO:0006855||GO:0055085||GO:0006810||GO:0008150||GO:0042493||GO:0015893||GO:0042221||GO:0050896||GO:0051179||GO:0051234	drug transmembrane transport||transmembrane transport||transport||biological_process||response to drug||drug transport||response to chemical||response to stimulus||localization||establishment of localization	GO:0016020||GO:0005575	membrane||cellular_component	GO:0015238||GO:0015297||GO:0003674||GO:0005215||GO:0022857||GO:0015291||GO:0022804	drug transmembrane transporter activity||antiporter activity||molecular_function||transporter activity||transmembrane transporter activity||secondary active transmembrane transporter activity||active transmembrane transporter activity	--	--
110883783	LOC110883783	NC_035442.1	2405832	2412187	-	1648	protein_coding	protein DETOXIFICATION 27-like	MatE	24.8618	26.7471	24.7256	16.1982	12.6994	17.9904	29.386	47.6711	24.0127	405.208	676.397	-0.739764	0.000326229	0.0017056	999.954	745.858	0.422956	0.144976	0.342976	983.429	449.084	1.13097	0.00128197	0.0108025	GO:0006855||GO:0055085||GO:0006810||GO:0008150||GO:0042493||GO:0015893||GO:0042221||GO:0050896||GO:0051179||GO:0051234	drug transmembrane transport||transmembrane transport||transport||biological_process||response to drug||drug transport||response to chemical||response to stimulus||localization||establishment of localization	GO:0016020||GO:0005575	membrane||cellular_component	GO:0015238||GO:0015297||GO:0003674||GO:0005215||GO:0022857||GO:0015291||GO:0022804	drug transmembrane transporter activity||antiporter activity||molecular_function||transporter activity||transmembrane transporter activity||secondary active transmembrane transporter activity||active transmembrane transporter activity	--	--
110909287	LOC110909287	NC_035446.1	121324860	121331173	-	1717	protein_coding	protein DETOXIFICATION 27-like	MatE	12.3355	23.7057	14.1052	7.1545	10.3111	10.4663	23.6802	24.0772	23.6049	251.578	462.984	-0.880383	0.00500754	0.0183816	732.902	510.576	0.521621	0.0646989	0.19755	717.348	278.774	1.36435	1.42305e-07	3.99894e-06	GO:0006855||GO:0055085||GO:0006810||GO:0008150||GO:0042493||GO:0015893||GO:0042221||GO:0050896||GO:0051179||GO:0051234	drug transmembrane transport||transmembrane transport||transport||biological_process||response to drug||drug transport||response to chemical||response to stimulus||localization||establishment of localization	GO:0016020||GO:0005575	membrane||cellular_component	GO:0015238||GO:0015297||GO:0003674||GO:0005215||GO:0022857||GO:0015291||GO:0022804	drug transmembrane transporter activity||antiporter activity||molecular_function||transporter activity||transmembrane transporter activity||secondary active transmembrane transporter activity||active transmembrane transporter activity	--	--
110940835	LOC110940835	NC_035437.1	123851858	123855834	-	1706	protein_coding	protein DETOXIFICATION 16-like	MatE	24.6532	15.042	24.4528	3.39261	1.60478	0.368888	6.73999	21.0034	6.02042	48.3127	588.366	-3.60092	5.74072e-11	1.0261e-09	346.97	648.702	-0.902753	0.0561813	0.178757	343.242	53.4582	2.67932	0.000189184	0.00219798	GO:0006855||GO:0055085||GO:0006810||GO:0008150||GO:0042493||GO:0015893||GO:0042221||GO:0050896||GO:0051179||GO:0051234	drug transmembrane transport||transmembrane transport||transport||biological_process||response to drug||drug transport||response to chemical||response to stimulus||localization||establishment of localization	GO:0016020||GO:0005575	membrane||cellular_component	GO:0015238||GO:0015297||GO:0003674||GO:0005215||GO:0022857||GO:0015291||GO:0022804	drug transmembrane transporter activity||antiporter activity||molecular_function||transporter activity||transmembrane transporter activity||secondary active transmembrane transporter activity||active transmembrane transporter activity	--	--
110905086	LOC110905086	NC_035446.1	172380277	172382384	+	2108	protein_coding	protein DETOXIFICATION 49-like	MatE	3.69265	4.48497	4.62427	14.6527	8.42739	8.32596	1.17939	3.24893	0.501562	347.994	145.094	1.26293	3.55554e-05	0.000231906	62.7139	159.979	-1.35115	0.0196493	0.0824316	62.0805	385.448	-2.63555	1.41264e-05	0.000239628	GO:0006855||GO:0055085||GO:0006810||GO:0008150||GO:0042493||GO:0015893||GO:0042221||GO:0050896||GO:0051179||GO:0051234	drug transmembrane transport||transmembrane transport||transport||biological_process||response to drug||drug transport||response to chemical||response to stimulus||localization||establishment of localization	GO:0016020||GO:0005575	membrane||cellular_component	GO:0015238||GO:0015297||GO:0003674||GO:0005215||GO:0022857||GO:0015291||GO:0022804	drug transmembrane transporter activity||antiporter activity||molecular_function||transporter activity||transmembrane transporter activity||secondary active transmembrane transporter activity||active transmembrane transporter activity	--	--
110872012	LOC110872012	NC_035440.1	16086323	16091405	+	1806	protein_coding	protein DETOXIFICATION 12-like	MatE	0.300707	0.0339932	0.469352	0.163508	0.101061	0.348462	0.659623	2.22586	0.724822	5.78335	7.80493	-0.44162	0.689077	0.81252	39.2578	8.60102	2.18893	0.0111066	0.0532142	38.8375	6.41635	2.61084	0.00135551	0.0113022	GO:0006855||GO:0055085||GO:0006810||GO:0008150||GO:0042493||GO:0015893||GO:0042221||GO:0050896||GO:0051179||GO:0051234	drug transmembrane transport||transmembrane transport||transport||biological_process||response to drug||drug transport||response to chemical||response to stimulus||localization||establishment of localization	GO:0016020||GO:0005575	membrane||cellular_component	GO:0015238||GO:0015297||GO:0003674||GO:0005215||GO:0022857||GO:0015291||GO:0022804	drug transmembrane transporter activity||antiporter activity||molecular_function||transporter activity||transmembrane transporter activity||secondary active transmembrane transporter activity||active transmembrane transporter activity	--	--
110872005	LOC110872005	NC_035440.1	16051299	16054736	-	1979	protein_coding	protein DETOXIFICATION 12-like%2C transcript variant X3	MatE	0.670805	0.186129	0.611889	3.07382	1.32191	1.55467	1.33478	1.02818	2.00982	61.8989	15.6269	1.98625	0.000789578	0.00370598	51.5678	17.2281	1.58081	0.00667875	0.0356253	50.3245	68.5634	-0.447362	0.368881	0.632529	GO:0006855||GO:0055085||GO:0006810||GO:0008150||GO:0042493||GO:0015893||GO:0042221||GO:0050896||GO:0051179||GO:0051234	drug transmembrane transport||transmembrane transport||transport||biological_process||response to drug||drug transport||response to chemical||response to stimulus||localization||establishment of localization	GO:0016020||GO:0005575	membrane||cellular_component	GO:0015238||GO:0015297||GO:0003674||GO:0005215||GO:0022857||GO:0015291||GO:0022804	drug transmembrane transporter activity||antiporter activity||molecular_function||transporter activity||transmembrane transporter activity||secondary active transmembrane transporter activity||active transmembrane transporter activity	--	--
110939637	LOC110939637	NC_035437.1	2454801	2459292	+	1764	protein_coding	protein DETOXIFICATION 40-like	MatE	3.72861	2.99302	4.08448	3.78326	7.00129	4.79643	7.07626	4.27638	10.7887	144.388	102.485	0.494508	0.135116	0.265297	232.48	112.994	1.0409	0.00501493	0.0284223	226.526	159.927	0.502489	0.231691	0.486618	GO:0006855||GO:0055085||GO:0006810||GO:0008150||GO:0042493||GO:0015893||GO:0042221||GO:0050896||GO:0051179||GO:0051234	drug transmembrane transport||transmembrane transport||transport||biological_process||response to drug||drug transport||response to chemical||response to stimulus||localization||establishment of localization	GO:0016020||GO:0005575	membrane||cellular_component	GO:0015238||GO:0015297||GO:0003674||GO:0005215||GO:0022857||GO:0015291||GO:0022804	drug transmembrane transporter activity||antiporter activity||molecular_function||transporter activity||transmembrane transporter activity||secondary active transmembrane transporter activity||active transmembrane transporter activity	--	--
110918335	LOC110918335	NC_035448.1	156929026	156933708	+	1990	protein_coding	protein DETOXIFICATION 24-like%2C transcript variant X3	MatE	0.788387	0.617002	1.46042	8.72531	4.00497	4.18143	5.07536	0.748169	5.08533	176.955	30.6563	2.52961	4.58348e-08	5.20915e-07	129.002	33.7887	1.93244	0.00346714	0.0211379	124.957	195.99	-0.649509	0.305184	0.570842	GO:0006855||GO:0055085||GO:0006810||GO:0008150||GO:0042493||GO:0015893||GO:0042221||GO:0050896||GO:0051179||GO:0051234	drug transmembrane transport||transmembrane transport||transport||biological_process||response to drug||drug transport||response to chemical||response to stimulus||localization||establishment of localization	GO:0016020||GO:0005575	membrane||cellular_component	GO:0015238||GO:0015297||GO:0003674||GO:0005215||GO:0022857||GO:0015291||GO:0022804	drug transmembrane transporter activity||antiporter activity||molecular_function||transporter activity||transmembrane transporter activity||secondary active transmembrane transporter activity||active transmembrane transporter activity	--	--
110925643	LOC110925643	NC_035449.1	34970024	34979640	+	2019	protein_coding	protein DETOXIFICATION 46%2C chloroplastic-like	MatE	20.383	21.9538	21.5616	9.53603	6.68956	12.1217	10.7232	8.13623	16.4084	299.848	693.654	-1.21106	1.62976e-06	1.40046e-05	424.247	764.861	-0.850122	0.00218874	0.0145215	413.965	332.403	0.31733	0.380691	0.644266	GO:0006855||GO:0055085||GO:0006810||GO:0008150||GO:0042493||GO:0015893||GO:0042221||GO:0050896||GO:0051179||GO:0051234	drug transmembrane transport||transmembrane transport||transport||biological_process||response to drug||drug transport||response to chemical||response to stimulus||localization||establishment of localization	GO:0016020||GO:0005575	membrane||cellular_component	GO:0015238||GO:0015297||GO:0003674||GO:0005215||GO:0022857||GO:0015291||GO:0022804	drug transmembrane transporter activity||antiporter activity||molecular_function||transporter activity||transmembrane transporter activity||secondary active transmembrane transporter activity||active transmembrane transporter activity	--	--
110889499	LOC110889499	NC_035443.1	24848370	24853935	+	1784	protein_coding	protein DETOXIFICATION 54-like	MatE	0.0676479	0.0344124	0	0.529677	0.27282	0.313564	0.319362	1.02929	0.253994	10.4621	0.979344	3.41872	0.0073301	0.0254724	17.2335	1.08084	3.99521	0.00166048	0.0115676	17.0591	11.5893	0.553042	0.507863	0.74592	GO:0006855||GO:0055085||GO:0006810||GO:0008150||GO:0042493||GO:0015893||GO:0042221||GO:0050896||GO:0051179||GO:0051234	drug transmembrane transport||transmembrane transport||transport||biological_process||response to drug||drug transport||response to chemical||response to stimulus||localization||establishment of localization	GO:0016020||GO:0005575	membrane||cellular_component	GO:0015238||GO:0015297||GO:0003674||GO:0005215||GO:0022857||GO:0015291||GO:0022804	drug transmembrane transporter activity||antiporter activity||molecular_function||transporter activity||transmembrane transporter activity||secondary active transmembrane transporter activity||active transmembrane transporter activity	--	--
110930723	LOC110930723	NC_035435.1	157570864	157573031	-	2089	protein_coding	protein DETOXIFICATION 55	MatE	0	0	0	0.226172	0	0.0669457	0.12397	0.166299	0.506124	3.21966	0	4.16117	0.131827	0.260179	9.88088	0	5.63648	0.00121309	0.00897226	9.6527	3.56667	1.42891	0.272076	0.534488	GO:0006855||GO:0055085||GO:0006810||GO:0008150||GO:0042493||GO:0015893||GO:0042221||GO:0050896||GO:0051179||GO:0051234	drug transmembrane transport||transmembrane transport||transport||biological_process||response to drug||drug transport||response to chemical||response to stimulus||localization||establishment of localization	GO:0016020||GO:0005575	membrane||cellular_component	GO:0015238||GO:0015297||GO:0003674||GO:0005215||GO:0022857||GO:0015291||GO:0022804	drug transmembrane transporter activity||antiporter activity||molecular_function||transporter activity||transmembrane transporter activity||secondary active transmembrane transporter activity||active transmembrane transporter activity	--	--
110917743	LOC110917743	NC_035448.1	70086668	70091779	-	2135	protein_coding	protein DETOXIFICATION 44%2C chloroplastic%2C transcript variant X1	MatE	31.2308	24.3841	30.8829	14.2461	10.3155	13.4609	19.1167	17.6896	15.5169	425.948	992.898	-1.22106	2.53879e-08	3.03336e-07	668.572	1094.78	-0.711639	0.000375876	0.00334559	654.121	472	0.470766	0.0641813	0.213343	GO:0006855||GO:0055085||GO:0006810||GO:0008150||GO:0042493||GO:0015893||GO:0042221||GO:0050896||GO:0051179||GO:0051234	drug transmembrane transport||transmembrane transport||transport||biological_process||response to drug||drug transport||response to chemical||response to stimulus||localization||establishment of localization	GO:0016020||GO:0005575	membrane||cellular_component	GO:0015238||GO:0015297||GO:0003674||GO:0005215||GO:0022857||GO:0015291||GO:0022804	drug transmembrane transporter activity||antiporter activity||molecular_function||transporter activity||transmembrane transporter activity||secondary active transmembrane transporter activity||active transmembrane transporter activity	--	--
110864337	LOC110864337	NC_035438.1	2697266	2699052	+	1787	protein_coding	protein DETOXIFICATION 56	MatE	0.303905	0.0343546	0.135526	1.28892	1.29372	1.0565	1.36226	0.638755	1.29601	34.1704	4.55223	2.90598	6.08593e-05	0.000375465	35.1244	5.02045	2.80384	0.000327769	0.0029806	34.185	37.8489	-0.147577	0.762781	0.901058	GO:0006855||GO:0055085||GO:0006810||GO:0008150||GO:0042493||GO:0015893||GO:0042221||GO:0050896||GO:0051179||GO:0051234	drug transmembrane transport||transmembrane transport||transport||biological_process||response to drug||drug transport||response to chemical||response to stimulus||localization||establishment of localization	GO:0016020||GO:0005575	membrane||cellular_component	GO:0015238||GO:0015297||GO:0003674||GO:0005215||GO:0022857||GO:0015291||GO:0022804	drug transmembrane transporter activity||antiporter activity||molecular_function||transporter activity||transmembrane transporter activity||secondary active transmembrane transporter activity||active transmembrane transporter activity	--	--
110915208	LOC110915208	NC_035448.1	107164879	107171033	-	1773	protein_coding	protein DETOXIFICATION 40-like	MatE	134.434	131.786	137.348	80.1777	46.8387	62.3131	60.6755	90.1319	44.1	1762.16	3847.14	-1.12636	1.09367e-06	9.73034e-06	2074.7	4242.06	-1.03188	0.000239533	0.00229053	2039.29	1952.49	0.0626803	0.863233	0.946596	GO:0006855||GO:0055085||GO:0006810||GO:0008150||GO:0042493||GO:0015893||GO:0042221||GO:0050896||GO:0051179||GO:0051234	drug transmembrane transport||transmembrane transport||transport||biological_process||response to drug||drug transport||response to chemical||response to stimulus||localization||establishment of localization	GO:0016020||GO:0005575	membrane||cellular_component	GO:0015238||GO:0015297||GO:0003674||GO:0005215||GO:0022857||GO:0015291||GO:0022804	drug transmembrane transporter activity||antiporter activity||molecular_function||transporter activity||transmembrane transporter activity||secondary active transmembrane transporter activity||active transmembrane transporter activity	--	--
110910863	LOC110910863	NC_035447.1	25701852	25704998	-	1940	protein_coding	protein DETOXIFICATION 40-like%2C transcript variant X1	MatE	11.2286	12.6264	8.45777	14.5517	14.5198	10.6329	5.87363	4.11866	5.89115	404.92	337.081	0.265324	0.30044	0.471643	183.96	371.756	-1.01493	0.000146668	0.00152052	179.519	448.454	-1.32117	4.00649e-06	7.86047e-05	GO:0006855||GO:0055085||GO:0006810||GO:0008150||GO:0042493||GO:0015893||GO:0042221||GO:0050896||GO:0051179||GO:0051234	drug transmembrane transport||transmembrane transport||transport||biological_process||response to drug||drug transport||response to chemical||response to stimulus||localization||establishment of localization	GO:0016020||GO:0005575	membrane||cellular_component	GO:0015238||GO:0015297||GO:0003674||GO:0005215||GO:0022857||GO:0015291||GO:0022804	drug transmembrane transporter activity||antiporter activity||molecular_function||transporter activity||transmembrane transporter activity||secondary active transmembrane transporter activity||active transmembrane transporter activity	--	--
110869266	LOC110869266	NC_035439.1	101747254	101749235	+	1982	protein_coding	protein DETOXIFICATION 49-like	MatE	22.986	32.3685	21.5059	113.917	35.7605	36.0561	3.94602	13.4463	3.98815	1937.52	819.14	1.24219	0.00397537	0.0150677	255.253	903.354	-1.8233	9.96518e-05	0.00109341	252.611	2145.49	-3.08659	3.34387e-07	8.62924e-06	GO:0006855||GO:0055085||GO:0006810||GO:0008150||GO:0042493||GO:0015893||GO:0042221||GO:0050896||GO:0051179||GO:0051234	drug transmembrane transport||transmembrane transport||transport||biological_process||response to drug||drug transport||response to chemical||response to stimulus||localization||establishment of localization	GO:0016020||GO:0005575	membrane||cellular_component	GO:0015238||GO:0015297||GO:0003674||GO:0005215||GO:0022857||GO:0015291||GO:0022804	drug transmembrane transporter activity||antiporter activity||molecular_function||transporter activity||transmembrane transporter activity||secondary active transmembrane transporter activity||active transmembrane transporter activity	--	--
110873542	LOC110873542	NC_035433.1	104670400	104676147	-	1849	protein_coding	protein DETOXIFICATION 24-like	MatE	226.095	259.445	233.377	98.1869	129.048	86.7158	146.14	138.471	162.151	3051.3	7147.27	-1.22787	6.42625e-09	8.47223e-08	4936.29	7881.22	-0.674977	1.00907e-05	0.000150234	4827.57	3379.31	0.514497	0.0370693	0.145079	GO:0006855||GO:0055085||GO:0006810||GO:0008150||GO:0042493||GO:0015893||GO:0042221||GO:0050896||GO:0051179||GO:0051234	drug transmembrane transport||transmembrane transport||transport||biological_process||response to drug||drug transport||response to chemical||response to stimulus||localization||establishment of localization	GO:0016020||GO:0005575	membrane||cellular_component	GO:0015238||GO:0015297||GO:0003674||GO:0005215||GO:0022857||GO:0015291||GO:0022804	drug transmembrane transporter activity||antiporter activity||molecular_function||transporter activity||transmembrane transporter activity||secondary active transmembrane transporter activity||active transmembrane transporter activity	--	--
110918665	LOC110918665	NC_035448.1	162982291	162987792	+	2172	protein_coding	protein DETOXIFICATION 45%2C chloroplastic-like%2C transcript variant X1	MatE	56.008	53.4209	53.9119	32.3846	29.6071	39.4051	27.972	34.7537	32.2668	1154.82	1907.54	-0.724392	5.12889e-05	0.00032227	1234.5	2103.41	-0.768751	4.68105e-06	7.70109e-05	1209.97	1279.87	-0.0808422	0.738314	0.88875	GO:0006855||GO:0055085||GO:0006810||GO:0008150||GO:0042493||GO:0015893||GO:0042221||GO:0050896||GO:0051179||GO:0051234	drug transmembrane transport||transmembrane transport||transport||biological_process||response to drug||drug transport||response to chemical||response to stimulus||localization||establishment of localization	GO:0016020||GO:0005575	membrane||cellular_component	GO:0015238||GO:0015297||GO:0003674||GO:0005215||GO:0022857||GO:0015291||GO:0022804	drug transmembrane transporter activity||antiporter activity||molecular_function||transporter activity||transmembrane transporter activity||secondary active transmembrane transporter activity||active transmembrane transporter activity	--	--
110898053	LOC110898053	NC_035445.1	71505331	71511830	-	1787	protein_coding	protein DETOXIFICATION 24-like%2C transcript variant X2	MatE	39.0349	39.233	39.201	27.7614	18.8611	30.4038	22.0859	24.8837	20.8207	721.621	1128.66	-0.645623	0.0041268	0.0155728	725.227	1244.54	-0.779139	4.00212e-06	6.75048e-05	710.564	799.829	-0.170558	0.542022	0.770485	GO:0006855||GO:0055085||GO:0006810||GO:0008150||GO:0042493||GO:0015893||GO:0042221||GO:0050896||GO:0051179||GO:0051234	drug transmembrane transport||transmembrane transport||transport||biological_process||response to drug||drug transport||response to chemical||response to stimulus||localization||establishment of localization	GO:0016020||GO:0005575	membrane||cellular_component	GO:0015238||GO:0015297||GO:0003674||GO:0005215||GO:0022857||GO:0015291||GO:0022804	drug transmembrane transporter activity||antiporter activity||molecular_function||transporter activity||transmembrane transporter activity||secondary active transmembrane transporter activity||active transmembrane transporter activity	--	--
110936317	LOC110936317	NC_035436.1	58357203	58367206	-	1704	protein_coding	protein DETOXIFICATION 29-like	MatE	298.416	312.723	293.245	40.5858	32.9187	27.4529	139.943	180.631	116	904.221	8286.02	-3.19541	1.05252e-55	4.67219e-53	4459.93	9136.94	-1.0347	2.07577e-06	3.8054e-05	4376.55	1001.5	2.12735	8.40783e-13	7.17133e-11	GO:0006855||GO:0055085||GO:0006810||GO:0008150||GO:0042493||GO:0015893||GO:0042221||GO:0050896||GO:0051179||GO:0051234	drug transmembrane transport||transmembrane transport||transport||biological_process||response to drug||drug transport||response to chemical||response to stimulus||localization||establishment of localization	GO:0016020||GO:0005575	membrane||cellular_component	GO:0015238||GO:0015297||GO:0003674||GO:0005215||GO:0022857||GO:0015291||GO:0022804	drug transmembrane transporter activity||antiporter activity||molecular_function||transporter activity||transmembrane transporter activity||secondary active transmembrane transporter activity||active transmembrane transporter activity	--	--
110940837	LOC110940837	NC_035437.1	124050345	124054420	-	1765	protein_coding	protein DETOXIFICATION 16-like	MatE	58.8035	54.5743	63.1192	4.08227	2.89545	6.33879	29.052	27.2184	18.4274	123.014	1674.89	-3.77046	1.6822e-40	3.58604e-38	790.034	1846.74	-1.22513	1.4471e-07	3.57451e-06	773.379	136.406	2.50531	1.14752e-11	7.76444e-10	GO:0006855||GO:0055085||GO:0006810||GO:0008150||GO:0042493||GO:0015893||GO:0042221||GO:0050896||GO:0051179||GO:0051234	drug transmembrane transport||transmembrane transport||transport||biological_process||response to drug||drug transport||response to chemical||response to stimulus||localization||establishment of localization	GO:0016020||GO:0005575	membrane||cellular_component	GO:0015238||GO:0015297||GO:0003674||GO:0005215||GO:0022857||GO:0015291||GO:0022804	drug transmembrane transporter activity||antiporter activity||molecular_function||transporter activity||transmembrane transporter activity||secondary active transmembrane transporter activity||active transmembrane transporter activity	--	--
110872013	LOC110872013	NC_035440.1	16072541	16077287	+	1977	protein_coding	protein DETOXIFICATION 12-like	MatE	55.0006	32.823	54.8195	12.7857	4.30826	7.49825	10.9248	18.3251	8.78594	255.32	1516.14	-2.56954	1.64342e-11	3.22127e-10	451.564	1671.61	-1.88828	2.51465e-08	7.61236e-07	444.263	282.887	0.650736	0.165279	0.395837	GO:0006855||GO:0055085||GO:0006810||GO:0008150||GO:0042493||GO:0015893||GO:0042221||GO:0050896||GO:0051179||GO:0051234	drug transmembrane transport||transmembrane transport||transport||biological_process||response to drug||drug transport||response to chemical||response to stimulus||localization||establishment of localization	GO:0016020||GO:0005575	membrane||cellular_component	GO:0015238||GO:0015297||GO:0003674||GO:0005215||GO:0022857||GO:0015291||GO:0022804	drug transmembrane transporter activity||antiporter activity||molecular_function||transporter activity||transmembrane transporter activity||secondary active transmembrane transporter activity||active transmembrane transporter activity	--	--
110872218	LOC110872218	NC_035433.1	94504325	94514828	+	2199	protein_coding	protein DETOXIFICATION 43-like%2C transcript variant X1	MatE	1.17995	0.725868	0.68834	3.22287	1.60466	3.68862	5.84133	2.9565	6.27338	98.0941	30.6738	1.67575	0.000185219	0.00102398	197.509	33.8294	2.54525	5.60597e-10	2.52269e-08	192.304	108.754	0.823678	0.0599883	0.203765	GO:0006855||GO:0055085||GO:0006810||GO:0008150||GO:0042493||GO:0015893||GO:0042221||GO:0050896||GO:0051179||GO:0051234	drug transmembrane transport||transmembrane transport||transport||biological_process||response to drug||drug transport||response to chemical||response to stimulus||localization||establishment of localization	GO:0016020||GO:0005575	membrane||cellular_component	GO:0015238||GO:0015297||GO:0003674||GO:0005215||GO:0022857||GO:0015291||GO:0022804	drug transmembrane transporter activity||antiporter activity||molecular_function||transporter activity||transmembrane transporter activity||secondary active transmembrane transporter activity||active transmembrane transporter activity	--	--
110915950	LOC110915950	NC_035448.1	140469475	140482794	+	1925	protein_coding	protein DETOXIFICATION 24-like%2C transcript variant X1	MatE	2.53906	1.78594	2.54767	6.50416	4.32983	5.70295	7.91047	9.04915	8.31711	167.062	71.1293	1.23168	6.54411e-05	0.000401173	291.148	78.4254	1.89193	2.89625e-13	2.61303e-11	285.225	185.118	0.623466	0.0289704	0.121384	GO:0006855||GO:0055085||GO:0006810||GO:0008150||GO:0042493||GO:0015893||GO:0042221||GO:0050896||GO:0051179||GO:0051234	drug transmembrane transport||transmembrane transport||transport||biological_process||response to drug||drug transport||response to chemical||response to stimulus||localization||establishment of localization	GO:0016020||GO:0005575	membrane||cellular_component	GO:0015238||GO:0015297||GO:0003674||GO:0005215||GO:0022857||GO:0015291||GO:0022804	drug transmembrane transporter activity||antiporter activity||molecular_function||transporter activity||transmembrane transporter activity||secondary active transmembrane transporter activity||active transmembrane transporter activity	--	--

## Sheet: HMA
ID	gene_name	gene_chr	gene_start	gene_end	gene_strand	gene_length	gene_biotype	gene_description	tf_family	L0a_fpkm	L0b_fpkm	L0c_fpkm	L1a_fpkm	L1b_fpkm	L1c_fpkm	L2a_fpkm	L2b_fpkm	L2c_fpkm	L1vsL0_L1	L1vsL0_L0	L1vsL0_log2FoldChange	L1vsL0_pvalue	L1vsL0_padj	L2vsL0_L2	L2vsL0_L0	L2vsL0_log2FoldChange	L2vsL0_pvalue	L2vsL0_padj	L2vsL1_L2	L2vsL1_L1	L2vsL1_log2FoldChange	L2vsL1_pvalue	L2vsL1_padj	biological_process	biological_process_description	cellular_component	cellular_component_description	molecular_function	molecular_function_description	pathway_id	pathway
110915206	LOC110915206	NC_035448.1	173122046	173128018	+	2899	protein_coding	probable cadmium/zinc-transporting ATPase HMA1%2C chloroplastic%2C transcript variant X2	E1-E2_ATPase	32.0547	27.7205	30.1374	38.5646	38.6984	45.9251	25.7276	33.0914	30.4967	1873.27	1401.47	0.418421	0.0137403	0.0430928	1549.3	1545.36	0.00370823	0.983805	0.994102	1518.87	2075.89	-0.450651	0.0532198	0.187342					GO:0000166||GO:0046872||GO:0003674||GO:0005488||GO:0036094||GO:0097159||GO:1901265||GO:1901363||GO:0043167||GO:0043169	nucleotide binding||metal ion binding||molecular_function||binding||small molecule binding||organic cyclic compound binding||nucleoside phosphate binding||heterocyclic compound binding||ion binding||cation binding	--	--
110929174	LOC110929174	NC_035435.1	61302892	61312403	+	767	protein_coding	cadmium/zinc-transporting ATPase HMA2-like	-	0	0	0	0.0770001	0.396602	0.546999	0.742819	0.323524	0.328209	4.0932	0	4.50061	0.0387135	0.101018	6.39713	0	5.00726	0.00742393	0.0387666	6.2244	4.53924	0.466924	0.679838	0.855882	GO:0030001||GO:0006810||GO:0006811||GO:0006812||GO:0008150||GO:0051179||GO:0051234	metal ion transport||transport||ion transport||cation transport||biological_process||localization||establishment of localization			GO:0046872||GO:0003674||GO:0005488||GO:0043167||GO:0043169	metal ion binding||molecular_function||binding||ion binding||cation binding	--	--
110886195	LOC110886195	NC_035442.1	208525238	208535432	-	3668	protein_coding	cadmium/zinc-transporting ATPase HMA3-like	E1-E2_ATPase	1.43123	0.535587	1.238	0.933867	1.22739	1.58227	3.91143	1.96187	4.39235	71.9562	63.1988	0.185033	0.679034	0.806031	224.342	69.6796	1.68647	0.000151638	0.00156277	218.412	79.7578	1.45578	0.000310103	0.00335844	GO:0030001||GO:0006810||GO:0006811||GO:0006812||GO:0008150||GO:0051179||GO:0051234	metal ion transport||transport||ion transport||cation transport||biological_process||localization||establishment of localization			GO:0046872||GO:0000166||GO:0003674||GO:0005488||GO:0043167||GO:0043169||GO:0036094||GO:0097159||GO:1901265||GO:1901363	metal ion binding||nucleotide binding||molecular_function||binding||ion binding||cation binding||small molecule binding||organic cyclic compound binding||nucleoside phosphate binding||heterocyclic compound binding	--	--
110877579	LOC110877579	NC_035441.1	55037454	55063481	-	3184	protein_coding	putative inactive cadmium/zinc-transporting ATPase HMA3%2C transcript variant X1	E1-E2_ATPase	0.47379	0.0385626	0.380317	0.593558	0.668768	0.834529	3.0745	1.96394	2.08726	35.0033	15.2795	1.19381	0.10255	0.216072	135.659	16.845	3.00791	1.03298e-06	2.04923e-05	132.351	38.794	1.77369	2.53912e-06	5.25271e-05	GO:0030001||GO:0006810||GO:0006811||GO:0006812||GO:0008150||GO:0051179||GO:0051234	metal ion transport||transport||ion transport||cation transport||biological_process||localization||establishment of localization			GO:0046872||GO:0000166||GO:0003674||GO:0005488||GO:0043167||GO:0043169||GO:0036094||GO:0097159||GO:1901265||GO:1901363	metal ion binding||nucleotide binding||molecular_function||binding||ion binding||cation binding||small molecule binding||organic cyclic compound binding||nucleoside phosphate binding||heterocyclic compound binding	--	--
110878461	LOC110878461	NC_035441.1	134897399	134901432	+	2529	protein_coding	putative inactive cadmium/zinc-transporting ATPase HMA3	E1-E2_ATPase	1.93266	2.33041	1.65192	3.82985	7.31317	2.84786	21.1357	3.94438	10.7702	186.288	80.4364	1.21273	0.00248542	0.0100925	540.609	88.7065	2.60747	2.45945e-07	5.7357e-06	523.549	206.211	1.34374	0.0186308	0.0875162	GO:0030001||GO:0006810||GO:0006811||GO:0006812||GO:0008150||GO:0051179||GO:0051234	metal ion transport||transport||ion transport||cation transport||biological_process||localization||establishment of localization			GO:0046872||GO:0000166||GO:0003674||GO:0005488||GO:0043167||GO:0043169||GO:0036094||GO:0097159||GO:1901265||GO:1901363	metal ion binding||nucleotide binding||molecular_function||binding||ion binding||cation binding||small molecule binding||organic cyclic compound binding||nucleoside phosphate binding||heterocyclic compound binding	--	--

## Sheet: MTP
ID	gene_name	gene_chr	gene_start	gene_end	gene_strand	gene_length	gene_biotype	gene_description	tf_family	L0a_fpkm	L0b_fpkm	L0c_fpkm	L1a_fpkm	L1b_fpkm	L1c_fpkm	L2a_fpkm	L2b_fpkm	L2c_fpkm	L1vsL0_L0	L1vsL0_log2FoldChange	L1vsL0_pvalue	L1vsL0_padj	L2vsL0_L2	L2vsL0_L0	L2vsL0_log2FoldChange	L2vsL0_pvalue	L2vsL0_padj	L2vsL1_L2	L2vsL1_L1	L2vsL1_log2FoldChange	L2vsL1_pvalue	L2vsL1_padj	biological_process	biological_process_description	cellular_component	cellular_component_description	molecular_function	molecular_function_description	pathway_id	pathway
110891616	LOC110891616	NC_035443.1	6799282	6808919	+	1407	protein_coding	metal tolerance protein 9-like	-	0.600417	0.56723	0.172129	0.251851	0.259441	0.248489	0	0	0	10.138	-0.852134	0.33463	0.508079	0	11.1848	-6.06597	0.000288738	0.00267552	0	6.21829	-5.25108	0.00529314	0.0336411	GO:0006812||GO:0055085||GO:0006810||GO:0006811||GO:0008150||GO:0051179||GO:0051234	cation transport||transmembrane transport||transport||ion transport||biological_process||localization||establishment of localization	GO:0016021||GO:0005575||GO:0016020||GO:0031224||GO:0044425	integral component of membrane||cellular_component||membrane||intrinsic component of membrane||membrane part	GO:0008324||GO:0003674||GO:0005215||GO:0022857||GO:0015075	cation transmembrane transporter activity||molecular_function||transporter activity||transmembrane transporter activity||ion transmembrane transporter activity	--	--
110898661	LOC110898661	NC_035445.1	101660129	101665670	-	1411	protein_coding	metal tolerance protein 4-like	-	0.940838	1.52283	1.93096	0.376705	0.34494	0.346898	0.917695	0.281381	1.14182	33.3362	-2.07277	0.000552597	0.00271881	19.6372	36.7484	-0.903827	0.15033	0.350929	19.0714	8.77043	1.1213	0.148087	0.369506	GO:0006812||GO:0055085||GO:0006810||GO:0006811||GO:0008150||GO:0051179||GO:0051234	cation transport||transmembrane transport||transport||ion transport||biological_process||localization||establishment of localization	GO:0016021||GO:0005575||GO:0016020||GO:0031224||GO:0044425	integral component of membrane||cellular_component||membrane||intrinsic component of membrane||membrane part	GO:0008324||GO:0003674||GO:0005215||GO:0022857||GO:0015075	cation transmembrane transporter activity||molecular_function||transporter activity||transmembrane transporter activity||ion transmembrane transporter activity	--	--
110939889	LOC110939889	NC_035437.1	20079167	20081669	+	1570	protein_coding	metal tolerance protein C2	-	8.53243	9.54113	7.98287	20.8776	22.3592	19.3295	12.5363	15.4259	15.5852	219.962	1.23043	9.82522e-10	1.46822e-08	408.877	242.562	0.753588	0.000387089	0.00342834	400.637	571.543	-0.512813	0.0330632	0.133948	GO:0006812||GO:0055085||GO:0006810||GO:0006811||GO:0008150||GO:0051179||GO:0051234	cation transport||transmembrane transport||transport||ion transport||biological_process||localization||establishment of localization	GO:0016021||GO:0005575||GO:0016020||GO:0031224||GO:0044425	integral component of membrane||cellular_component||membrane||intrinsic component of membrane||membrane part	GO:0008324||GO:0003674||GO:0005215||GO:0022857||GO:0015075	cation transmembrane transporter activity||molecular_function||transporter activity||transmembrane transporter activity||ion transmembrane transporter activity	--	--
110877757	LOC110877757	NC_035441.1	71859065	71861605	-	1525	protein_coding	metal tolerance protein 11	-	40.162	32.5678	41.1318	10.9985	9.53474	11.3714	30.2957	43.3802	43.9755	933.57	-1.87098	1.27879e-20	6.43352e-19	1072.96	1029.35	0.0599185	0.791079	0.907055	1052.23	282.888	1.89536	2.78162e-12	2.14771e-10	GO:0006812||GO:0055085||GO:0006810||GO:0006811||GO:0008150||GO:0051179||GO:0051234	cation transport||transmembrane transport||transport||ion transport||biological_process||localization||establishment of localization	GO:0016021||GO:0005575||GO:0016020||GO:0031224||GO:0044425	integral component of membrane||cellular_component||membrane||intrinsic component of membrane||membrane part	GO:0008324||GO:0003674||GO:0005215||GO:0022857||GO:0015075	cation transmembrane transporter activity||molecular_function||transporter activity||transmembrane transporter activity||ion transmembrane transporter activity	--	--

## Sheet: Nramp
ID	gene_name	gene_chr	gene_start	gene_end	gene_strand	gene_length	gene_biotype	gene_description	tf_family	L0a_fpkm	L0b_fpkm	L0c_fpkm	L1a_fpkm	L1b_fpkm	L1c_fpkm	L2a_fpkm	L2b_fpkm	L2c_fpkm	L1vsL0_L1	L1vsL0_L0	L1vsL0_log2FoldChange	L1vsL0_pvalue	L1vsL0_padj	L2vsL0_L2	L2vsL0_L0	L2vsL0_log2FoldChange	L2vsL0_pvalue	L2vsL0_padj	L2vsL1_L2	L2vsL1_L1	L2vsL1_log2FoldChange	L2vsL1_pvalue	L2vsL1_padj	biological_process	biological_process_description	cellular_component	cellular_component_description	molecular_function	molecular_function_description	pathway_id	pathway
110889223	LOC110889223	NC_035443.1	8752421	8758936	-	1877	protein_coding	metal transporter Nramp3-like	-	14.4023	14.3912	14.0963	21.9623	17.9567	19.7443	12.9694	17.8472	13.4921	587.909	432.852	0.441919	0.0163999	0.0498713	498.198	477.298	0.0618711	0.774025	0.897959	488.884	651.372	-0.414209	0.121751	0.326313	GO:0006810||GO:0008150||GO:0051179||GO:0051234	transport||biological_process||localization||establishment of localization	GO:0016020||GO:0005575	membrane||cellular_component	GO:0005215||GO:0003674	transporter activity||molecular_function	--	--
110915178	LOC110915178	NC_035434.1	52611793	52616470	-	2047	protein_coding	metal transporter Nramp2-like	-	13.8548	13.286	12.2453	10.6462	8.44075	7.92503	9.1849	10.6918	9.12498	290.5	433.502	-0.576465	0.0079347	0.0272472	355.37	478.037	-0.427786	0.0265031	0.103246	348.242	321.794	0.113132	0.671287	0.851783	GO:0006810||GO:0008150||GO:0051179||GO:0051234	transport||biological_process||localization||establishment of localization	GO:0016020||GO:0005575	membrane||cellular_component	GO:0005215||GO:0003674	transporter activity||molecular_function	--	--

## Sheet: PDR
ID	gene_name	gene_chr	gene_start	gene_end	gene_strand	gene_length	gene_biotype	gene_description	tf_family	L0a_fpkm	L0b_fpkm	L0c_fpkm	L1a_fpkm	L1b_fpkm	L1c_fpkm	L2a_fpkm	L2b_fpkm	L2c_fpkm	L1vsL0_L1	L1vsL0_L0	L1vsL0_log2FoldChange	L1vsL0_pvalue	L1vsL0_padj	L2vsL0_L2	L2vsL0_L0	L2vsL0_log2FoldChange	L2vsL0_pvalue	L2vsL0_padj	L2vsL1_L2	L2vsL1_L1	L2vsL1_log2FoldChange	L2vsL1_pvalue	L2vsL1_padj	biological_process	biological_process_description	cellular_component	cellular_component_description	molecular_function	molecular_function_description	pathway_id	pathway
110885680	LOC110885680	NC_035442.1	169865541	169876791	+	4398	protein_coding	pleiotropic drug resistance protein 1-like	ABC2_membrane	3.08707	2.68013	2.67076	8.9166	4.42665	4.30869	5.20538	4.3219	9.03229	408.232	199.534	1.03346	0.00186198	0.00785954	486.17	220.031	1.14389	0.000237691	0.00227529	474.562	452.131	0.0695194	0.866855	0.9479			GO:0016020||GO:0005575	membrane||cellular_component	GO:0005524||GO:0016887||GO:0000166||GO:0003674||GO:0005488||GO:0008144||GO:0017076||GO:0030554||GO:0032553||GO:0032555||GO:0032559||GO:0035639||GO:0036094||GO:0043167||GO:0043168||GO:0097159||GO:0097367||GO:1901265||GO:1901363||GO:0003824||GO:0017111||GO:0016462||GO:0016787||GO:0016817||GO:0016818	ATP binding||ATPase activity||nucleotide binding||molecular_function||binding||drug binding||purine nucleotide binding||adenyl nucleotide binding||ribonucleotide binding||purine ribonucleotide binding||adenyl ribonucleotide binding||purine ribonucleoside triphosphate binding||small molecule binding||ion binding||anion binding||organic cyclic compound binding||carbohydrate derivative binding||nucl…	--	--
110918014	LOC110918014	NC_035448.1	11271153	11281663	-	5042	protein_coding	pleiotropic drug resistance protein 1-like	ABC2_membrane	0.191486	0.146113	0.0480336	1.75701	0.217195	0.374448	0.0205453	0.167331	0.069899	62.3607	10.4569	2.578	0.00170485	0.00727028	7.82051	11.5367	-0.55943	0.574486	0.778437	7.75465	69.0506	-3.15791	0.00064979	0.00624276			GO:0016020||GO:0005575	membrane||cellular_component	GO:0005524||GO:0016887||GO:0000166||GO:0003674||GO:0005488||GO:0008144||GO:0017076||GO:0030554||GO:0032553||GO:0032555||GO:0032559||GO:0035639||GO:0036094||GO:0043167||GO:0043168||GO:0097159||GO:0097367||GO:1901265||GO:1901363||GO:0003824||GO:0017111||GO:0016462||GO:0016787||GO:0016817||GO:0016818	ATP binding||ATPase activity||nucleotide binding||molecular_function||binding||drug binding||purine nucleotide binding||adenyl nucleotide binding||ribonucleotide binding||purine ribonucleotide binding||adenyl ribonucleotide binding||purine ribonucleoside triphosphate binding||small molecule binding||ion binding||anion binding||organic cyclic compound binding||carbohydrate derivative binding||nucl…	--	--
110909497	LOC110909497	NC_035434.1	8528154	8541185	-	4711	protein_coding	pleiotropic drug resistance protein 1-like	-	0.10247	0.156379	0.102817	3.00874	0.142056	0.489815	0.230883	6.49985	1.51758	90.3559	9.1616	3.30355	0.00019156	0.00105388	234.662	10.1034	4.53795	0.000141495	0.00147647	233.835	100.043	1.22443	0.419068	0.675487	--	--	--	--	--	--	--	--
110880093	LOC110880093	NC_035441.1	204025224	204031634	+	4692	protein_coding	pleiotropic drug resistance protein 1-like	ABC2_membrane	5.33715	4.27858	5.04553	29.5295	8.35043	10.5215	3.43311	5.80692	3.62689	1194.69	369.861	1.69177	7.41146e-05	0.000448659	362.058	407.825	-0.171726	0.541074	0.754603	355.953	1323.11	-1.89441	0.000144736	0.00175709			GO:0016020||GO:0005575	membrane||cellular_component	GO:0005524||GO:0016887||GO:0000166||GO:0003674||GO:0005488||GO:0008144||GO:0017076||GO:0030554||GO:0032553||GO:0032555||GO:0032559||GO:0035639||GO:0036094||GO:0043167||GO:0043168||GO:0097159||GO:0097367||GO:1901265||GO:1901363||GO:0003824||GO:0017111||GO:0016462||GO:0016787||GO:0016817||GO:0016818	ATP binding||ATPase activity||nucleotide binding||molecular_function||binding||drug binding||purine nucleotide binding||adenyl nucleotide binding||ribonucleotide binding||purine ribonucleotide binding||adenyl ribonucleotide binding||purine ribonucleoside triphosphate binding||small molecule binding||ion binding||anion binding||organic cyclic compound binding||carbohydrate derivative binding||nucl…	--	--
110880092	LOC110880092	NC_035441.1	204114980	204122016	+	4837	protein_coding	pleiotropic drug resistance protein 1-like	ABC2_membrane	124.713	103.694	124.936	48.5464	42.2111	74.3628	79.143	56.3079	91.6493	4182.59	9189.19	-1.13566	3.93798e-06	3.14272e-05	6553.28	10132.2	-0.628652	0.00482284	0.0275891	6394.44	4637.12	0.463673	0.134584	0.348024			GO:0016020||GO:0005575	membrane||cellular_component	GO:0005524||GO:0016887||GO:0000166||GO:0003674||GO:0005488||GO:0008144||GO:0017076||GO:0030554||GO:0032553||GO:0032555||GO:0032559||GO:0035639||GO:0036094||GO:0043167||GO:0043168||GO:0097159||GO:0097367||GO:1901265||GO:1901363||GO:0003824||GO:0017111||GO:0016462||GO:0016787||GO:0016817||GO:0016818	ATP binding||ATPase activity||nucleotide binding||molecular_function||binding||drug binding||purine nucleotide binding||adenyl nucleotide binding||ribonucleotide binding||purine ribonucleotide binding||adenyl ribonucleotide binding||purine ribonucleoside triphosphate binding||small molecule binding||ion binding||anion binding||organic cyclic compound binding||carbohydrate derivative binding||nucl…	--	--
110880086	LOC110880086	NC_035441.1	204008893	204015041	-	4415	protein_coding	pleiotropic drug resistance protein 1-like	ABC2_membrane	4.34626	4.01862	4.42956	38.4987	8.9019	12.322	3.58985	6.65461	3.60356	1387.36	303.712	2.19173	2.15645e-06	1.81502e-05	366.961	334.883	0.131981	0.668017	0.837559	361.142	1536.45	-2.08917	0.000132587	0.00163086			GO:0016020||GO:0005575	membrane||cellular_component	GO:0005524||GO:0016887||GO:0000166||GO:0003674||GO:0005488||GO:0008144||GO:0017076||GO:0030554||GO:0032553||GO:0032555||GO:0032559||GO:0035639||GO:0036094||GO:0043167||GO:0043168||GO:0097159||GO:0097367||GO:1901265||GO:1901363||GO:0003824||GO:0017111||GO:0016462||GO:0016787||GO:0016817||GO:0016818	ATP binding||ATPase activity||nucleotide binding||molecular_function||binding||drug binding||purine nucleotide binding||adenyl nucleotide binding||ribonucleotide binding||purine ribonucleotide binding||adenyl ribonucleotide binding||purine ribonucleoside triphosphate binding||small molecule binding||ion binding||anion binding||organic cyclic compound binding||carbohydrate derivative binding||nucl…	--	--
110935627	LOC110935627	NC_035436.1	9508568	9531877	+	4560	protein_coding	pleiotropic drug resistance protein 1-like	ABC2_membrane	3.53318	3.67542	3.71776	13.638	7.59151	8.8326	11.2676	5.41996	12.0348	720.133	267.889	1.42698	1.21707e-07	1.28203e-06	780.417	295.388	1.40163	7.61726e-06	0.000117721	759.62	797.768	-0.0707846	0.852063	0.941416			GO:0016020||GO:0005575	membrane||cellular_component	GO:0005524||GO:0016887||GO:0000166||GO:0003674||GO:0005488||GO:0008144||GO:0017076||GO:0030554||GO:0032553||GO:0032555||GO:0032559||GO:0035639||GO:0036094||GO:0043167||GO:0043168||GO:0097159||GO:0097367||GO:1901265||GO:1901363||GO:0003824||GO:0017111||GO:0016462||GO:0016787||GO:0016817||GO:0016818	ATP binding||ATPase activity||nucleotide binding||molecular_function||binding||drug binding||purine nucleotide binding||adenyl nucleotide binding||ribonucleotide binding||purine ribonucleotide binding||adenyl ribonucleotide binding||purine ribonucleoside triphosphate binding||small molecule binding||ion binding||anion binding||organic cyclic compound binding||carbohydrate derivative binding||nucl…	--	--

## Sheet: YSL
ID	gene_name	gene_chr	gene_start	gene_end	gene_strand	gene_length	gene_biotype	gene_description	tf_family	L0a_fpkm	L0b_fpkm	L0c_fpkm	L1a_fpkm	L1b_fpkm	L1c_fpkm	L2a_fpkm	L2b_fpkm	L2c_fpkm	L1vsL0_L1	L1vsL0_L0	L1vsL0_log2FoldChange	L1vsL0_pvalue	L1vsL0_padj	L2vsL0_L2	L2vsL0_L0	L2vsL0_log2FoldChange	L2vsL0_pvalue	L2vsL0_padj	L2vsL1_L2	L2vsL1_L1	L2vsL1_log2FoldChange	L2vsL1_pvalue	L2vsL1_padj	biological_process	biological_process_description	cellular_component	cellular_component_description	molecular_function	molecular_function_description	pathway_id	pathway
110924134	LOC110924134	NC_035449.1	3838070	3842522	-	2350	protein_coding	metal-nicotianamine transporter YSL1-like	OPT	30.4534	21.7614	28.3151	9.6505	5.87677	4.22524	29.4458	46.1017	23.524	244.254	1017.49	-2.05707	1.75305e-10	2.91264e-09	1397.58	1121.91	0.316937	0.287713	0.529742	1374.09	270.464	2.34397	1.21313e-08	4.29622e-07	GO:0055085||GO:0006810||GO:0008150||GO:0051179||GO:0051234	transmembrane transport||transport||biological_process||localization||establishment of localization					--	--
110912188	LOC110912188	NC_035447.1	97182543	97188584	-	2459	protein_coding	probable metal-nicotianamine transporter YSL7	OPT	4.83423	5.04316	4.08731	3.50656	2.94421	2.21803	1.93783	4.46031	2.66171	112.081	184.642	-0.717566	0.0113119	0.0366749	133.667	203.62	-0.606935	0.0899996	0.24848	131.671	124.128	0.0835972	0.845826	0.939103	GO:0055085||GO:0006810||GO:0008150||GO:0051179||GO:0051234	transmembrane transport||transport||biological_process||localization||establishment of localization					--	--
110864494	LOC110864494	NC_035438.1	6831309	6834377	-	2399	protein_coding	metal-nicotianamine transporter YSL1-like%2C transcript variant X1	OPT	17.4562	8.87992	18.9034	4.30818	0.710082	2.68157	4.92255	14.1086	5.35163	96.9083	583.46	-2.58955	6.53056e-07	6.07822e-06	351.871	643.235	-0.870302	0.0551239	0.176326	347.609	107.406	1.69403	0.00779158	0.0452103	GO:0055085||GO:0006810||GO:0008150||GO:0051179||GO:0051234	transmembrane transport||transport||biological_process||localization||establishment of localization					--	--
110878664	LOC110878664	NC_035441.1	146124457	146134317	-	2452	protein_coding	probable metal-nicotianamine transporter YSL7	OPT	38.6612	27.7414	36.3476	15.2224	13.324	16.0838	23.0668	27.3038	23.9006	574.156	1354.58	-1.23856	2.43452e-09	3.41358e-08	1089.99	1493.59	-0.454498	0.0273081	0.105442	1068.17	636.231	0.747653	0.00112416	0.00972302	GO:0055085||GO:0006810||GO:0008150||GO:0051179||GO:0051234	transmembrane transport||transport||biological_process||localization||establishment of localization					--	--
110872967	LOC110872967	NC_035440.1	74285075	74288850	-	2228	protein_coding	metal-nicotianamine transporter YSL3-like	OPT	0.270835	0.165328	0.461979	0.291584	0.136532	0.219692	1.46457	1.35877	0.474548	7.57476	10.7566	-0.50526	0.539231	0.698272	44.1373	11.8556	1.89478	0.00440222	0.0255937	43.2426	8.3937	2.36279	0.000697131	0.00662056	GO:0055085||GO:0006810||GO:0008150||GO:0051179||GO:0051234	transmembrane transport||transport||biological_process||localization||establishment of localization					--	--
110864891	LOC110864891	NC_035438.1	20554114	20559998	-	2267	protein_coding	probable metal-nicotianamine transporter YSL7	OPT	0.851761	1.08322	0.454031	2.94383	4.10602	1.38801	2.97014	5.77941	2.46517	100.783	29.1253	1.79304	0.000464164	0.00233021	152.781	32.127	2.25017	2.94002e-06	5.17038e-05	150.513	111.545	0.430316	0.406776	0.666523	GO:0055085||GO:0006810||GO:0008150||GO:0051179||GO:0051234	transmembrane transport||transport||biological_process||localization||establishment of localization					--	--
110868069	LOC110868069	NC_035439.1	41173739	41177437	-	2284	protein_coding	metal-nicotianamine transporter YSL3-like%2C transcript variant X1	OPT	0	0	0	0.491297	0.985568	1.53075	8.23182	1.08644	5.577	35.9356	0	7.63636	2.72199e-08	3.23994e-07	202.487	0	9.9924	2.94726e-09	1.11917e-07	195.95	39.8491	2.30114	0.000624088	0.00602931	GO:0055085||GO:0006810||GO:0008150||GO:0051179||GO:0051234	transmembrane transport||transport||biological_process||localization||establishment of localization					--	--
110936701	LOC110936701	NC_035436.1	93510846	93514891	+	2266	protein_coding	metal-nicotianamine transporter YSL3-like	OPT	26.7358	16.8245	23.8071	117.597	102.588	76.5284	62.2862	84.0794	54.5021	3535.08	820.747	2.10678	3.5622e-16	1.18006e-14	2728.75	904.978	1.59223	2.17979e-09	8.56061e-08	2678.5	3915.05	-0.547707	0.0709203	0.228508	GO:0055085||GO:0006810||GO:0008150||GO:0051179||GO:0051234	transmembrane transport||transport||biological_process||localization||establishment of localization					--	--
110878455	LOC110878455	NC_035441.1	134594306	134599233	+	2304	protein_coding	probable metal-nicotianamine transporter YSL6	OPT	6.80942	7.64732	8.48806	6.07508	12.4899	6.343	15.6463	16.9736	17.9843	301.824	284.228	0.0871132	0.791496	0.880752	697.088	313.379	1.1535	1.16236e-09	4.86681e-08	682.445	334.198	1.0296	0.00344413	0.023969	GO:0055085||GO:0006810||GO:0008150||GO:0051179||GO:0051234	transmembrane transport||transport||biological_process||localization||establishment of localization					--	--

## Sheet: ZIP
ID	gene_name	gene_chr	gene_start	gene_end	gene_strand	gene_length	gene_biotype	gene_description	tf_family	L0a_fpkm	L0b_fpkm	L0c_fpkm	L1a_fpkm	L1b_fpkm	L1c_fpkm	L2a_fpkm	L2b_fpkm	L2c_fpkm	L1vsL0_L1	L1vsL0_L0	L1vsL0_log2FoldChange	L1vsL0_pvalue	L1vsL0_padj	L2vsL0_L2	L2vsL0_L0	L2vsL0_log2FoldChange	L2vsL0_pvalue	L2vsL0_padj	L2vsL1_L2	L2vsL1_L1	L2vsL1_log2FoldChange	L2vsL1_pvalue	L2vsL1_padj	biological_process	biological_process_description	cellular_component	cellular_component_description	molecular_function	molecular_function_description	pathway_id	pathway
110925847	LOC110925847	NC_035449.1	40877190	40878737	+	1319	protein_coding	probable zinc transporter 10	-	6.22176	4.98022	8.35439	5.55218	12.2231	5.30135	9.54217	21.8606	21.9482	160.171	138.675	0.208595	0.604337	0.750906	420.845	152.877	1.46096	0.00010226	0.00111623	413.662	177.323	1.22148	0.00964809	0.0535395	GO:0030001||GO:0055085||GO:0006810||GO:0006811||GO:0006812||GO:0008150||GO:0051179||GO:0051234	metal ion transport||transmembrane transport||transport||ion transport||cation transport||biological_process||localization||establishment of localization	GO:0016020||GO:0005575	membrane||cellular_component	GO:0046873||GO:0003674||GO:0005215||GO:0022857||GO:0008324||GO:0015075||GO:0015318||GO:0022890	metal ion transmembrane transporter activity||molecular_function||transporter activity||transmembrane transporter activity||cation transmembrane transporter activity||ion transmembrane transporter activity||inorganic molecular entity transmembrane transporter activity||inorganic cation transmembrane transporter activity	--	--
110927117	LOC110927117	NC_035434.1	170347577	170355309	+	1263	protein_coding	zinc transporter ZTP29-like	-	7.26206	7.09674	7.14285	9.25866	7.46636	9.74407	12.8769	9.54848	13.3143	175.366	146.014	0.263644	0.271332	0.438604	269.51	161.005	0.743203	0.00162616	0.011376	263.102	194.337	0.437741	0.112822	0.310819	GO:0030001||GO:0055085||GO:0006810||GO:0006811||GO:0006812||GO:0008150||GO:0051179||GO:0051234	metal ion transport||transmembrane transport||transport||ion transport||cation transport||biological_process||localization||establishment of localization	GO:0016020||GO:0005575	membrane||cellular_component	GO:0046873||GO:0003674||GO:0005215||GO:0022857||GO:0008324||GO:0015075||GO:0015318||GO:0022890	metal ion transmembrane transporter activity||molecular_function||transporter activity||transmembrane transporter activity||cation transmembrane transporter activity||ion transmembrane transporter activity||inorganic molecular entity transmembrane transporter activity||inorganic cation transmembrane transporter activity	--	--
110941480	LOC110941480	NC_035437.1	173073875	173076298	-	1770	protein_coding	zinc transporter 4%2C chloroplastic-like%2C transcript variant X1	-	8.65924	7.69998	7.69658	6.23957	3.7122	3.595	1.37534	2.21506	1.39379	126.037	228.937	-0.858989	0.00421066	0.015848	52.9032	252.451	-2.25442	5.1772e-14	5.49442e-12	51.9938	139.602	-1.42686	0.000694651	0.00660391	GO:0030001||GO:0055085||GO:0006810||GO:0006811||GO:0006812||GO:0008150||GO:0051179||GO:0051234	metal ion transport||transmembrane transport||transport||ion transport||cation transport||biological_process||localization||establishment of localization	GO:0016020||GO:0005575	membrane||cellular_component	GO:0046873||GO:0003674||GO:0005215||GO:0022857||GO:0008324||GO:0015075||GO:0015318||GO:0022890	metal ion transmembrane transporter activity||molecular_function||transporter activity||transmembrane transporter activity||cation transmembrane transporter activity||ion transmembrane transporter activity||inorganic molecular entity transmembrane transporter activity||inorganic cation transmembrane transporter activity	--	--
110908769	LOC110908769	NC_035446.1	87833838	87838535	-	1508	protein_coding	zinc transporter 5	-	8.56312	9.03777	8.75273	4.07304	5.7692	5.5643	8.1058	9.34649	8.27992	121.907	213.678	-0.810823	0.00125513	0.00556111	232.236	235.617	-0.0207806	0.920179	0.969218	227.543	135.076	0.753169	0.0100483	0.0552213	--	--	--	--	--	--	--	--
110911163	LOC110911163	NC_035447.1	37591014	37594123	-	3110	protein_coding	probable zinc transporter protein DDB_G0291141	-	2.2507	2.56621	2.31673	6.45662	4.40152	5.21625	1.88193	2.4894	2.08836	262.465	119.288	1.13823	9.32271e-06	6.85434e-05	120.272	131.537	-0.12887	0.626433	0.811529	117.961	290.798	-1.30228	2.11868e-05	0.000339878	GO:0006812||GO:0055085||GO:0006810||GO:0006811||GO:0008150||GO:0051179||GO:0051234	cation transport||transmembrane transport||transport||ion transport||biological_process||localization||establishment of localization	GO:0016021||GO:0005575||GO:0016020||GO:0031224||GO:0044425	integral component of membrane||cellular_component||membrane||intrinsic component of membrane||membrane part	GO:0008324||GO:0003674||GO:0005215||GO:0022857||GO:0015075	cation transmembrane transporter activity||molecular_function||transporter activity||transmembrane transporter activity||ion transmembrane transporter activity	--	--
110873030	LOC110873030	NC_035440.1	79821644	79831904	-	1223	protein_coding	zinc transporter 5-like	-	0.296036	0.803162	0.495065	3.13887	4.87506	5.77465	14.738	1.13622	9.18025	88.3802	10.4841	3.07582	9.68649e-10	1.44921e-08	182.318	11.5608	3.97988	1.72963e-07	4.18117e-06	176.192	97.9576	0.847657	0.224861	0.477433	GO:0030001||GO:0055085||GO:0006810||GO:0006811||GO:0006812||GO:0008150||GO:0051179||GO:0051234	metal ion transport||transmembrane transport||transport||ion transport||cation transport||biological_process||localization||establishment of localization	GO:0016020||GO:0005575	membrane||cellular_component	GO:0046873||GO:0003674||GO:0005215||GO:0022857||GO:0008324||GO:0015075||GO:0015318||GO:0022890	metal ion transmembrane transporter activity||molecular_function||transporter activity||transmembrane transporter activity||cation transmembrane transporter activity||ion transmembrane transporter activity||inorganic molecular entity transmembrane transporter activity||inorganic cation transmembrane transporter activity	--	--
110869063	LOC110869063	NC_035433.1	75040689	75043216	+	1413	protein_coding	zinc transporter 6%2C chloroplastic	-	8.92531	13.7729	9.04125	31.4731	38.88	30.7808	24.5594	23.7781	24.5501	750.694	241.153	1.63862	1.20499e-10	2.05174e-09	615.861	265.942	1.21173	5.52349e-07	1.16699e-05	602.536	831.536	-0.464929	0.0388251	0.150075	GO:0030001||GO:0055085||GO:0006810||GO:0006811||GO:0006812||GO:0008150||GO:0051179||GO:0051234	metal ion transport||transmembrane transport||transport||ion transport||cation transport||biological_process||localization||establishment of localization	GO:0016020||GO:0005575	membrane||cellular_component	GO:0046873||GO:0003674||GO:0005215||GO:0022857||GO:0008324||GO:0015075||GO:0015318||GO:0022890	metal ion transmembrane transporter activity||molecular_function||transporter activity||transmembrane transporter activity||cation transmembrane transporter activity||ion transmembrane transporter activity||inorganic molecular entity transmembrane transporter activity||inorganic cation transmembrane transporter activity	--	--
