# Supplementary material for: Translocation of Foliar Absorbed Zn in Sunflower (Helianthus annuus) Leaves
Source: Front Plant Sci. 2022 Mar 2;13:757048. doi: 10.3389/fpls.2022.757048 (PMC8924476; doi:10.3389/fpls.2022.757048)
Supplement: Supplementary Additional File 6 — List of the metal-chelating ligand genes identified from the DEGs. [file Data_Sheet_6.XLSX]

## Sheet: citrate
ID	gene_name	gene_chr	gene_start	gene_end	gene_strand	gene_length	gene_biotype	gene_description	tf_family	L0a_fpkm	L0b_fpkm	L0c_fpkm	L1a_fpkm	L1b_fpkm	L1c_fpkm	L2a_fpkm	L2b_fpkm	L2c_fpkm	L1vsL0_L1	L1vsL0_L0	L1vsL0_log2FoldChange	L1vsL0_pvalue	L1vsL0_padj	L2vsL0_L2	L2vsL0_L0	L2vsL0_log2FoldChange	L2vsL0_pvalue	L2vsL0_padj	L2vsL1_L2	L2vsL1_L1	L2vsL1_log2FoldChange	L2vsL1_pvalue	L2vsL1_padj	biological_process	biological_process_description	cellular_component	cellular_component_description	molecular_function	molecular_function_description	pathway_id	pathway
110903742	LOC110903742	NC_035446.1	128922012	128932211	-	1782	protein_coding	ATP-citrate synthase alpha chain protein 1-like	-	3.42005	3.06614	2.92199	3.38048	4.30173	3.06068	12.9632	3.70404	20.4271	100.608	90.1451	0.159702	0.589389	0.738659	392.457	99.4063	1.98118	8.55e-05	0.000958698	381.099	111.43	1.7738	0.000893115	0.00807448	--	--	--	--	--	--	--	--
110897788	LOC110897788	NC_035445.1	45471865	45478447	+	2167	protein_coding	ATP-citrate synthase beta chain protein 2-like	Citrate_synt	24.3094	25.7805	23.2462	16.8701	19.5684	17.941	22.9455	21.5736	28.0662	618.7	854.486	-0.46576	0.00714338	0.0249222	939.371	942.253	-0.00431934	0.980907	0.993159	918.432	685.436	0.422209	0.059784	0.203337	GO:0008152||GO:0008150	metabolic process||biological_process			GO:0046912||GO:0003824||GO:0003674||GO:0016740||GO:0016746	transferase activity, transferring acyl groups, acyl groups converted into alkyl on transfer||catalytic activity||molecular_function||transferase activity||transferase activity, transferring acyl groups	--	--
110920309	LOC110920309	NC_035448.1	172671683	172677659	-	921	protein_coding	ATP-citrate synthase alpha chain protein 1-like	-	2.35864	3.06625	1.11758	0.961874	0.132115	0.455536	0.112475	0.215542	0.109332	7.49505	32.405	-2.10636	0.00616827	0.021965	2.41851	35.7465	-3.88487	1.75e-06	3.26e-05	2.38113	8.30475	-1.80791	0.132849	0.344974	--	--	--	--	--	--	ath00020||ath01100||ath01110	Citrate cycle (TCA cycle)||Metabolic pathways||Biosynthesis of secondary metabolites
110897303	LOC110897303	NC_035445.1	2001377	2008028	+	1873	protein_coding	citrate synthase%2C glyoxysomal-like	Citrate_synt	17.7192	18.6502	18.943	33.9282	24.0367	35.765	15.7624	26.7088	16.881	920.628	557.024	0.724684	0.000779747	0.00366439	666.642	614.198	0.118248	0.652881	0.827625	655.384	1020.32	-0.638619	0.0531131	0.187093					GO:0046912||GO:0003674||GO:0003824||GO:0016740||GO:0016746	transferase activity, transferring acyl groups, acyl groups converted into alkyl on transfer||molecular_function||catalytic activity||transferase activity||transferase activity, transferring acyl groups	--	--

## Sheet: cysteine
ID	gene_name	gene_chr	gene_start	gene_end	gene_strand	gene_length	gene_biotype	gene_description	tf_family	L0a_fpkm	L0b_fpkm	L0c_fpkm	L1a_fpkm	L1b_fpkm	L1c_fpkm	L2a_fpkm	L2b_fpkm	L2c_fpkm	L1vsL0_L1	L1vsL0_L0	L1vsL0_log2FoldChange	L1vsL0_pvalue	L1vsL0_padj	L2vsL0_L2	L2vsL0_L0	L2vsL0_log2FoldChange	L2vsL0_pvalue	L2vsL0_padj	L2vsL1_L2	L2vsL1_L1	L2vsL1_log2FoldChange	L2vsL1_pvalue	L2vsL1_padj	biological_process	biological_process_description	cellular_component	cellular_component_description	molecular_function	molecular_function_description	pathway_id	pathway
110936109	LOC110936109	NC_035436.1	40703251	40706860	+	1619	protein_coding	low-temperature-induced cysteine proteinase-like	Peptidase_C1	2.16173	0.872149	1.86987	1.96985	1.80375	1.2957	3.55109	3.6478	4.47808	43.1542	42.683	0.017664	0.970312	0.986111	112.936	47.0605	1.26237	0.00166986	0.0116162	110.49	47.7915	1.20542	0.000829564	0.00762708	GO:0006508||GO:0008152||GO:0006807||GO:0008150||GO:0019538||GO:0043170||GO:0044238||GO:0071704||GO:1901564	proteolysis||metabolic process||nitrogen compound metabolic process||biological_process||protein metabolic process||macromolecule metabolic process||primary metabolic process||organic substance metabolic process||organonitrogen compound metabolic process			GO:0008234||GO:0003674||GO:0003824||GO:0008233||GO:0070011||GO:0016787||GO:0140096	cysteine-type peptidase activity||molecular_function||catalytic activity||peptidase activity||peptidase activity, acting on L-amino acid peptides||hydrolase activity||catalytic activity, acting on a protein	--	--
110865303	LOC110865303	NC_035438.1	38690205	38696846	+	2020	protein_coding	cysteine-rich receptor-like protein kinase 2%2C transcript variant X1	Pkinase	0.0896168	0.0303919	0	0	0	0.138465	2.28204	0.393097	0.598185	1.44802	1.30389	0.131949	0.959487	0.979446	39.5088	1.43904	4.77717	2.2e-05	0.000296667	38.2229	1.61036	4.63773	0.000148262	0.00179331	GO:0006468||GO:0008152||GO:0006464||GO:0006793||GO:0006796||GO:0006807||GO:0008150||GO:0009987||GO:0016310||GO:0019538||GO:0036211||GO:0043170||GO:0043412||GO:0044237||GO:0044238||GO:0044260||GO:0044267||GO:0071704||GO:1901564	protein phosphorylation||metabolic process||cellular protein modification process||phosphorus metabolic process||phosphate-containing compound metabolic process||nitrogen compound metabolic process||biological_process||cellular process||phosphorylation||protein metabolic process||protein modification process||macromolecule metabolic process||macromolecule modification||cellular metabolic process|…			GO:0004672||GO:0005524||GO:0003674||GO:0003824||GO:0016301||GO:0016740||GO:0016772||GO:0016773||GO:0140096||GO:0000166||GO:0005488||GO:0008144||GO:0017076||GO:0030554||GO:0032553||GO:0032555||GO:0032559||GO:0035639||GO:0036094||GO:0043167||GO:0043168||GO:0097159||GO:0097367||GO:1901265||GO:1901363	protein kinase activity||ATP binding||molecular_function||catalytic activity||kinase activity||transferase activity||transferase activity, transferring phosphorus-containing groups||phosphotransferase activity, alcohol group as acceptor||catalytic activity, acting on a protein||nucleotide binding||binding||drug binding||purine nucleotide binding||adenyl nucleotide binding||ribonucleotide binding|…	--	--
110923002	LOC110923002	NC_035449.1	172832464	172838925	-	1286	protein_coding	cysteine-rich receptor-like protein kinase 29%2C transcript variant X1	Pkinase_Tyr	3.00302	2.33919	3.29568	2.02068	3.59545	1.73996	0.765241	0.501688	0.508954	49.7703	59.7223	-0.260888	0.536562	0.696184	13.6583	65.8463	-2.27154	4.43e-07	9.62e-06	13.3282	55.1045	-2.04974	0.000178106	0.00209033	GO:0006468||GO:0008152||GO:0006464||GO:0006793||GO:0006796||GO:0006807||GO:0008150||GO:0009987||GO:0016310||GO:0019538||GO:0036211||GO:0043170||GO:0043412||GO:0044237||GO:0044238||GO:0044260||GO:0044267||GO:0071704||GO:1901564	protein phosphorylation||metabolic process||cellular protein modification process||phosphorus metabolic process||phosphate-containing compound metabolic process||nitrogen compound metabolic process||biological_process||cellular process||phosphorylation||protein metabolic process||protein modification process||macromolecule metabolic process||macromolecule modification||cellular metabolic process|…			GO:0004672||GO:0003674||GO:0003824||GO:0016301||GO:0016740||GO:0016772||GO:0016773||GO:0140096	protein kinase activity||molecular_function||catalytic activity||kinase activity||transferase activity||transferase activity, transferring phosphorus-containing groups||phosphotransferase activity, alcohol group as acceptor||catalytic activity, acting on a protein	--	--
110909869	LOC110909869	NC_035447.1	1776288	1780013	+	1079	protein_coding	cysteine-rich repeat secretory protein 38-like	-	2.68435	1.19483	2.97401	1.47784	0.225538	1.2313	4.51224	26.3551	4.24616	16.5883	39.7528	-1.26222	0.0704114	0.161908	228.901	43.8238	2.38468	0.000548204	0.00461671	227.545	18.3921	3.62975	7.74e-06	0.00014088	--	--	--	--	--	--	--	--
110927332	LOC110927332	NC_035434.1	178349616	178353656	+	1397	protein_coding	cysteine synthase-like%2C transcript variant X1	PALP	193.984	173.672	195.075	124.755	110.181	183.146	88.203	126.007	99.0728	3059.42	4226.75	-0.466455	0.0417039	0.107374	2621.16	4660.56	-0.830283	4.09e-05	0.000508421	2572.48	3391.65	-0.398748	0.186275	0.425893	--	--	--	--	--	--	ath00270||ath00920||ath01100||ath01110||ath01200||ath01230	Cysteine and methionine metabolism||Sulfur metabolism||Metabolic pathways||Biosynthesis of secondary metabolites||Carbon metabolism||Biosynthesis of amino acids
110869503	LOC110869503	NC_035440.1	13472915	13476671	+	1358	protein_coding	cysteine-rich receptor-like protein kinase 10	Pkinase_Tyr	0	0	0	0.0869794	0.268802	0.205964	0.114421	0.328908	0.444895	4.00299	0	4.47149	0.0342548	0.0916018	7.19853	0	5.17946	0.00506932	0.0286436	7.07125	4.43495	0.677545	0.531206	0.76299	GO:0006468||GO:0008152||GO:0006464||GO:0006793||GO:0006796||GO:0006807||GO:0008150||GO:0009987||GO:0016310||GO:0019538||GO:0036211||GO:0043170||GO:0043412||GO:0044237||GO:0044238||GO:0044260||GO:0044267||GO:0071704||GO:1901564	protein phosphorylation||metabolic process||cellular protein modification process||phosphorus metabolic process||phosphate-containing compound metabolic process||nitrogen compound metabolic process||biological_process||cellular process||phosphorylation||protein metabolic process||protein modification process||macromolecule metabolic process||macromolecule modification||cellular metabolic process|…			GO:0004672||GO:0003674||GO:0003824||GO:0016301||GO:0016740||GO:0016772||GO:0016773||GO:0140096	protein kinase activity||molecular_function||catalytic activity||kinase activity||transferase activity||transferase activity, transferring phosphorus-containing groups||phosphotransferase activity, alcohol group as acceptor||catalytic activity, acting on a protein	--	--
110877178	LOC110877178	NC_035433.1	125358960	125359671	+	712	protein_coding	cysteine proteinase inhibitor B-like	-	0.0847499	0.0862243	0.0850371	0.41474	0.512687	1.0803	0.872945	1.53347	0.84855	7.47288	0.980072	2.92433	0.0274711	0.0764805	13.9078	1.0807	3.68599	0.00162408	0.0113679	13.6816	8.28864	0.733019	0.363917	0.628138	--	--	--	--	--	--	--	--
110902198	LOC110902198	NC_035445.1	185646611	185647047	-	387	protein_coding	cysteine-rich repeat secretory protein 38-like	-	9.82311	6.18676	10.7951	6.86733	2.04368	1.80684	1.4722	4.10365	0.650482	21.842	55.7699	-1.34551	0.0247519	0.0701683	14.5406	61.4856	-2.08071	0.0016901	0.0117472	14.3942	24.1834	-0.754054	0.398448	0.659361	--	--	--	--	--	--	--	--
110903966	LOC110903966	NC_035446.1	137827683	137831626	+	1574	protein_coding	plant cysteine oxidase 1-like%2C transcript variant X1	-	0.191683	0	0	0.562824	0.386524	0.666373	0.361971	0.126121	0.287881	13.3278	1.62271	3.03286	0.0159016	0.0485909	7.28039	1.79099	2.02042	0.194715	0.415863	7.07372	14.7737	-1.05867	0.177415	0.41352	GO:0055114||GO:0008152||GO:0008150	oxidation-reduction process||metabolic process||biological_process			GO:0016702||GO:0003674||GO:0003824||GO:0016491||GO:0016701||GO:0051213	oxidoreductase activity, acting on single donors with incorporation of molecular oxygen, incorporation of two atoms of oxygen||molecular_function||catalytic activity||oxidoreductase activity||oxidoreductase activity, acting on single donors with incorporation of molecular oxygen||dioxygenase activity	--	--
110903818	LOC110903818	NC_035446.1	131819495	131821421	+	1835	protein_coding	cysteine desulfurase%2C mitochondrial	Aminotran_5	22.4926	29.4747	22.9647	18.5384	18.3014	17.7956	19.2784	20.5546	16.5172	526.4	739.333	-0.489834	0.0133194	0.0420419	619.151	815.289	-0.397025	0.0608674	0.189267	606.463	583.185	0.0562249	0.807577	0.922589	--	--	--	--	--	--	ath00730||ath01100||ath04122	Thiamine metabolism||Metabolic pathways||Sulfur relay system
110926527	LOC110926527	NC_035449.1	138204038	138218292	+	1304	protein_coding	plant cysteine oxidase 4	-	7.82039	5.27291	4.68956	3.26093	3.12592	3.75363	5.36218	5.63268	3.82238	69.3646	124.689	-0.847259	0.00920808	0.0308688	115.789	137.517	-0.248507	0.453668	0.687296	113.444	76.8668	0.562085	0.102897	0.292274	GO:0055114||GO:0008152||GO:0008150	oxidation-reduction process||metabolic process||biological_process			GO:0016702||GO:0003674||GO:0003824||GO:0016491||GO:0016701||GO:0051213	oxidoreductase activity, acting on single donors with incorporation of molecular oxygen, incorporation of two atoms of oxygen||molecular_function||catalytic activity||oxidoreductase activity||oxidoreductase activity, acting on single donors with incorporation of molecular oxygen||dioxygenase activity	--	--
110873471	LOC110873471	NC_035440.1	110974531	110975420	-	890	protein_coding	cysteine-rich repeat secretory protein 55-like	-	0.2034	0.413877	0.408178	0.86266	1.57224	1.72848	1.92048	6.02234	1.81024	19.4219	4.9068	1.98279	0.00866964	0.0293436	52.2767	5.40959	3.27336	1.14e-05	0.000167382	51.7094	21.5256	1.26651	0.0570093	0.196885	--	--	--	--	--	--	--	--
110937631	LOC110937631	NC_035436.1	158499600	158504342	+	1393	protein_coding	bifunctional L-3-cyanoalanine synthase/cysteine synthase 1%2C mitochondrial-like%2C transcript variant X1	PALP	97.4655	75.3624	93.2754	147.457	106.086	149.538	124.486	97.3332	108.321	2945.15	1992.99	0.563343	0.0086486	0.0293082	2749.03	2197.53	0.32299	0.0925418	0.253252	2685.48	3263.88	-0.281366	0.24825	0.507377	--	--	--	--	--	--	--	--
110938200	LOC110938200	NC_035436.1	177299685	177302952	-	1465	protein_coding	cysteine protease RD19A-like	Peptidase_C1	0.41189	0.0419056	0.330629	2.58005	1.03821	0.477302	1.34348	0.542018	2.30257	31.6313	6.17785	2.35765	0.00778511	0.0268043	36.4453	6.81087	2.41821	0.00401258	0.0237572	35.4376	35.0104	0.0143995	0.984705	0.995049	GO:0006508||GO:0008152||GO:0006807||GO:0008150||GO:0019538||GO:0043170||GO:0044238||GO:0071704||GO:1901564	proteolysis||metabolic process||nitrogen compound metabolic process||biological_process||protein metabolic process||macromolecule metabolic process||primary metabolic process||organic substance metabolic process||organonitrogen compound metabolic process			GO:0008234||GO:0003674||GO:0003824||GO:0008233||GO:0070011||GO:0016787||GO:0140096	cysteine-type peptidase activity||molecular_function||catalytic activity||peptidase activity||peptidase activity, acting on L-amino acid peptides||hydrolase activity||catalytic activity, acting on a protein	--	--
110870251	LOC110870251	NC_035433.1	83516053	83519135	+	2167	protein_coding	cysteine-rich receptor-like protein kinase 5%2C transcript variant X1	Pkinase_Tyr	15.2595	3.48462	14.1377	6.86796	2.52676	2.35556	1.14728	9.89364	2.88097	134.005	383.058	-1.51419	0.00616518	0.0219582	181.897	422.296	-1.21511	0.225655	0.456336	180.703	148.389	0.283335	0.696895	0.865403	GO:0006468||GO:0008152||GO:0006464||GO:0006793||GO:0006796||GO:0006807||GO:0008150||GO:0009987||GO:0016310||GO:0019538||GO:0036211||GO:0043170||GO:0043412||GO:0044237||GO:0044238||GO:0044260||GO:0044267||GO:0071704||GO:1901564	protein phosphorylation||metabolic process||cellular protein modification process||phosphorus metabolic process||phosphate-containing compound metabolic process||nitrogen compound metabolic process||biological_process||cellular process||phosphorylation||protein metabolic process||protein modification process||macromolecule metabolic process||macromolecule modification||cellular metabolic process|…			GO:0004672||GO:0003674||GO:0003824||GO:0016301||GO:0016740||GO:0016772||GO:0016773||GO:0140096	protein kinase activity||molecular_function||catalytic activity||kinase activity||transferase activity||transferase activity, transferring phosphorus-containing groups||phosphotransferase activity, alcohol group as acceptor||catalytic activity, acting on a protein	--	--
110927194	LOC110927194	NC_035434.1	173139626	173155842	+	7082	protein_coding	calpain-type cysteine protease DEK1-like	Peptidase_C2	3.90237	2.9907	4.13788	8.01408	4.6733	6.52644	3.14484	4.53398	3.56881	714.157	420.011	0.765845	0.00394116	0.01495	477.064	463.087	0.0428834	0.861596	0.942261	468.227	791.339	-0.757232	0.0162906	0.0796068	GO:0006508||GO:0008152||GO:0006807||GO:0008150||GO:0019538||GO:0043170||GO:0044238||GO:0071704||GO:1901564	proteolysis||metabolic process||nitrogen compound metabolic process||biological_process||protein metabolic process||macromolecule metabolic process||primary metabolic process||organic substance metabolic process||organonitrogen compound metabolic process	GO:0005622||GO:0005575||GO:0005623||GO:0044464	intracellular||cellular_component||cell||cell part	GO:0004198||GO:0004197||GO:0003674||GO:0003824||GO:0004175||GO:0008234||GO:0008233||GO:0070011||GO:0016787||GO:0140096	calcium-dependent cysteine-type endopeptidase activity||cysteine-type endopeptidase activity||molecular_function||catalytic activity||endopeptidase activity||cysteine-type peptidase activity||peptidase activity||peptidase activity, acting on L-amino acid peptides||hydrolase activity||catalytic activity, acting on a protein	--	--
110929448	LOC110929448	NC_035435.1	90155939	90157511	-	592	protein_coding	cysteine-rich and transmembrane domain-containing protein WIH2-like	-	21.4051	18.9775	21.989	29.6293	33.5025	34.2537	28.7846	15.2574	31.5521	302.553	198.524	0.607392	0.00376731	0.0143773	266.719	218.897	0.285027	0.362999	0.608146	259.76	335.231	-0.367522	0.265396	0.527092	--	--	--	--	--	--	--	--
110894405	LOC110894405	NC_035444.1	28328009	28330573	+	1220	protein_coding	cysteine-rich repeat secretory protein 12-like	-	4.35253	3.72376	4.01988	13.1673	9.67437	4.87181	6.92011	5.81711	11.1012	178.06	79.3458	1.16784	0.00291019	0.0115599	173.313	87.4928	0.986388	0.00279282	0.0177641	169.215	197.117	-0.221299	0.618535	0.820446	--	--	--	--	--	--	--	--
110932806	LOC110932806	NC_035436.1	8607381	8607719	+	339	protein_coding	cysteine proteinase inhibitor 5-like	-	0	0.181096	0.357206	1.91637	2.69198	2.47521	3.20852	0	1.7822	12.6032	0.980799	3.68383	0.00223468	0.00920312	10.0608	1.08056	3.21822	0.0622513	0.192268	9.70147	13.9637	-0.523999	0.636205	0.830795	--	--	--	--	--	--	--	--
110918288	LOC110918288	NC_035448.1	94937899	94941920	-	1387	protein_coding	cysteine synthase	PALP	14.0087	11.641	17.2428	24.9095	32.5029	20.2666	22.2564	29.2332	25.2281	566.506	319.843	0.825088	0.0021837	0.00901776	636.937	352.621	0.852968	0.000324921	0.00296068	624.618	627.351	-0.00673048	0.981649	0.994319	--	--	--	--	--	--	--	--
110895072	LOC110895072	NC_035444.1	70996406	71000855	+	2299	protein_coding	cysteine-rich receptor-like protein kinase 2	Pkinase_Tyr	0.131235	0.213629	0.447712	0.899115	0.476337	2.88945	0.405526	0.43174	0.481792	51.102	9.79438	2.3799	0.00194534	0.00816842	18.1257	10.7935	0.747675	0.285672	0.527634	17.7407	56.7302	-1.67305	0.0170858	0.0824648	GO:0006468||GO:0008152||GO:0006464||GO:0006793||GO:0006796||GO:0006807||GO:0008150||GO:0009987||GO:0016310||GO:0019538||GO:0036211||GO:0043170||GO:0043412||GO:0044237||GO:0044238||GO:0044260||GO:0044267||GO:0071704||GO:1901564	protein phosphorylation||metabolic process||cellular protein modification process||phosphorus metabolic process||phosphate-containing compound metabolic process||nitrogen compound metabolic process||biological_process||cellular process||phosphorylation||protein metabolic process||protein modification process||macromolecule metabolic process||macromolecule modification||cellular metabolic process|…			GO:0004672||GO:0003674||GO:0003824||GO:0016301||GO:0016740||GO:0016772||GO:0016773||GO:0140096	protein kinase activity||molecular_function||catalytic activity||kinase activity||transferase activity||transferase activity, transferring phosphorus-containing groups||phosphotransferase activity, alcohol group as acceptor||catalytic activity, acting on a protein	--	--
110908425	LOC110908425	NC_035446.1	56412464	56416645	-	1638	protein_coding	cysteine desulfurase 1%2C chloroplastic-like%2C transcript variant X2	Aminotran_5	37.7598	35.943	36.6679	25.8158	18.7196	27.193	22.261	28.4198	19.518	616.166	972.042	-0.65801	0.00149746	0.00649228	689.119	1071.85	-0.637314	0.00280551	0.0178356	676.073	682.878	-0.0143853	0.960741	0.986272	--	--	--	--	--	--	ath00450||ath01100	Selenocompound metabolism||Metabolic pathways
110871672	LOC110871672	NC_035440.1	2381116	2388509	+	2511	protein_coding	cysteine-rich receptor-like protein kinase 2	Pkinase_Tyr	2.61938	2.54271	2.5077	3.31634	5.62111	10.0529	3.52724	7.31284	5.29338	249.337	103.55	1.26629	0.00128884	0.00569112	242.775	114.184	1.08847	0.000938894	0.00724746	238.841	276.529	-0.210431	0.654603	0.842365	GO:0006468||GO:0008152||GO:0006464||GO:0006793||GO:0006796||GO:0006807||GO:0008150||GO:0009987||GO:0016310||GO:0019538||GO:0036211||GO:0043170||GO:0043412||GO:0044237||GO:0044238||GO:0044260||GO:0044267||GO:0071704||GO:1901564	protein phosphorylation||metabolic process||cellular protein modification process||phosphorus metabolic process||phosphate-containing compound metabolic process||nitrogen compound metabolic process||biological_process||cellular process||phosphorylation||protein metabolic process||protein modification process||macromolecule metabolic process||macromolecule modification||cellular metabolic process|…			GO:0004672||GO:0003674||GO:0003824||GO:0016301||GO:0016740||GO:0016772||GO:0016773||GO:0140096	protein kinase activity||molecular_function||catalytic activity||kinase activity||transferase activity||transferase activity, transferring phosphorus-containing groups||phosphotransferase activity, alcohol group as acceptor||catalytic activity, acting on a protein	--	--
110921614	LOC110921614	NC_035449.1	130617075	130619215	-	1302	protein_coding	cysteine-rich receptor-like protein kinase 10	Pkinase_Tyr	6.07127	4.62088	4.32474	13.0638	6.44835	15.5209	2.98357	7.47096	3.28688	238.877	105.131	1.18328	0.00117809	0.00527242	107.53	115.939	-0.108534	0.801027	0.911878	106.091	264.849	-1.31993	0.00792309	0.0458052	GO:0006468||GO:0008152||GO:0006464||GO:0006793||GO:0006796||GO:0006807||GO:0008150||GO:0009987||GO:0016310||GO:0019538||GO:0036211||GO:0043170||GO:0043412||GO:0044237||GO:0044238||GO:0044260||GO:0044267||GO:0071704||GO:1901564	protein phosphorylation||metabolic process||cellular protein modification process||phosphorus metabolic process||phosphate-containing compound metabolic process||nitrogen compound metabolic process||biological_process||cellular process||phosphorylation||protein metabolic process||protein modification process||macromolecule metabolic process||macromolecule modification||cellular metabolic process|…			GO:0004672||GO:0003674||GO:0003824||GO:0016301||GO:0016740||GO:0016772||GO:0016773||GO:0140096	protein kinase activity||molecular_function||catalytic activity||kinase activity||transferase activity||transferase activity, transferring phosphorus-containing groups||phosphotransferase activity, alcohol group as acceptor||catalytic activity, acting on a protein	--	--
110930005	LOC110930005	NC_035435.1	128480980	128486266	-	2218	protein_coding	cysteine-rich receptor-like protein kinase 2	-	0.190439	0.415183	0.682444	1.41124	2.66067	1.07189	0.443688	1.38727	0.953375	60.0606	15.3574	1.96897	0.00094953	0.00436444	37.0274	16.9254	1.12988	0.0934057	0.254875	36.5063	66.4861	-0.866773	0.139848	0.356287	--	--	--	--	--	--	--	--
110921968	LOC110921968	NC_035449.1	34562497	34565278	+	2182	protein_coding	cysteine-rich receptor-like protein kinase 2	Pkinase	0	0.0844065	0.249733	1.10973	1.11529	0.512739	0.308584	0.568613	0.253813	31.456	3.91821	3.00678	0.000774936	0.00364496	14.8263	4.31584	1.77981	0.102831	0.272102	14.5988	34.8222	-1.25961	0.0471674	0.172317	GO:0006468||GO:0008152||GO:0006464||GO:0006793||GO:0006796||GO:0006807||GO:0008150||GO:0009987||GO:0016310||GO:0019538||GO:0036211||GO:0043170||GO:0043412||GO:0044237||GO:0044238||GO:0044260||GO:0044267||GO:0071704||GO:1901564	protein phosphorylation||metabolic process||cellular protein modification process||phosphorus metabolic process||phosphate-containing compound metabolic process||nitrogen compound metabolic process||biological_process||cellular process||phosphorylation||protein metabolic process||protein modification process||macromolecule metabolic process||macromolecule modification||cellular metabolic process|…			GO:0004672||GO:0005524||GO:0003674||GO:0003824||GO:0016301||GO:0016740||GO:0016772||GO:0016773||GO:0140096||GO:0000166||GO:0005488||GO:0008144||GO:0017076||GO:0030554||GO:0032553||GO:0032555||GO:0032559||GO:0035639||GO:0036094||GO:0043167||GO:0043168||GO:0097159||GO:0097367||GO:1901265||GO:1901363	protein kinase activity||ATP binding||molecular_function||catalytic activity||kinase activity||transferase activity||transferase activity, transferring phosphorus-containing groups||phosphotransferase activity, alcohol group as acceptor||catalytic activity, acting on a protein||nucleotide binding||binding||drug binding||purine nucleotide binding||adenyl nucleotide binding||ribonucleotide binding|…	--	--
110879587	LOC110879587	NC_035441.1	186012072	186015281	-	1281	protein_coding	cysteine synthase-like%2C transcript variant X1	PALP	15.2621	14.2337	12.3362	22.1299	21.7044	34.0617	24.9472	22.7028	22.9137	522.712	288.134	0.858472	0.000696448	0.00332806	540.595	317.748	0.766613	6.37e-05	0.000748113	528.712	579.462	-0.13155	0.633471	0.829203	--	--	--	--	--	--	--	--
110935470	LOC110935470	NC_035433.1	22689718	22727429	-	1067	protein_coding	cysteine-rich receptor-like protein kinase 10	Pkinase	0	0	0	0.774908	0.228074	0.851942	0.242712	0.372098	0.56623	10.3608	0	5.84325	0.000457522	0.00230115	7.51656	0	5.24161	0.00319656	0.0198541	7.3635	11.4891	-0.637257	0.472983	0.720157	GO:0006468||GO:0008152||GO:0006464||GO:0006793||GO:0006796||GO:0006807||GO:0008150||GO:0009987||GO:0016310||GO:0019538||GO:0036211||GO:0043170||GO:0043412||GO:0044237||GO:0044238||GO:0044260||GO:0044267||GO:0071704||GO:1901564	protein phosphorylation||metabolic process||cellular protein modification process||phosphorus metabolic process||phosphate-containing compound metabolic process||nitrogen compound metabolic process||biological_process||cellular process||phosphorylation||protein metabolic process||protein modification process||macromolecule metabolic process||macromolecule modification||cellular metabolic process|…			GO:0004672||GO:0005524||GO:0003674||GO:0003824||GO:0016301||GO:0016740||GO:0016772||GO:0016773||GO:0140096||GO:0000166||GO:0005488||GO:0008144||GO:0017076||GO:0030554||GO:0032553||GO:0032555||GO:0032559||GO:0035639||GO:0036094||GO:0043167||GO:0043168||GO:0097159||GO:0097367||GO:1901265||GO:1901363	protein kinase activity||ATP binding||molecular_function||catalytic activity||kinase activity||transferase activity||transferase activity, transferring phosphorus-containing groups||phosphotransferase activity, alcohol group as acceptor||catalytic activity, acting on a protein||nucleotide binding||binding||drug binding||purine nucleotide binding||adenyl nucleotide binding||ribonucleotide binding|…	--	--
110908485	LOC110908485	NC_035446.1	64438157	64452577	+	2672	protein_coding	putative cysteine-rich receptor-like protein kinase 35	Pkinase_Tyr	0.225831	0.528446	0.385213	2.09978	0.45538	3.84691	0.27138	1.98737	0.339166	89.2873	16.371	2.44625	0.000400403	0.00204827	41.9415	18.0511	1.21684	0.142612	0.338968	41.7242	99.0875	-1.24762	0.152936	0.377303	GO:0005975||GO:0006468||GO:0008152||GO:0008150||GO:0044238||GO:0071704||GO:0006464||GO:0006793||GO:0006796||GO:0006807||GO:0009987||GO:0016310||GO:0019538||GO:0036211||GO:0043170||GO:0043412||GO:0044237||GO:0044260||GO:0044267||GO:1901564	carbohydrate metabolic process||protein phosphorylation||metabolic process||biological_process||primary metabolic process||organic substance metabolic process||cellular protein modification process||phosphorus metabolic process||phosphate-containing compound metabolic process||nitrogen compound metabolic process||cellular process||phosphorylation||protein metabolic process||protein modification p…			GO:0004553||GO:0004672||GO:0003674||GO:0003824||GO:0016787||GO:0016798||GO:0016301||GO:0016740||GO:0016772||GO:0016773||GO:0140096	hydrolase activity, hydrolyzing O-glycosyl compounds||protein kinase activity||molecular_function||catalytic activity||hydrolase activity||hydrolase activity, acting on glycosyl bonds||kinase activity||transferase activity||transferase activity, transferring phosphorus-containing groups||phosphotransferase activity, alcohol group as acceptor||catalytic activity, acting on a protein	--	--
110936568	LOC110936568	NC_035436.1	80212972	80215751	-	1461	protein_coding	cysteine-rich repeat secretory protein 11-like%2C transcript variant X1	-	2.43681	1.47071	2.36218	10.9548	4.28912	4.69037	10.1037	5.70677	6.75432	153.166	49.2475	1.63793	0.000276535	0.00146961	197.027	54.2984	1.85862	2.29e-07	5.37e-06	192.042	169.637	0.177767	0.694838	0.864556	--	--	--	--	--	--	--	--
110939850	LOC110939850	NC_035437.1	17874298	17888842	+	2214	protein_coding	cysteine-rich receptor-like protein kinase 2	Pkinase	0.327057	0.0831866	0.328165	0.986985	1.70371	1.01066	2.31602	3.76585	1.70553	43.0808	8.78854	2.29239	0.000254794	0.00136174	103.559	9.68838	3.41582	2.63e-09	1.02e-07	101.877	47.7084	1.09279	0.0221848	0.0997628	GO:0006468||GO:0008152||GO:0006464||GO:0006793||GO:0006796||GO:0006807||GO:0008150||GO:0009987||GO:0016310||GO:0019538||GO:0036211||GO:0043170||GO:0043412||GO:0044237||GO:0044238||GO:0044260||GO:0044267||GO:0071704||GO:1901564	protein phosphorylation||metabolic process||cellular protein modification process||phosphorus metabolic process||phosphate-containing compound metabolic process||nitrogen compound metabolic process||biological_process||cellular process||phosphorylation||protein metabolic process||protein modification process||macromolecule metabolic process||macromolecule modification||cellular metabolic process|…			GO:0004672||GO:0005524||GO:0003674||GO:0003824||GO:0016301||GO:0016740||GO:0016772||GO:0016773||GO:0140096||GO:0000166||GO:0005488||GO:0008144||GO:0017076||GO:0030554||GO:0032553||GO:0032555||GO:0032559||GO:0035639||GO:0036094||GO:0043167||GO:0043168||GO:0097159||GO:0097367||GO:1901265||GO:1901363	protein kinase activity||ATP binding||molecular_function||catalytic activity||kinase activity||transferase activity||transferase activity, transferring phosphorus-containing groups||phosphotransferase activity, alcohol group as acceptor||catalytic activity, acting on a protein||nucleotide binding||binding||drug binding||purine nucleotide binding||adenyl nucleotide binding||ribonucleotide binding|…	--	--
110895236	LOC110895236	NC_035444.1	80485609	80490159	+	3322	protein_coding	cysteine-rich receptor-like protein kinase 40%2C transcript variant X2	-	4.05065	6.17243	3.88211	8.32018	12.0689	9.09317	9.47959	4.1382	6.04713	514.476	251.962	1.03017	0.00021279	0.00115825	390.106	277.868	0.489405	0.167427	0.376873	379.548	569.874	-0.58639	0.101271	0.289282	--	--	--	--	--	--	--	--
110935612	LOC110935612	NC_035436.1	8505423	8506003	+	581	protein_coding	cysteine proteinase inhibitor 1-like	-	85.9951	146.664	102.126	172.095	260.424	363.946	128.907	98.4883	87.0029	2423.27	1045.88	1.21211	0.000113372	0.000658216	1093.15	1153.33	-0.0773333	0.777093	0.89969	1068.08	2686.47	-1.33059	7.76e-05	0.00103498	--	--	--	--	--	--	--	--
110936155	LOC110936155	NC_035436.1	43430743	43432178	-	1436	protein_coding	glutaredoxin domain-containing cysteine-rich protein 1-like	-	8.36215	7.86635	9.19158	1.97412	2.07598	5.01549	2.92157	1.86625	3.96187	68.0306	196.261	-1.5339	9.08e-05	0.000537684	74.8546	216.395	-1.53111	2.42e-06	4.35e-05	72.9718	75.4652	-0.0444956	0.930347	0.973902	GO:0045454||GO:0008150||GO:0009987||GO:0019725||GO:0042592||GO:0050789||GO:0050794||GO:0065007||GO:0065008	cell redox homeostasis||biological_process||cellular process||cellular homeostasis||homeostatic process||regulation of biological process||regulation of cellular process||biological regulation||regulation of biological quality			GO:0009055||GO:0015035||GO:0003674||GO:0003824||GO:0016491||GO:0015036||GO:0016667	electron transfer activity||protein disulfide oxidoreductase activity||molecular_function||catalytic activity||oxidoreductase activity||disulfide oxidoreductase activity||oxidoreductase activity, acting on a sulfur group of donors	--	--
110915052	LOC110915052	NC_035448.1	40096130	40097689	+	1244	protein_coding	cysteine protease XCP1-like	Peptidase_C1	5.3357	1.48051	5.49979	18.9426	10.2702	15.7949	24.2319	2.71281	15.6222	293.781	82.3631	1.83433	6.81e-05	0.000415431	315.163	90.7955	1.79514	0.00773135	0.0400699	304.831	325.555	-0.0948185	0.877834	0.95302	GO:0006508||GO:0008152||GO:0006807||GO:0008150||GO:0019538||GO:0043170||GO:0044238||GO:0071704||GO:1901564	proteolysis||metabolic process||nitrogen compound metabolic process||biological_process||protein metabolic process||macromolecule metabolic process||primary metabolic process||organic substance metabolic process||organonitrogen compound metabolic process			GO:0008234||GO:0003674||GO:0003824||GO:0008233||GO:0070011||GO:0016787||GO:0140096	cysteine-type peptidase activity||molecular_function||catalytic activity||peptidase activity||peptidase activity, acting on L-amino acid peptides||hydrolase activity||catalytic activity, acting on a protein	--	--
110930894	LOC110930894	NC_035435.1	162380356	162383964	+	536	protein_coding	cysteine proteinase inhibitor A	-	348.88	338.8	348.481	511.147	512.817	579.488	245.059	289.253	244.41	4509.27	2986.12	0.594554	5.46e-05	0.000341327	2498.68	3292.68	-0.398097	0.0139643	0.0635639	2448.85	4996.69	-1.02887	2.06e-06	4.39e-05	--	--	--	--	--	--	--	--
110920710	LOC110920710	NC_035449.1	134753864	134769512	+	2371	protein_coding	cysteine-rich receptor-like protein kinase 15	Pkinase	29.7765	27.5758	34.3718	15.6677	10.0329	18.9337	12.8012	33.7206	10.8509	554.468	1169.25	-1.07692	4.44e-05	0.000283071	818.813	1289.17	-0.654836	0.111385	0.286901	808.91	614.665	0.396248	0.414139	0.671984	GO:0006468||GO:0008152||GO:0006464||GO:0006793||GO:0006796||GO:0006807||GO:0008150||GO:0009987||GO:0016310||GO:0019538||GO:0036211||GO:0043170||GO:0043412||GO:0044237||GO:0044238||GO:0044260||GO:0044267||GO:0071704||GO:1901564	protein phosphorylation||metabolic process||cellular protein modification process||phosphorus metabolic process||phosphate-containing compound metabolic process||nitrogen compound metabolic process||biological_process||cellular process||phosphorylation||protein metabolic process||protein modification process||macromolecule metabolic process||macromolecule modification||cellular metabolic process|…			GO:0004672||GO:0005524||GO:0003674||GO:0003824||GO:0016301||GO:0016740||GO:0016772||GO:0016773||GO:0140096||GO:0000166||GO:0005488||GO:0008144||GO:0017076||GO:0030554||GO:0032553||GO:0032555||GO:0032559||GO:0035639||GO:0036094||GO:0043167||GO:0043168||GO:0097159||GO:0097367||GO:1901265||GO:1901363	protein kinase activity||ATP binding||molecular_function||catalytic activity||kinase activity||transferase activity||transferase activity, transferring phosphorus-containing groups||phosphotransferase activity, alcohol group as acceptor||catalytic activity, acting on a protein||nucleotide binding||binding||drug binding||purine nucleotide binding||adenyl nucleotide binding||ribonucleotide binding|…	--	--
110915498	LOC110915498	NC_035448.1	117407380	117408983	+	1222	protein_coding	cysteine protease XCP1-like	Peptidase_C1	1.13573	0.803819	1.33777	6.04123	2.09102	8.01102	2.41596	0.48735	4.57328	103.192	21.5309	2.25913	2.28e-05	0.000154878	54.1589	23.7372	1.19013	0.099746	0.266648	52.5492	114.45	-1.12143	0.122808	0.328077	GO:0006508||GO:0008152||GO:0006807||GO:0008150||GO:0019538||GO:0043170||GO:0044238||GO:0071704||GO:1901564	proteolysis||metabolic process||nitrogen compound metabolic process||biological_process||protein metabolic process||macromolecule metabolic process||primary metabolic process||organic substance metabolic process||organonitrogen compound metabolic process			GO:0008234||GO:0003674||GO:0003824||GO:0008233||GO:0070011||GO:0016787||GO:0140096	cysteine-type peptidase activity||molecular_function||catalytic activity||peptidase activity||peptidase activity, acting on L-amino acid peptides||hydrolase activity||catalytic activity, acting on a protein	--	--
110912956	LOC110912956	NC_035447.1	164623506	164667026	-	2221	protein_coding	cysteine-rich receptor-like protein kinase 2	Pkinase	2.30935	1.38207	1.63565	0.505233	0.0821776	0.346318	0.419768	2.68141	0.521381	10.8747	63.6153	-2.54738	2.13e-05	0.000145629	48.5828	70.1524	-0.529936	0.445001	0.680175	48.2874	12.0541	2.00109	0.0275901	0.116976	GO:0006468||GO:0008152||GO:0006464||GO:0006793||GO:0006796||GO:0006807||GO:0008150||GO:0009987||GO:0016310||GO:0019538||GO:0036211||GO:0043170||GO:0043412||GO:0044237||GO:0044238||GO:0044260||GO:0044267||GO:0071704||GO:1901564	protein phosphorylation||metabolic process||cellular protein modification process||phosphorus metabolic process||phosphate-containing compound metabolic process||nitrogen compound metabolic process||biological_process||cellular process||phosphorylation||protein metabolic process||protein modification process||macromolecule metabolic process||macromolecule modification||cellular metabolic process|…			GO:0004672||GO:0005524||GO:0003674||GO:0003824||GO:0016301||GO:0016740||GO:0016772||GO:0016773||GO:0140096||GO:0000166||GO:0005488||GO:0008144||GO:0017076||GO:0030554||GO:0032553||GO:0032555||GO:0032559||GO:0035639||GO:0036094||GO:0043167||GO:0043168||GO:0097159||GO:0097367||GO:1901265||GO:1901363	protein kinase activity||ATP binding||molecular_function||catalytic activity||kinase activity||transferase activity||transferase activity, transferring phosphorus-containing groups||phosphotransferase activity, alcohol group as acceptor||catalytic activity, acting on a protein||nucleotide binding||binding||drug binding||purine nucleotide binding||adenyl nucleotide binding||ribonucleotide binding|…	--	--
110882213	LOC110882213	NC_035442.1	145380432	145381352	+	921	protein_coding	cysteine-rich repeat secretory protein 38-like	-	4.32418	2.33302	2.36663	0.12825	0.132115	0.759227	5.73622	2.53262	4.09994	4.88764	44.6886	-3.22603	1.7e-05	0.000118709	67.9933	49.2866	0.463481	0.319255	0.563229	66.1563	5.42768	3.6424	9.85e-07	2.26e-05	--	--	--	--	--	--	--	--
110878658	LOC110878658	NC_035441.1	145930192	145933297	-	1134	protein_coding	cysteine-rich repeat secretory protein 60-like	-	0.0532116	0.649648	0.373743	3.02066	1.60949	5.79623	2.37507	0.52517	3.06346	61.7771	6.56453	3.23459	1.53e-05	0.000107653	40.1688	7.23791	2.4741	0.00552821	0.0307011	38.9671	68.5354	-0.811694	0.240936	0.498138	--	--	--	--	--	--	--	--
110873074	LOC110873074	NC_035440.1	85368270	85370269	+	1348	protein_coding	cysteine proteinase 15A-like	Peptidase_C1	520.651	514.315	511.725	338.801	204.857	188.766	302.815	704.224	214.947	5190.53	11210.2	-1.11077	1.5e-05	0.000105864	9915.59	12361.2	-0.318049	0.421255	0.661075	9789.13	5748.89	0.767864	0.105942	0.297872	GO:0006508||GO:0008152||GO:0006807||GO:0008150||GO:0019538||GO:0043170||GO:0044238||GO:0071704||GO:1901564	proteolysis||metabolic process||nitrogen compound metabolic process||biological_process||protein metabolic process||macromolecule metabolic process||primary metabolic process||organic substance metabolic process||organonitrogen compound metabolic process			GO:0008234||GO:0003674||GO:0003824||GO:0008233||GO:0070011||GO:0016787||GO:0140096	cysteine-type peptidase activity||molecular_function||catalytic activity||peptidase activity||peptidase activity, acting on L-amino acid peptides||hydrolase activity||catalytic activity, acting on a protein	--	--
110932805	LOC110932805	NC_035436.1	8533286	8533636	+	351	protein_coding	cysteine proteinase inhibitor 5-like	-	12.7217	14.5171	11.5573	4.03822	2.77328	4.9804	5.90253	10.8872	4.87694	21.6865	73.2207	-1.76007	1.39e-05	9.9e-05	45.688	80.7452	-0.821523	0.0524518	0.170348	44.9871	24.0405	0.906019	0.105041	0.296278	--	--	--	--	--	--	--	--
110871674	LOC110871674	NC_035440.1	2392763	2402725	+	2552	protein_coding	cysteine-rich receptor-like protein kinase 2%2C transcript variant X2	Pkinase_Tyr	6.33685	6.2787	6.19225	10.2983	12.1344	12.9602	6.79907	8.79	8.44382	473.867	258.07	0.876206	9.13e-06	6.72e-05	366.897	284.569	0.366783	0.0774583	0.223955	359.658	525.086	-0.545651	0.0325879	0.132522	GO:0006468||GO:0008152||GO:0006464||GO:0006793||GO:0006796||GO:0006807||GO:0008150||GO:0009987||GO:0016310||GO:0019538||GO:0036211||GO:0043170||GO:0043412||GO:0044237||GO:0044238||GO:0044260||GO:0044267||GO:0071704||GO:1901564	protein phosphorylation||metabolic process||cellular protein modification process||phosphorus metabolic process||phosphate-containing compound metabolic process||nitrogen compound metabolic process||biological_process||cellular process||phosphorylation||protein metabolic process||protein modification process||macromolecule metabolic process||macromolecule modification||cellular metabolic process|…			GO:0004672||GO:0003674||GO:0003824||GO:0016301||GO:0016740||GO:0016772||GO:0016773||GO:0140096	protein kinase activity||molecular_function||catalytic activity||kinase activity||transferase activity||transferase activity, transferring phosphorus-containing groups||phosphotransferase activity, alcohol group as acceptor||catalytic activity, acting on a protein	--	--
110920983	LOC110920983	NC_035449.1	134089252	134094748	+	1453	protein_coding	cysteine-rich receptor-like protein kinase 10	Pkinase	4.81739	3.29563	2.62521	8.49507	9.25353	10.9724	6.73723	5.05507	6.41035	218.863	83.8992	1.3825	7.09e-06	5.35e-05	157.994	92.5351	0.77162	0.0177845	0.0764601	154.27	242.545	-0.651781	0.0168209	0.0814701	GO:0006468||GO:0008152||GO:0006464||GO:0006793||GO:0006796||GO:0006807||GO:0008150||GO:0009987||GO:0016310||GO:0019538||GO:0036211||GO:0043170||GO:0043412||GO:0044237||GO:0044238||GO:0044260||GO:0044267||GO:0071704||GO:1901564	protein phosphorylation||metabolic process||cellular protein modification process||phosphorus metabolic process||phosphate-containing compound metabolic process||nitrogen compound metabolic process||biological_process||cellular process||phosphorylation||protein metabolic process||protein modification process||macromolecule metabolic process||macromolecule modification||cellular metabolic process|…			GO:0004672||GO:0005524||GO:0003674||GO:0003824||GO:0016301||GO:0016740||GO:0016772||GO:0016773||GO:0140096||GO:0000166||GO:0005488||GO:0008144||GO:0017076||GO:0030554||GO:0032553||GO:0032555||GO:0032559||GO:0035639||GO:0036094||GO:0043167||GO:0043168||GO:0097159||GO:0097367||GO:1901265||GO:1901363	protein kinase activity||ATP binding||molecular_function||catalytic activity||kinase activity||transferase activity||transferase activity, transferring phosphorus-containing groups||phosphotransferase activity, alcohol group as acceptor||catalytic activity, acting on a protein||nucleotide binding||binding||drug binding||purine nucleotide binding||adenyl nucleotide binding||ribonucleotide binding|…	--	--
110927347	LOC110927347	NC_035434.1	178616555	178618063	-	1326	protein_coding	cysteine-rich repeat secretory protein 3-like	-	0	0.324089	0.0913219	3.20683	4.86344	19.7224	0.703096	0.4117	1.29096	191.966	2.96235	6.02013	5.59e-06	4.3e-05	18.9658	3.26721	2.54157	0.0177128	0.0762591	18.4732	213.127	-3.52533	4.54e-07	1.13e-05	--	--	--	--	--	--	--	--
110927267	LOC110927267	NC_035434.1	176150104	176150806	+	703	protein_coding	cysteine proteinase inhibitor B	-	58.0244	69.6005	49.3501	107.281	147.207	121.05	115.967	112.529	104.49	1386.38	668.987	1.05134	2.82e-06	2.32e-05	1400.6	737.769	0.924851	3.88e-06	6.58e-05	1370.62	1535.81	-0.164214	0.481475	0.726332	--	--	--	--	--	--	--	--
110891125	LOC110891125	NC_035443.1	148997196	149001762	-	1255	protein_coding	plant cysteine oxidase 1-like	-	3.65417	5.03852	7.04365	0.705885	0.67868	1.67151	2.84768	2.2145	3.57044	20.0453	106.171	-2.41595	4.41e-07	4.23e-06	64.6308	117.037	-0.856428	0.021351	0.087807	63.0965	22.2353	1.51486	0.00395248	0.0267436	GO:0055114||GO:0008152||GO:0008150	oxidation-reduction process||metabolic process||biological_process			GO:0016702||GO:0003674||GO:0003824||GO:0016491||GO:0016701||GO:0051213	oxidoreductase activity, acting on single donors with incorporation of molecular oxygen, incorporation of two atoms of oxygen||molecular_function||catalytic activity||oxidoreductase activity||oxidoreductase activity, acting on single donors with incorporation of molecular oxygen||dioxygenase activity	--	--
110884444	LOC110884444	NC_035442.1	49051372	49052230	-	859	protein_coding	cysteine-rich repeat secretory protein 55-like	-	2.38839	1.42938	1.8326	7.90662	11.332	6.02379	4.88402	15.8303	6.0956	114.158	26.0967	2.12986	1.99e-07	2.03e-06	138.543	28.7771	2.2671	1.85e-05	0.000255433	136.949	126.401	0.114514	0.829097	0.93218	--	--	--	--	--	--	--	--
110900204	LOC110900204	NC_035445.1	190712150	190717001	+	994	protein_coding	cysteine proteinase inhibitor 12-like	-	221.213	216.415	213.313	363.682	511.499	447.195	120.003	139.249	120.752	6900.39	3478.96	0.988008	1.49e-07	1.55e-06	2260.88	3836.2	-0.762789	1.15e-06	2.26e-05	2215.4	7644.76	-1.78692	1.62e-13	1.53e-11					GO:0004869||GO:0003674||GO:0004857||GO:0004866||GO:0061135||GO:0030414||GO:0030234||GO:0061134||GO:0098772	cysteine-type endopeptidase inhibitor activity||molecular_function||enzyme inhibitor activity||endopeptidase inhibitor activity||endopeptidase regulator activity||peptidase inhibitor activity||enzyme regulator activity||peptidase regulator activity||molecular function regulator	--	--
110926330	LOC110926330	NC_035449.1	197245509	197247494	+	1239	protein_coding	cysteine-rich repeat secretory protein 12-like	-	0	0	0	1.144	1.03117	2.14459	1.75575	0.480664	0.934614	28.0018	0	7.27645	1.36e-07	1.42e-06	23.4447	0	6.88131	3.09e-06	5.39e-05	22.746	31.0527	-0.445049	0.493857	0.735482	--	--	--	--	--	--	--	--
110912290	LOC110912290	NC_035447.1	102122594	102127044	+	2680	protein_coding	cysteine-rich receptor-like protein kinase 42	-	3.89521	5.42904	4.13433	23.9101	11.9408	12.0803	13.4125	25.3142	11.8166	675.37	193.942	1.80058	5.24e-08	5.89e-07	813.634	213.866	1.92778	1.8e-08	5.62e-07	801.181	748.026	0.0987126	0.818918	0.927524	--	--	--	--	--	--	--	--
110877238	LOC110877238	NC_035441.1	19900898	19903877	+	1351	protein_coding	cysteine proteinase 3-like%2C transcript variant X2	-	12.4614	14.1778	14.0722	5.46438	6.30454	4.2959	5.75071	7.4204	6.63347	114.099	295.723	-1.37168	4.7e-08	5.34e-07	160.124	326.073	-1.02573	4.15e-06	6.97e-05	156.995	126.362	0.311506	0.326978	0.593651	--	--	--	--	--	--	--	--
110908500	LOC110908500	NC_035446.1	65364310	65366505	-	1477	protein_coding	cysteine-rich repeat secretory protein 3-like%2C transcript variant X2	-	4.49398	4.65529	4.09928	0.239915	0.411908	1.18356	1.01696	1.17603	2.04525	14.1403	105.216	-2.91456	3.1e-08	3.64e-07	37.314	116.025	-1.63494	1.06e-05	0.000156273	36.4942	15.6929	1.22996	0.0832768	0.254424	--	--	--	--	--	--	--	--
110924780	LOC110924780	NC_035449.1	134420211	134432305	-	2082	protein_coding	cysteine-rich receptor-like protein kinase 26	Pkinase_Tyr	0.347792	0.442303	0.436213	2.04239	2.65914	2.45173	0.273651	0.357554	0.918922	78.1749	13.7274	2.50962	1.8e-09	2.59e-08	19.1883	15.1359	0.344196	0.617648	0.806172	18.7535	86.6115	-2.20428	3.9e-05	0.000575807	GO:0006468||GO:0008152||GO:0006464||GO:0006793||GO:0006796||GO:0006807||GO:0008150||GO:0009987||GO:0016310||GO:0019538||GO:0036211||GO:0043170||GO:0043412||GO:0044237||GO:0044238||GO:0044260||GO:0044267||GO:0071704||GO:1901564	protein phosphorylation||metabolic process||cellular protein modification process||phosphorus metabolic process||phosphate-containing compound metabolic process||nitrogen compound metabolic process||biological_process||cellular process||phosphorylation||protein metabolic process||protein modification process||macromolecule metabolic process||macromolecule modification||cellular metabolic process|…			GO:0004672||GO:0003674||GO:0003824||GO:0016301||GO:0016740||GO:0016772||GO:0016773||GO:0140096	protein kinase activity||molecular_function||catalytic activity||kinase activity||transferase activity||transferase activity, transferring phosphorus-containing groups||phosphotransferase activity, alcohol group as acceptor||catalytic activity, acting on a protein	--	--
110928857	LOC110928857	NC_035435.1	30995824	30996672	-	849	protein_coding	cysteine-rich repeat secretory protein 55-like	-	13.3619	6.00178	16.1885	58.433	49.66	53.5349	12.0793	9.23593	19.7475	720.383	162.262	2.15022	3.19e-10	5.12e-09	207.638	178.869	0.21515	0.614846	0.804412	202.593	798.142	-1.9776	1.51e-09	6.5e-08	--	--	--	--	--	--	--	--
110941314	LOC110941314	NC_035437.1	162205599	162207653	-	1350	protein_coding	cysteine proteinase 15A-like	Peptidase_C1	213.655	193.407	211.374	79.0516	93.6467	58.944	192.369	251.12	176.066	1644.46	4488.9	-1.4485	6.67e-11	1.18e-09	5012.16	4949.68	0.0180895	0.929266	0.973181	4917.76	1821.05	1.43307	1.27e-06	2.84e-05	GO:0006508||GO:0008152||GO:0006807||GO:0008150||GO:0019538||GO:0043170||GO:0044238||GO:0071704||GO:1901564	proteolysis||metabolic process||nitrogen compound metabolic process||biological_process||protein metabolic process||macromolecule metabolic process||primary metabolic process||organic substance metabolic process||organonitrogen compound metabolic process			GO:0008234||GO:0003674||GO:0003824||GO:0008233||GO:0070011||GO:0016787||GO:0140096	cysteine-type peptidase activity||molecular_function||catalytic activity||peptidase activity||peptidase activity, acting on L-amino acid peptides||hydrolase activity||catalytic activity, acting on a protein	--	--
110918524	LOC110918524	NC_035448.1	159909111	159913746	+	1457	protein_coding	plant cysteine oxidase 4-like%2C transcript variant X1	-	26.0502	24.6494	29.7538	64.896	66.5594	62.5819	18.6276	19.6198	21.6317	1484.51	630.232	1.23608	5.8e-13	1.35e-11	521.503	694.874	-0.414016	0.0220526	0.0900579	510.41	1644.61	-1.68804	1.31e-16	1.89e-14	GO:0055114||GO:0008152||GO:0008150	oxidation-reduction process||metabolic process||biological_process			GO:0016702||GO:0003674||GO:0003824||GO:0016491||GO:0016701||GO:0051213	oxidoreductase activity, acting on single donors with incorporation of molecular oxygen, incorporation of two atoms of oxygen||molecular_function||catalytic activity||oxidoreductase activity||oxidoreductase activity, acting on single donors with incorporation of molecular oxygen||dioxygenase activity	--	--
110941946	LOC110941946	NC_035437.1	199319972	199325473	-	1278	protein_coding	plant cysteine oxidase 3-like	-	12.5122	13.0662	11.7966	2.54166	3.33233	3.99414	9.11879	6.8346	7.20935	66.1129	256.826	-1.96162	2.51e-13	6.11e-12	177	283.207	-0.678476	0.00290469	0.0183549	172.874	73.2735	1.24111	0.000164949	0.00196699	GO:0055114||GO:0008152||GO:0008150	oxidation-reduction process||metabolic process||biological_process			GO:0016702||GO:0003674||GO:0003824||GO:0016491||GO:0016701||GO:0051213	oxidoreductase activity, acting on single donors with incorporation of molecular oxygen, incorporation of two atoms of oxygen||molecular_function||catalytic activity||oxidoreductase activity||oxidoreductase activity, acting on single donors with incorporation of molecular oxygen||dioxygenase activity	--	--
110921966	LOC110921966	NC_035449.1	34663068	34665889	+	2196	protein_coding	cysteine-rich receptor-like protein kinase 2	Pkinase	1.67617	1.53759	2.2057	7.66477	12.7163	8.18336	2.40577	5.26569	3.34731	329.669	63.983	2.36534	5.65e-14	1.48e-12	145.124	70.539	1.04084	0.00723528	0.0380357	142.884	365.111	-1.35397	0.000800956	0.00741282	GO:0006468||GO:0008152||GO:0006464||GO:0006793||GO:0006796||GO:0006807||GO:0008150||GO:0009987||GO:0016310||GO:0019538||GO:0036211||GO:0043170||GO:0043412||GO:0044237||GO:0044238||GO:0044260||GO:0044267||GO:0071704||GO:1901564	protein phosphorylation||metabolic process||cellular protein modification process||phosphorus metabolic process||phosphate-containing compound metabolic process||nitrogen compound metabolic process||biological_process||cellular process||phosphorylation||protein metabolic process||protein modification process||macromolecule metabolic process||macromolecule modification||cellular metabolic process|…			GO:0004672||GO:0005524||GO:0003674||GO:0003824||GO:0016301||GO:0016740||GO:0016772||GO:0016773||GO:0140096||GO:0000166||GO:0005488||GO:0008144||GO:0017076||GO:0030554||GO:0032553||GO:0032555||GO:0032559||GO:0035639||GO:0036094||GO:0043167||GO:0043168||GO:0097159||GO:0097367||GO:1901265||GO:1901363	protein kinase activity||ATP binding||molecular_function||catalytic activity||kinase activity||transferase activity||transferase activity, transferring phosphorus-containing groups||phosphotransferase activity, alcohol group as acceptor||catalytic activity, acting on a protein||nucleotide binding||binding||drug binding||purine nucleotide binding||adenyl nucleotide binding||ribonucleotide binding|…	--	--
110915800	LOC110915800	NC_035448.1	59506111	59508710	-	1586	protein_coding	low-temperature-induced cysteine proteinase-like	Peptidase_C1	32.7201	24.3089	33.2891	6.36765	3.10715	7.18647	4.89862	12.6418	5.11091	138.42	770.145	-2.47738	1.79e-14	4.89e-13	216.014	849.146	-1.97484	4.11e-07	9.04e-06	213.222	153.461	0.474808	0.349103	0.614538	GO:0006508||GO:0008152||GO:0006807||GO:0008150||GO:0019538||GO:0043170||GO:0044238||GO:0071704||GO:1901564	proteolysis||metabolic process||nitrogen compound metabolic process||biological_process||protein metabolic process||macromolecule metabolic process||primary metabolic process||organic substance metabolic process||organonitrogen compound metabolic process			GO:0008234||GO:0003674||GO:0003824||GO:0008233||GO:0070011||GO:0016787||GO:0140096	cysteine-type peptidase activity||molecular_function||catalytic activity||peptidase activity||peptidase activity, acting on L-amino acid peptides||hydrolase activity||catalytic activity, acting on a protein	--	--
110864795	LOC110864795	NC_035438.1	16799461	16806317	+	1267	protein_coding	bifunctional L-3-cyanoalanine synthase/cysteine synthase 1%2C mitochondrial	PALP	2.14316	2.51963	1.91149	10.0219	14.8856	18.2124	10.4244	9.20497	17.405	286.303	44.7887	2.67563	9.57e-17	3.39e-15	279.624	49.3922	2.50167	2.5e-13	2.28e-11	273.083	317.338	-0.215706	0.555294	0.779896	--	--	--	--	--	--	--	--
110865850	LOC110865850	NC_035438.1	87361830	87363225	+	479	protein_coding	cysteine proteinase inhibitor A-like	-	229.526	186.738	225.627	41.5509	13.8443	17.6637	46.28	93.1441	42.1488	184.013	1653.11	-3.16594	5.51e-17	1.99e-15	522.532	1822.76	-1.80253	4.64e-08	1.31e-06	514.799	203.813	1.33588	0.00828683	0.0474475	--	--	--	--	--	--	--	--
110895052	LOC110895052	NC_035444.1	69913195	69918850	+	2217	protein_coding	cysteine-rich receptor-like protein kinase 2	Pkinase_Tyr	0.108871	0.276913	0.21848	3.17006	4.74746	3.02787	0.046725	0.447709	0.249806	127.554	7.20292	4.1489	1.56e-17	5.87e-16	9.9102	7.94167	0.321427	0.746851	0.884144	9.81432	141.262	-3.84982	4.92e-10	2.33e-08	GO:0006468||GO:0008152||GO:0006464||GO:0006793||GO:0006796||GO:0006807||GO:0008150||GO:0009987||GO:0016310||GO:0019538||GO:0036211||GO:0043170||GO:0043412||GO:0044237||GO:0044238||GO:0044260||GO:0044267||GO:0071704||GO:1901564	protein phosphorylation||metabolic process||cellular protein modification process||phosphorus metabolic process||phosphate-containing compound metabolic process||nitrogen compound metabolic process||biological_process||cellular process||phosphorylation||protein metabolic process||protein modification process||macromolecule metabolic process||macromolecule modification||cellular metabolic process|…			GO:0004672||GO:0003674||GO:0003824||GO:0016301||GO:0016740||GO:0016772||GO:0016773||GO:0140096	protein kinase activity||molecular_function||catalytic activity||kinase activity||transferase activity||transferase activity, transferring phosphorus-containing groups||phosphotransferase activity, alcohol group as acceptor||catalytic activity, acting on a protein	--	--
110940424	LOC110940424	NC_035437.1	76366911	76370516	+	1772	protein_coding	low-temperature-induced cysteine proteinase-like	Peptidase_C1	449.159	523.873	445.317	73.0906	114.021	90.3261	385.625	621.701	454.546	2581.59	13513.8	-2.38811	6.21e-28	5.54e-26	15521.4	14901.9	0.0587666	0.799928	0.911352	15247.7	2859.81	2.4146	4.96e-15	6.01e-13	GO:0006508||GO:0008152||GO:0006807||GO:0008150||GO:0019538||GO:0043170||GO:0044238||GO:0071704||GO:1901564	proteolysis||metabolic process||nitrogen compound metabolic process||biological_process||protein metabolic process||macromolecule metabolic process||primary metabolic process||organic substance metabolic process||organonitrogen compound metabolic process			GO:0008234||GO:0003674||GO:0003824||GO:0008233||GO:0070011||GO:0016787||GO:0140096	cysteine-type peptidase activity||molecular_function||catalytic activity||peptidase activity||peptidase activity, acting on L-amino acid peptides||hydrolase activity||catalytic activity, acting on a protein	--	--
110879387	LOC110879387	NC_035441.1	177830454	177832671	-	1675	protein_coding	low-temperature-induced cysteine proteinase-like	Peptidase_C1	106.31	88.2574	115.129	16.325	16.7443	21.7497	39.0857	48.1767	32.1621	481.409	2788.97	-2.53518	8.37e-35	1.24e-32	1198.98	3075.03	-1.35884	2.41e-09	9.38e-08	1176.08	533.55	1.14065	5.53e-05	0.000780554	GO:0006508||GO:0008152||GO:0006807||GO:0008150||GO:0019538||GO:0043170||GO:0044238||GO:0071704||GO:1901564	proteolysis||metabolic process||nitrogen compound metabolic process||biological_process||protein metabolic process||macromolecule metabolic process||primary metabolic process||organic substance metabolic process||organonitrogen compound metabolic process			GO:0008234||GO:0003674||GO:0003824||GO:0008233||GO:0070011||GO:0016787||GO:0140096	cysteine-type peptidase activity||molecular_function||catalytic activity||peptidase activity||peptidase activity, acting on L-amino acid peptides||hydrolase activity||catalytic activity, acting on a protein	--	--

## Sheet: glutathione
ID	gene_name	gene_chr	gene_start	gene_end	gene_strand	gene_length	gene_biotype	gene_description	tf_family	L0a_count	L0b_count	L0c_count	L1a_count	L1b_count	L1c_count	L2a_count	L2b_count	L2c_count	L0a_fpkm	L0b_fpkm	L0c_fpkm	L1a_fpkm	L1b_fpkm	L1c_fpkm	L2a_fpkm	L2b_fpkm	L2c_fpkm	L1vsL0_L1	L1vsL0_L0	L1vsL0_log2FoldChange	L1vsL0_pvalue	L1vsL0_padj	L2vsL0_L2	L2vsL0_L0	L2vsL0_log2FoldChange	L2vsL0_pvalue	L2vsL0_padj	L2vsL1_L2	L2vsL1_L1	L2vsL1_log2FoldChange	L2vsL1_pvalue	L2vsL1_padj	biological_process	biological_process_description	cellular_component	cellular_component_description	molecular_function	molecular_function_description	pathway_id
110891167	LOC110891167	NC_035443.1	150708803	150711262	+	935	protein_coding	probable glutathione S-transferase parC	GST_N	770	689	661	587	608	817	630	348	416	49.6934	45.2394	42.8034	37.0777	39.5615	61.1	34.8991	18.4714	22.4005	674.556	692.45	-0.0384946	0.875034	0.932174	423.372	763.589	-0.851111	0.0019946	0.0134827	412.471	747.808	-0.857989	0.0123491	0.064748					GO:0005515||GO:0003674||GO:0005488	protein binding||molecular_function||binding	ath00480||ath01100
110939626	LOC110939626	NC_035437.1	2317426	2320878	+	1236	protein_coding	putative lactoylglutathione lyase	Glyoxalase	3779	4197	3739	3503	3553	4852	3055	3542	2869	184.492	208.464	183.158	167.382	174.887	274.494	128.02	142.22	116.866	3992.73	3828.73	0.060383	0.796771	0.884212	2864.64	4221.97	-0.559566	0.00108389	0.00818263	2806.58	4426.37	-0.657234	0.0206347	0.0944217	--	--	--	--	--	--	ath00620||ath01100
110921552	LOC110921552	NC_035449.1	37713259	37715367	+	962	protein_coding	glutathione S-transferase U17-like	-	120	108	74	121	77	145	1518	414	1012	7.52706	6.89221	4.65742	7.42842	4.86964	10.5396	81.7301	21.3578	52.9641	115.019	98.683	0.219171	0.557799	0.71338	894.942	108.84	3.03958	5.28e-12	3.6e-10	868.182	127.532	2.76831	1.25e-08	4.4e-07					GO:0005515||GO:0003674||GO:0005488	protein binding||molecular_function||binding	--
110865395	LOC110865395	NC_035438.1	42892592	42894501	+	900	protein_coding	probable glutathione S-transferase	GST_C	186	178	206	218	198	33	444	667	246	12.4707	12.1419	13.8584	14.3054	13.3845	2.56391	25.5521	36.7802	13.7616	143.678	186.157	-0.371919	0.47186	0.641363	411.602	205.255	1.00371	0.00606075	0.0330194	404.721	158.965	1.34677	0.0257553	0.111447					GO:0005515||GO:0003674||GO:0005488	protein binding||molecular_function||binding	--
110928555	LOC110928555	NC_035435.1	8184008	8191174	-	1523	protein_coding	probable lactoylglutathione lyase%2C chloroplastic	Glyoxalase	1848	1829	1809	1372	1144	1999	1232	1031	1403	73.2186	73.7265	71.9162	53.2035	45.699	91.7791	41.8983	33.5962	46.3803	1519.84	1792.21	-0.23815	0.385713	0.560707	1108.25	1976.24	-0.834455	3.89e-06	6.59e-05	1082.42	1685.3	-0.638473	0.0505343	0.180728	--	--	--	--	--	--	--
110909251	LOC110909251	NC_035446.1	119401545	119405836	-	1240	protein_coding	glutathione S-transferase DHAR3%2C chloroplastic	-	2140	2392	2026	1217	1319	2449	1630	1157	1825	104.139	118.427	98.925	57.9636	64.7148	138.101	68.085	46.3066	74.0998	1690.71	2143.5	-0.342626	0.293007	0.463106	1394.56	2363.71	-0.761229	0.000720102	0.00581274	1360.44	1875.21	-0.462733	0.230034	0.484434					GO:0005515||GO:0003674||GO:0005488	protein binding||molecular_function||binding	--
110886777	LOC110886777	NC_035442.1	235668002	235668890	+	889	protein_coding	probable glutathione S-transferase parC	GST_N	428	393	386	708	270	697	912	2155	773	29.051	27.1394	26.289	47.0346	18.4775	54.8229	53.1347	120.303	43.7778	560.079	394.25	0.506184	0.165386	0.308089	1161.5	434.745	1.41774	0.000179364	0.00179462	1145.92	621.037	0.883891	0.0829388	0.253754					GO:0005515||GO:0003674||GO:0005488	protein binding||molecular_function||binding	--
110871932	LOC110871932	NC_035433.1	90385819	90387610	+	898	protein_coding	glutathione S-transferase F11-like	GST_N	13	25	15	20	48	34	1535	14	79	0.873547	1.70912	1.01135	1.31535	3.25196	2.64749	88.5355	0.773719	4.42921	33.9957	17.3546	0.969312	0.093074	0.200667	503.196	19.1385	4.71663	0.00269572	0.0172481	483.521	37.6655	3.68243	0.0186294	0.0875162					GO:0005515||GO:0003674||GO:0005488	protein binding||molecular_function||binding	--
110884703	LOC110884703	NC_035442.1	76020324	76027764	-	1266	protein_coding	glutathione S-transferase U19-like%2C transcript variant X1	GST_N	829	671	812	711	395	339	292	621	230	39.513	32.5386	38.8339	33.1682	18.9821	18.7239	11.9463	24.3438	9.14682	471.648	754.769	-0.677657	0.0156556	0.04801	345.896	832.229	-1.26667	0.000554536	0.00466094	340.987	522.408	-0.615944	0.173244	0.407757					GO:0005515||GO:0003674||GO:0005488	protein binding||molecular_function||binding	--
110897766	LOC110897766	NC_035445.1	43429658	43431108	+	921	protein_coding	glutathione S-transferase T1-like	GST_N	19	4	5	40	35	20	41	4	31	1.24484	0.266631	0.328699	2.565	2.31201	1.51845	2.30574	0.215542	1.69464	30.9828	9.1137	1.76593	0.0140713	0.043992	23.0917	10.0538	1.19852	0.218632	0.4479	22.3317	34.3089	-0.620151	0.419274	0.675688					GO:0005515||GO:0003674||GO:0005488	protein binding||molecular_function||binding	--
110884045	LOC110884045	NC_035442.1	16874739	16882962	+	2162	protein_coding	glutathione reductase%2C chloroplastic	Pyr_redox_2	1619	1589	1693	1341	858	1126	1124	1639	977	45.1867	45.1209	47.4121	36.6319	24.1442	36.4178	26.9275	37.6231	22.7518	1102.09	1600.9	-0.538756	0.0132498	0.0418745	1131.98	1765.21	-0.641019	0.0073288	0.0384119	1111.59	1221.4	-0.135927	0.671671	0.851955	GO:0055114||GO:0045454||GO:0008152||GO:0008150||GO:0009987||GO:0019725||GO:0042592||GO:0050789||GO:0050794||GO:0065007||GO:0065008	oxidation-reduction process||cell redox homeostasis||metabolic process||biological_process||cellular process||cellular homeostasis||homeostatic process||regulation of biological process||regulation of cellular process||biological regulation||regulation of biological quality			GO:0016491||GO:0050660||GO:0003674||GO:0003824||GO:0000166||GO:0005488||GO:0036094||GO:0043167||GO:0043168||GO:0048037||GO:0050662||GO:0097159||GO:1901265||GO:1901363	oxidoreductase activity||flavin adenine dinucleotide binding||molecular_function||catalytic activity||nucleotide binding||binding||small molecule binding||ion binding||anion binding||cofactor binding||coenzyme binding||organic cyclic compound binding||nucleoside phosphate binding||heterocyclic compound binding	--
110937970	LOC110937970	NC_035436.1	170520471	170521527	-	950	protein_coding	probable glutathione S-transferase%2C transcript variant X1	GST_C	0	0	1	24	0	8	5	40	5	0	0	0.0637331	1.49202	0	0.58884	0.272604	2.08962	0.264986	10.383	0.325271	4.8875	0.0124608	0.0397837	15.0945	0.358057	5.28508	0.00184167	0.0126074	15.0304	11.5052	0.382571	0.772135	0.905722					GO:0005515||GO:0003674||GO:0005488	protein binding||molecular_function||binding	--
110937354	LOC110937354	NC_035436.1	144644536	144645638	-	955	protein_coding	glutathione S-transferase-like	GST_N	12	10	3	23	22	37	62	15	64	0.758223	0.642845	0.190198	1.42236	1.40152	2.70913	3.36259	0.779506	3.37406	27.6497	8.17291	1.75523	0.0118642	0.0381799	42.6907	9.01697	2.24359	0.00336042	0.0206587	41.4091	30.6606	0.437908	0.501308	0.741683					GO:0005515||GO:0003674||GO:0005488	protein binding||molecular_function||binding	ath00480||ath01100
110895742	LOC110895742	NC_035444.1	126064027	126066779	-	1233	protein_coding	probable lactoylglutathione lyase%2C chloroplastic	Glyoxalase	403	498	400	611	562	1216	417	319	434	19.7225	24.7957	19.642	29.2661	27.7303	68.9607	17.5169	12.8398	17.7216	811.678	425.368	0.931681	0.0090707	0.0304905	353.965	469.069	-0.40614	0.0756657	0.219829	345.53	900.364	-1.38118	0.000572756	0.00562614	--	--	--	--	--	--	ath00620||ath01100
110867687	LOC110867687	NC_035439.1	6715867	6717444	+	989	protein_coding	glutathione S-transferase T1-like	GST_N	283	471	287	708	271	1647	493	701	577	17.2667	29.2371	17.5701	42.2789	16.6707	116.447	25.8188	35.1765	29.3735	904.305	340.75	1.40781	0.00882494	0.0297784	535.085	375.785	0.510057	0.0742436	0.217016	524.902	1003.85	-0.935151	0.103226	0.292887					GO:0005515||GO:0003674||GO:0005488	protein binding||molecular_function||binding	--
110872768	LOC110872768	NC_035440.1	57201002	57205404	+	2819	protein_coding	glutathione S-transferase T3-like%2C transcript variant X6	-	119	98	110	79	56	48	146	137	88	2.54725	2.13423	2.36258	1.65508	1.20858	1.19063	2.68252	2.41189	1.57168	60.0439	106.766	-0.828003	0.00787072	0.0270497	112.621	117.727	-0.0646623	0.838109	0.931128	110.219	66.5134	0.726568	0.0598116	0.203374	--	--	--	--	--	--	--
110894111	LOC110894111	NC_035444.1	17207363	17209699	-	975	protein_coding	probable glutathione S-transferase	GST_N	64	65	40	88	101	157	114	35	68	3.96091	4.09278	2.48395	5.33046	6.30228	11.2597	6.056	1.78154	3.5114	116.793	55.2483	1.07776	0.00747652	0.0259001	66.0183	60.9357	0.115064	0.819759	0.922596	64.0784	129.509	-1.01347	0.0495877	0.178393					GO:0005515||GO:0003674||GO:0005488	protein binding||molecular_function||binding	--
110896063	LOC110896063	NC_035444.1	159219688	159226864	+	1247	protein_coding	glutathione S-transferase zeta class-like%2C transcript variant X1	GST_N	501	504	480	700	714	602	718	948	602	24.2432	24.8127	23.3058	33.1526	34.8347	33.7568	29.8225	37.7288	24.3056	666.092	485.176	0.457296	0.00626056	0.0222517	686.697	535.004	0.360087	0.121468	0.304083	673.759	737.962	-0.131474	0.630467	0.827661					GO:0005515||GO:0003674||GO:0005488	protein binding||molecular_function||binding	ath00350||ath01100
110915728	LOC110915728	NC_035448.1	103926398	103927373	-	868	protein_coding	probable glutathione S-transferase	GST_C	0	0	0	1	11	10	128	1	126	0	0	0	0.0680404	0.770999	0.805585	7.63793	0.0571757	7.30847	7.47227	0	5.37031	0.00524725	0.0191091	77.2816	0	8.60275	0.00107988	0.00816248	74.6569	8.28382	3.17719	0.0067256	0.0403192					GO:0005515||GO:0003674||GO:0005488	protein binding||molecular_function||binding	--
110942815	LOC110942815	NC_035433.1	5941894	5944044	+	793	protein_coding	glutathione S-transferase-like	GST_N	1286	2378	1248	921	380	895	1398	1401	729	97.8559	184.098	95.2861	68.5919	29.1535	78.9189	91.3102	87.6791	46.2839	733.605	1608.65	-1.13296	0.00362951	0.0139516	1071.62	1774.14	-0.727356	0.0421026	0.145015	1049.65	813.402	0.36799	0.398348	0.659286					GO:0005515||GO:0003674||GO:0005488	protein binding||molecular_function||binding	--
110909505	LOC110909505	NC_035447.1	35024306	35026080	+	1450	protein_coding	glutathione reductase%2C chloroplastic/mitochondrial-like%2C transcript variant X3	-	191	175	164	129	98	81	195	159	173	7.94849	7.40934	6.84801	5.25422	4.11187	3.90614	6.9655	5.44202	6.00695	101.105	173.127	-0.774043	0.00333585	0.0129815	159.616	190.915	-0.258615	0.272043	0.512385	155.927	111.998	0.475891	0.114087	0.31307	--	--	--	--	--	--	--
110909178	LOC110909178	NC_035446.1	115291384	115294449	+	807	protein_coding	microsomal glutathione S-transferase 3-like	-	370	409	323	498	679	566	659	760	647	27.6661	31.1143	24.2336	36.4454	51.189	49.0426	42.2958	46.7381	40.3652	578.78	360.219	0.683908	0.00267984	0.010765	625.045	397.243	0.654017	0.00106079	0.0080463	612.284	641.291	-0.0666062	0.79421	0.917221	--	--	--	--	--	--	--
110864403	LOC110864403	NC_035438.1	4494122	4496856	+	989	protein_coding	probable phospholipid hydroperoxide glutathione peroxidase%2C transcript variant X1	GSHPx	5188	7094	5209	8842	8990	8977	5171	7676	5067	316.536	440.357	318.894	528.008	553.024	634.696	270.809	385.186	257.947	8901.4	5720.91	0.637772	0.00173765	0.00739594	5418.15	6308.81	-0.219559	0.376558	0.619801	5319.78	9863.96	-0.890804	0.000985283	0.00873816	GO:0006979||GO:0055114||GO:0006950||GO:0008150||GO:0050896||GO:0008152	response to oxidative stress||oxidation-reduction process||response to stress||biological_process||response to stimulus||metabolic process			GO:0004602||GO:0003674||GO:0003824||GO:0004601||GO:0016491||GO:0016209||GO:0016684	glutathione peroxidase activity||molecular_function||catalytic activity||peroxidase activity||oxidoreductase activity||antioxidant activity||oxidoreductase activity, acting on peroxide as acceptor	ath00480||ath00590||ath01100
110916317	LOC110916317	NC_035448.1	95587031	95591697	+	1633	protein_coding	probable glutathione S-transferase%2C transcript variant X1	GST_N	38	22	34	2	8	8	73	77	20	1.40416	0.827077	1.26061	0.072332	0.298047	0.342559	2.31538	2.34011	0.616623	6.09469	30.6575	-2.34457	0.000772971	0.00363725	51.765	33.8032	0.613813	0.296514	0.538823	50.7701	6.75672	2.92029	0.000207281	0.00237065					GO:0005515||GO:0003674||GO:0005488	protein binding||molecular_function||binding	--
110884701	LOC110884701	NC_035442.1	75967401	75968492	-	1036	protein_coding	probable glutathione S-transferase%2C transcript variant X2	GST_N	131	125	92	201	270	195	143	168	177	7.63011	7.4073	5.37671	11.4584	15.8557	13.1615	7.14927	8.04787	8.6018	220.192	113.722	0.953333	0.000553424	0.00272146	147.405	125.42	0.233353	0.390563	0.633233	144.337	243.927	-0.75697	0.00737838	0.0433808					GO:0005515||GO:0003674||GO:0005488	protein binding||molecular_function||binding	--
110923393	LOC110923393	NC_035434.1	140961004	140962361	-	1270	protein_coding	glutathione S-transferase T3-like	-	4	2	3	13	19	36	14	8	8	0.190053	0.0966798	0.143023	0.604541	0.910187	1.98212	0.570965	0.312621	0.317148	23.2026	2.9345	2.97658	0.000537212	0.00265172	9.12007	3.23585	1.4925	0.128072	0.315116	8.88834	25.739	-1.52861	0.037291	0.145758	--	--	--	--	--	--	--
novel.3503	-	NC_035446.1	27676878	27682685	+	4994	-	- && Q9LYS2.2 RecName: Full=ABC transporter C family member 10; Short=ABC transporter ABCC.10; Short=AtABCC10; AltName: Full=ATP-energized glutathione S-conjugate pump 14; AltName: Full=Glutathione S-conjugate-transporting ATPase 14; AltName: Full=Multidrug resistance-associated protein 14 && -	-	288	248	277	184	156	123	306	348	306	3.47987	3.04869	3.3583	2.17598	1.90045	1.72222	3.17365	3.45829	3.08495	152.134	265.472	-0.801784	0.000448903	0.00226293	290.407	292.725	-0.0115797	0.953515	0.982655	284.431	168.523	0.753864	0.00422445	0.0281901	--	--	--	--	--	--	--
110865363	LOC110865363	NC_035438.1	40972277	40973413	+	896	protein_coding	probable glutathione S-transferase	GST_N	47	28	36	90	124	74	72	73	32	3.16526	1.91849	2.43267	5.93227	8.41966	5.77504	4.16208	4.04339	1.79812	94.7729	36.2105	1.38838	0.000220582	0.00119703	53.8034	39.9297	0.429184	0.375066	0.618428	52.7181	104.966	-0.995147	0.0281507	0.118706					GO:0005515||GO:0003674||GO:0005488	protein binding||molecular_function||binding	--
110926209	LOC110926209	NC_035449.1	3427162	3428859	+	1367	protein_coding	glutathione S-transferase T3-like	-	16	8	11	0	0	0	4	3	7	0.70627	0.359278	0.487206	0	0	0	0.151557	0.108914	0.257813	0	11.4127	-5.96458	0.000154046	0.000864996	4.21761	12.5853	-1.57569	0.0677902	0.203962	4.11326	0	4.34502	0.0435386	1	--	--	--	--	--	--	--
110919280	LOC110919280	NC_035434.1	105271851	105273861	+	1239	protein_coding	glutathione S-transferase TCHQD%2C transcript variant X1	-	245	214	228	391	483	354	551	216	477	11.932	10.6036	11.1417	18.6377	23.7168	19.9785	23.0338	8.65195	19.3831	405.575	224.35	0.85428	5.71e-05	0.000354773	377.153	247.386	0.608267	0.0888606	0.246373	366.6	449.289	-0.293341	0.439394	0.691801					GO:0005515||GO:0003674||GO:0005488	protein binding||molecular_function||binding	--
110877106	LOC110877106	NC_035441.1	9557809	9566149	-	1417	protein_coding	probable lactoylglutathione lyase%2C chloroplastic	Glyoxalase	1131	1031	1158	702	565	660	708	740	569	48.1628	44.6682	49.4797	29.2586	24.2582	32.569	25.8791	25.9175	20.2171	639.757	1084.22	-0.761468	5.52e-05	0.00034448	611.089	1195.49	-0.968302	4.87e-07	1.05e-05	598.344	709.003	-0.244697	0.340973	0.60696	--	--	--	--	--	--	--
110930485	LOC110930485	NC_035435.1	146707808	146711367	+	815	protein_coding	glutathione peroxidase 1	GSHPx	568	572	623	990	1116	878	743	1365	693	42.0543	43.0872	46.2827	71.7404	83.3081	75.33	47.219	83.1202	42.8106	985.853	575.892	0.775619	7.27e-06	5.47e-05	847.17	634.987	0.415921	0.160115	0.366069	833.579	1092.17	-0.38993	0.250758	0.510462	GO:0006979||GO:0055114||GO:0006950||GO:0008150||GO:0050896||GO:0008152	response to oxidative stress||oxidation-reduction process||response to stress||biological_process||response to stimulus||metabolic process			GO:0004602||GO:0003674||GO:0003824||GO:0004601||GO:0016491||GO:0016209||GO:0016684	glutathione peroxidase activity||molecular_function||catalytic activity||peroxidase activity||oxidoreductase activity||antioxidant activity||oxidoreductase activity, acting on peroxide as acceptor	--
110890970	LOC110890970	NC_035443.1	140709309	140713748	+	1170	protein_coding	lactoylglutathione lyase%2C transcript variant X2	Glyoxalase	3112	3420	3188	2032	1020	1112	997	1086	879	160.499	179.453	164.976	102.571	53.039	66.4584	44.1362	46.0654	37.825	1364.72	3176.42	-1.21862	4.63e-06	3.64e-05	896.811	3502.59	-1.96561	2.88e-30	2.85e-27	878.265	1511.92	-0.783817	0.0135662	0.0693679	--	--	--	--	--	--	--
110930172	LOC110930172	NC_035435.1	134303504	134307246	-	1176	protein_coding	probable phospholipid hydroperoxide glutathione peroxidase	GSHPx	2556	3148	2356	1395	1231	1428	1833	1432	1647	131.151	164.338	121.299	70.0573	63.6842	84.9086	80.7311	60.432	70.5119	1348.31	2635.52	-0.967137	3.17e-06	2.58e-05	1487.67	2906.4	-0.966201	3.19e-06	5.54e-05	1452.77	1494.3	-0.0404785	0.862966	0.946506	GO:0006979||GO:0055114||GO:0006950||GO:0008150||GO:0050896||GO:0008152	response to oxidative stress||oxidation-reduction process||response to stress||biological_process||response to stimulus||metabolic process			GO:0004602||GO:0003674||GO:0003824||GO:0004601||GO:0016491||GO:0016209||GO:0016684	glutathione peroxidase activity||molecular_function||catalytic activity||peroxidase activity||oxidoreductase activity||antioxidant activity||oxidoreductase activity, acting on peroxide as acceptor	ath00480||ath00590||ath01100
110865364	LOC110865364	NC_035438.1	40967986	40969270	+	1044	protein_coding	probable glutathione S-transferase	GST_N	2	4	0	34	41	28	1	5	0	0.115598	0.235217	0	1.92338	2.38926	1.87538	0.0496118	0.237684	0	33.9382	1.97012	4.11206	1.06e-06	9.42e-06	1.81787	2.17417	-0.257196	0.901255	0.961198	1.81035	37.5927	-4.39338	1.35e-06	3e-05					GO:0005515||GO:0003674||GO:0005488	protein binding||molecular_function||binding	--
110886783	LOC110886783	NC_035442.1	235939137	235941620	+	2203	protein_coding	glutathione S-transferase T3-like	-	13	14	8	60	49	102	53	4	61	0.356081	0.390142	0.219869	1.60851	1.3532	3.23755	1.24608	0.0901108	1.39409	71.4121	11.4448	2.63912	8.47e-07	7.69e-06	35.696	12.6232	1.49992	0.0862621	0.24141	34.54	79.2048	-1.19523	0.125509	0.332742	--	--	--	--	--	--	--
110897853	LOC110897853	NC_035445.1	52109795	52112954	+	1063	protein_coding	glutathione S-transferase T1-like%2C transcript variant X1	GST_N	927	1461	920	2282	3848	6011	4365	1204	3136	52.6218	84.3775	52.4014	126.785	220.233	395.407	212.685	56.2114	148.532	4126.34	1082.61	1.93028	4.29e-07	4.12e-06	2644.43	1193.91	1.14726	0.0068939	0.0365868	2565.63	4576.43	-0.834845	0.105051	0.296285					GO:0005515||GO:0003674||GO:0005488	protein binding||molecular_function||binding	--
110936832	LOC110936832	NC_035436.1	110881810	110882720	-	833	protein_coding	glutathione S-transferase T3-like	-	47	5	44	212	231	416	5	3	12	3.40465	0.368498	3.19813	15.0306	16.8713	34.9204	0.310893	0.178734	0.725291	291.074	31.2167	3.21971	7.59e-08	8.29e-07	6.00851	34.412	-2.51606	0.00602903	0.0329052	5.85056	322.824	-5.77726	6.32e-24	2.13e-21	--	--	--	--	--	--	--
110937368	LOC110937368	NC_035436.1	145250095	145251780	-	889	protein_coding	glutathione S-transferase-like	GST_N	76	51	55	256	216	137	250	190	295	5.15859	3.52191	3.74584	17.0069	14.782	10.7758	14.5654	10.6068	16.7069	198.973	59.3983	1.74509	4.9e-08	5.54e-07	222.144	65.5027	1.76166	1.36e-08	4.34e-07	216.799	220.354	-0.0244385	0.939088	0.978031					GO:0005515||GO:0003674||GO:0005488	protein binding||molecular_function||binding	--
110872537	LOC110872537	NC_035440.1	42328842	42330982	+	927	protein_coding	glutathione S-transferase DHAR2-like	-	2059	1352	1976	609	390	699	2531	1771	1688	134.028	89.5378	129.061	38.7993	25.5956	52.7264	141.416	94.8135	91.6787	568.541	1757.48	-1.62872	3.9e-08	4.49e-07	1818.31	1937.78	-0.0918772	0.726067	0.872164	1774.75	630.353	1.4938	1.21e-05	0.000208831					GO:0005515||GO:0003674||GO:0005488	protein binding||molecular_function||binding	--
110930702	LOC110930702	NC_035435.1	157196374	157202794	-	1225	protein_coding	probable hydroxyacylglutathione hydrolase 2%2C chloroplastic	Lactamase_B	296	256	317	631	668	834	340	137	389	14.5806	12.8296	15.6679	30.4214	33.1758	47.6059	14.3757	5.55029	15.9878	713.747	283.722	1.33026	3.72e-08	4.3e-07	261.887	312.828	-0.256455	0.499607	0.723799	254.599	791.182	-1.6353	6.72e-05	0.000920663	--	--	--	--	--	--	--
110918776	LOC110918776	NC_035448.1	165447359	165451435	-	1043	protein_coding	glutathione S-transferase zeta class-like%2C transcript variant X2	-	60	69	69	194	186	159	107	188	95	3.47125	4.06139	4.00547	10.9851	10.8495	10.6597	5.31355	8.9455	4.5858	177.941	64.704	1.45988	1.54e-08	1.92e-07	117.994	71.3443	0.725876	0.0496169	0.1633	116.068	197.139	-0.765006	0.0379007	0.147522					GO:0005515||GO:0003674||GO:0005488	protein binding||molecular_function||binding	--
110902688	LOC110902688	NC_035445.1	57681524	57682974	+	921	protein_coding	glutathione S-transferase T1-like	GST_N	54	82	61	210	224	348	441	115	417	3.53796	5.46593	4.01013	13.4662	14.7968	26.4211	24.8007	6.19683	22.7957	263.581	64.448	2.03108	8.86e-09	1.15e-07	294.837	71.0685	2.05277	2.46e-05	0.000326969	286.044	292.268	-0.0302887	0.952641	0.982771					GO:0005515||GO:0003674||GO:0005488	protein binding||molecular_function||binding	--
110940951	LOC110940951	NC_035437.1	132590479	132592507	+	880	protein_coding	glutathione S-transferase F11-like	GST_N	67	75	43	265	482	1553	137	23	323	4.59422	5.23225	2.95852	17.7848	33.3231	123.401	8.0635	1.29711	18.4797	799.989	60.5004	3.72466	6.31e-11	1.12e-09	145.06	66.7289	1.12053	0.11257	0.288969	140.722	888.146	-2.6577	0.0209704	0.0956154					GO:0005515||GO:0003674||GO:0005488	protein binding||molecular_function||binding	ath00480||ath01100
110890733	LOC110890733	NC_035443.1	124413200	124419812	+	1889	protein_coding	glutathione reductase%2C cytosolic-like	Pyr_redox_2	3141	3298	3083	1686	1354	1346	2519	2354	2541	100.336	107.184	98.8166	52.7123	43.6081	49.8246	69.0688	61.8452	67.7249	1448.99	3111.39	-1.10248	1.66e-11	3.26e-10	2243.11	3430.92	-0.613103	2.13e-05	0.000289859	2193.23	1605.49	0.450034	0.0255355	0.110681	GO:0045454||GO:0055114||GO:0008150||GO:0009987||GO:0019725||GO:0042592||GO:0050789||GO:0050794||GO:0065007||GO:0065008||GO:0008152	cell redox homeostasis||oxidation-reduction process||biological_process||cellular process||cellular homeostasis||homeostatic process||regulation of biological process||regulation of cellular process||biological regulation||regulation of biological quality||metabolic process			GO:0016491||GO:0050660||GO:0003674||GO:0003824||GO:0000166||GO:0005488||GO:0036094||GO:0043167||GO:0043168||GO:0048037||GO:0050662||GO:0097159||GO:1901265||GO:1901363	oxidoreductase activity||flavin adenine dinucleotide binding||molecular_function||catalytic activity||nucleotide binding||binding||small molecule binding||ion binding||anion binding||cofactor binding||coenzyme binding||organic cyclic compound binding||nucleoside phosphate binding||heterocyclic compound binding	ath00480||ath01100
110936681	LOC110936681	NC_035436.1	90852560	90854103	+	958	protein_coding	glutathione S-transferase T1-like%2C transcript variant X1	GST_N	970	1559	883	3796	4695	6400	2271	2262	3497	61.0978	99.9057	55.8063	234.017	298.161	467.138	122.783	117.181	183.783	5012.06	1116.89	2.16588	1.04e-11	2.11e-10	2421.7	1231.78	0.975345	0.000924815	0.0071659	2366.94	5556.93	-1.23117	0.000244111	0.00273674					GO:0005515||GO:0003674||GO:0005488	protein binding||molecular_function||binding	--
110884597	LOC110884597	NC_035442.1	64140535	64142488	-	932	protein_coding	lactoylglutathione lyase%2C transcript variant X2	-	58	64	70	254	296	335	104	73	76	3.75519	4.21574	4.54748	16.0955	19.3222	25.1339	5.77967	3.88721	4.10557	295.774	62.7289	2.23626	1.5e-15	4.67e-14	76.751	69.1638	0.149516	0.653465	0.828021	74.9064	327.833	-2.12914	5.03e-11	3e-09	--	--	--	--	--	--	--
110937506	LOC110937506	NC_035436.1	152786053	152787326	-	839	protein_coding	glutathione transferase GST 23-like	GST_N	654	625	649	137	53	39	61	256	30	47.0365	45.7328	46.8351	9.64373	3.84322	3.25038	3.76577	15.1429	1.80026	73.9138	629.763	-3.08672	1.37e-15	4.27e-14	104.997	694.417	-2.72546	5.05e-06	8.21e-05	104.244	81.8438	0.347405	0.647469	0.837783					GO:0005515||GO:0003674||GO:0005488	protein binding||molecular_function||binding	--
110898313	LOC110898313	NC_035445.1	85168161	85171660	-	1038	protein_coding	glutathione S-transferase L3-like%2C transcript variant X1	-	2485	2631	2450	880	647	777	2668	4023	3065	144.46	155.608	142.908	50.0693	37.9217	52.3425	133.129	192.346	148.665	764.031	2472.31	-1.69439	1.03e-18	4.4e-17	2947.87	2726.21	0.112798	0.581828	0.783711	2893.46	846.717	1.77296	1.67e-10	8.74e-09					GO:0005515||GO:0003674||GO:0005488	protein binding||molecular_function||binding	ath00480||ath01100
110884705	LOC110884705	NC_035442.1	76097503	76098508	-	932	protein_coding	glutathione S-transferase U19-like	GST_N	263	114	243	6	2	0	63	102	83	17.0278	7.50928	15.7862	0.380208	0.130555	0	3.50115	5.43145	4.48372	2.51542	202.045	-6.27414	1.98e-20	9.73e-19	74.8686	222.76	-1.57294	4.32e-05	0.00053363	73.5032	2.78253	4.67455	5.73e-10	2.69e-08					GO:0005515||GO:0003674||GO:0005488	protein binding||molecular_function||binding	--
110899597	LOC110899597	NC_035445.1	160227593	160230890	-	948	protein_coding	probable phospholipid hydroperoxide glutathione peroxidase	GSHPx	5030	5024	4807	1095	978	1201	2431	2816	1831	320.169	325.35	307.011	68.2169	62.7641	88.5861	132.82	147.42	97.2425	1091.12	4855.24	-2.15416	5.76e-30	5.98e-28	2144.87	5353.87	-1.31973	6.59e-10	2.9e-08	2102.39	1209.37	0.79794	0.00504251	0.0323196	GO:0006979||GO:0055114||GO:0006950||GO:0008150||GO:0050896||GO:0008152	response to oxidative stress||oxidation-reduction process||response to stress||biological_process||response to stimulus||metabolic process			GO:0004602||GO:0003674||GO:0003824||GO:0004601||GO:0016491||GO:0016209||GO:0016684	glutathione peroxidase activity||molecular_function||catalytic activity||peroxidase activity||oxidoreductase activity||antioxidant activity||oxidoreductase activity, acting on peroxide as acceptor	--
[truncated: 1 more columns]

## Sheet: heat shock protein
ID	gene_name	gene_chr	gene_start	gene_end	gene_strand	gene_length	gene_biotype	gene_description	tf_family	L0a_fpkm	L0b_fpkm	L0c_fpkm	L1a_fpkm	L1b_fpkm	L1c_fpkm	L2a_fpkm	L2b_fpkm	L2c_fpkm	L1vsL0_L1	L1vsL0_L0	L1vsL0_log2FoldChange	L1vsL0_pvalue	L1vsL0_padj	L2vsL0_L2	L2vsL0_L0	L2vsL0_log2FoldChange	L2vsL0_pvalue	L2vsL0_padj	L2vsL1_L2	L2vsL1_L1	L2vsL1_log2FoldChange	L2vsL1_pvalue	L2vsL1_padj	biological_process	biological_process_description	cellular_component	cellular_component_description	molecular_function	molecular_function_description	pathway_id	pathway
110918971	LOC110918971	NC_035434.1	100902580	100905120	+	2294	protein_coding	heat shock cognate 70 kDa protein 2-like	HSP70	9.18018	6.63694	6.57195	13.2072	5.19809	4.26742	19.5303	37.3187	14.9901	273.795	276.162	-0.011414	0.978472	0.990867	990.585	304.549	1.70156	3e-06	5.25e-05	975.916	303.161	1.68591	0.00109159	0.00950543	--	--	--	--	--	--	--	--
110929937	LOC110929937	NC_035435.1	126420951	126428668	-	1793	protein_coding	heat shock factor protein HSF30-like%2C transcript variant X1	HSF_DNA-bind	0.134617	0.171198	0.0675364	0.164693	0.135725	0.116996	2.97538	0.802692	1.74095	3.93317	3.6	0.131907	0.907717	0.950245	59.0234	3.97112	3.89483	1.78e-07	4.29e-06	57.2635	4.35652	3.71028	4.67e-07	1.16e-05	GO:0006355||GO:0008152||GO:0006139||GO:0006351||GO:0006725||GO:0006807||GO:0008150||GO:0009058||GO:0009059||GO:0009889||GO:0009987||GO:0010467||GO:0010468||GO:0010556||GO:0016070||GO:0018130||GO:0019219||GO:0019222||GO:0019438||GO:0031323||GO:0031326||GO:0032774||GO:0034641||GO:0034645||GO:0034654||GO:0043170||GO:0044237||GO:0044238||GO:0044249||GO:0044260||GO:0044271||GO:0046483||GO:0050789||GO:…	regulation of transcription, DNA-templated||metabolic process||nucleobase-containing compound metabolic process||transcription, DNA-templated||cellular aromatic compound metabolic process||nitrogen compound metabolic process||biological_process||biosynthetic process||macromolecule biosynthetic process||regulation of biosynthetic process||cellular process||gene expression||regulation of gene expre…	GO:0005634||GO:0005622||GO:0005575||GO:0005623||GO:0043231||GO:0043226||GO:0043227||GO:0043229||GO:0044424||GO:0044464	nucleus||intracellular||cellular_component||cell||intracellular membrane-bounded organelle||organelle||membrane-bounded organelle||intracellular organelle||intracellular part||cell part	GO:0003700||GO:0043565||GO:0003674||GO:0140110||GO:0003676||GO:0003677||GO:0005488||GO:0097159||GO:1901363	DNA binding transcription factor activity||sequence-specific DNA binding||molecular_function||transcription regulator activity||nucleic acid binding||DNA binding||binding||organic cyclic compound binding||heterocyclic compound binding	--	--
110929405	LOC110929405	NC_035435.1	84530556	84531301	+	746	protein_coding	17.9 kDa class II heat shock protein-like	-	19.8174	41.3941	20.6962	63.1758	12.233	26.1515	49.1564	84.1556	93.7431	398.217	328.577	0.277723	0.593351	0.741851	1012.33	362.378	1.48231	4.81e-05	0.00058641	993.343	441.137	1.17076	0.0309204	0.127481	--	--	--	--	--	--	--	--
110894167	LOC110894167	NC_035444.1	18521057	18521889	-	700	protein_coding	17.4 kDa class III heat shock protein	-	1.29304	2.98188	1.03794	4.55598	1.3906	1.2986	3.25567	6.6644	5.8259	26.7012	20.0002	0.421633	0.558084	0.713625	65.9768	22.0607	1.58207	0.0041032	0.024214	64.8556	29.565	1.12809	0.0712164	0.229095	--	--	--	--	--	--	ath04141	Protein processing in endoplasmic reticulum
110942529	LOC110942529	NC_035433.1	3892431	3896801	+	561	protein_coding	heat shock factor-binding protein 1-like	-	4.30246	4.3773	1.29511	2.31604	4.77167	11.8411	14.1258	4.51168	12.0259	55.4145	30.0953	0.877602	0.193314	0.344499	102.477	33.2023	1.62616	0.00510595	0.0288004	99.5255	61.4911	0.698599	0.275341	0.538312	--	--	--	--	--	--	--	--
110910841	LOC110910841	NC_035447.1	25328094	25335516	-	3201	protein_coding	heat shock 70 kDa protein 16-like%2C transcript variant X2	HSP70	0.433572	0.0767156	0.321552	0.498155	0.418136	0.830097	0.744316	1.61242	0.912259	29.2595	14.3151	1.02755	0.136544	0.267321	62.7995	15.7833	1.99121	0.00183789	0.0125839	61.8528	32.4439	0.934736	0.0764573	0.239861	--	--	--	--	--	--	--	--
110929404	LOC110929404	NC_035435.1	84403101	84403904	+	804	protein_coding	17.9 kDa class II heat shock protein-like	-	0.150104	0.68722	0.753065	2.57098	1.89175	0.78274	1.99706	3.58017	3.94512	22.2226	6.87411	1.69768	0.0367491	0.0969661	45.7593	7.57695	2.5958	9.48e-05	0.00104761	44.9125	24.5974	0.862041	0.148155	0.369599	--	--	--	--	--	--	--	--
110868429	LOC110868429	NC_035433.1	71055479	71056239	-	761	protein_coding	17.3 kDa class I heat shock protein-like	-	0.079293	0.242017	0.0795616	2.56104	0.319784	0.367541	0.204184	1.17387	2.31558	13.0299	1.64059	2.9972	0.0179267	0.05379	16.726	1.80958	3.21277	0.00740318	0.0386857	16.418	14.4243	0.182366	0.866948	0.9479	--	--	--	--	--	--	--	--
110872564	LOC110872564	NC_035440.1	43579090	43582383	-	2150	protein_coding	heat shock cognate 70 kDa protein 2-like	HSP70	0.28066	0.19988	0.394256	0	0.0848914	0	0.0963623	0.253913	0	0.96553	10.111	-3.36611	0.0149452	0.0462222	4.55698	11.1459	-1.29186	0.264741	0.503884	4.51812	1.06711	2.0687	0.35548	0.620859	--	--	--	--	--	--	--	--
110905128	LOC110905128	NC_035446.1	173574483	173577784	+	2432	protein_coding	heat shock protein 83	HATPase_c	0.173682	0.0504866	0.0746872	1.74846	0.200128	0.0862559	0.255566	0.591787	0.496848	26.1216	3.90813	2.74306	0.0149346	0.0461971	19.5737	4.31044	2.18207	0.00953788	0.0471311	19.2555	28.9068	-0.590223	0.556719	0.780852	GO:0006457||GO:0006950||GO:0008150||GO:0009987||GO:0050896	protein folding||response to stress||biological_process||cellular process||response to stimulus			GO:0005524||GO:0051082||GO:0000166||GO:0003674||GO:0005488||GO:0008144||GO:0017076||GO:0030554||GO:0032553||GO:0032555||GO:0032559||GO:0035639||GO:0036094||GO:0043167||GO:0043168||GO:0097159||GO:0097367||GO:1901265||GO:1901363||GO:0005515	ATP binding||unfolded protein binding||nucleotide binding||molecular_function||binding||drug binding||purine nucleotide binding||adenyl nucleotide binding||ribonucleotide binding||purine ribonucleotide binding||adenyl ribonucleotide binding||purine ribonucleoside triphosphate binding||small molecule binding||ion binding||anion binding||organic cyclic compound binding||carbohydrate derivative bind…	ath04141||ath04626	Protein processing in endoplasmic reticulum||Plant-pathogen interaction
110940198	LOC110940198	NC_035437.1	45312049	45316290	-	2323	protein_coding	heat shock 70 kDa protein%2C mitochondrial-like	HSP70	13.1957	12.8439	14.3612	10.7288	9.69021	6.44163	10.1003	16.4716	10.685	328.196	504.597	-0.619301	0.0144766	0.0449905	518.923	556.373	-0.100507	0.696961	0.855632	509.997	363.433	0.48798	0.161512	0.390507	--	--	--	--	--	--	--	--
110899133	LOC110899133	NC_035445.1	132959940	132963036	+	2137	protein_coding	heat shock factor protein HSF30-like%2C transcript variant X2	HSF_DNA-bind	1.41184	2.64297	1.52995	0.939638	0.854078	0.98163	4.16878	4.57502	5.67791	31.1219	64.1755	-1.04422	0.0134887	0.0424697	184.094	70.7737	1.37996	5.12e-05	0.000620792	180.168	34.4851	2.38639	1.66e-12	1.35e-10	GO:0006355||GO:0008152||GO:0006139||GO:0006351||GO:0006725||GO:0006807||GO:0008150||GO:0009058||GO:0009059||GO:0009889||GO:0009987||GO:0010467||GO:0010468||GO:0010556||GO:0016070||GO:0018130||GO:0019219||GO:0019222||GO:0019438||GO:0031323||GO:0031326||GO:0032774||GO:0034641||GO:0034645||GO:0034654||GO:0043170||GO:0044237||GO:0044238||GO:0044249||GO:0044260||GO:0044271||GO:0046483||GO:0050789||GO:…	regulation of transcription, DNA-templated||metabolic process||nucleobase-containing compound metabolic process||transcription, DNA-templated||cellular aromatic compound metabolic process||nitrogen compound metabolic process||biological_process||biosynthetic process||macromolecule biosynthetic process||regulation of biosynthetic process||cellular process||gene expression||regulation of gene expre…	GO:0005634||GO:0005622||GO:0005575||GO:0005623||GO:0043231||GO:0043226||GO:0043227||GO:0043229||GO:0044424||GO:0044464	nucleus||intracellular||cellular_component||cell||intracellular membrane-bounded organelle||organelle||membrane-bounded organelle||intracellular organelle||intracellular part||cell part	GO:0003700||GO:0043565||GO:0003674||GO:0140110||GO:0003676||GO:0003677||GO:0005488||GO:0097159||GO:1901363	DNA binding transcription factor activity||sequence-specific DNA binding||molecular_function||transcription regulator activity||nucleic acid binding||DNA binding||binding||organic cyclic compound binding||heterocyclic compound binding	--	--
110897958	LOC110897958	NC_035445.1	61339256	61342936	+	2103	protein_coding	heat shock factor protein HSF8-like%2C transcript variant X3	-	6.48468	4.49564	5.1535	4.12824	3.0376	2.128	3.30028	2.0767	2.34619	102.819	182.43	-0.824535	0.0130113	0.0412382	97.0865	201.169	-1.0518	0.000536352	0.0045359	94.7032	113.857	-0.267879	0.494568	0.73624	--	--	--	--	--	--	--	--
110929117	LOC110929117	NC_035435.1	57512870	57514899	-	1582	protein_coding	heat shock cognate 70 kDa protein-like	HSP70	0.267	0.42687	0.0382721	1.23195	0.653767	1.10501	1.04768	0.470561	0.763802	24.816	6.22991	1.99543	0.0125796	0.0401125	21.5475	6.87431	1.64951	0.052883	0.171276	20.9676	27.5029	-0.390527	0.502739	0.742801	--	--	--	--	--	--	--	--
110936043	LOC110936043	NC_035436.1	36744031	36748366	+	2022	protein_coding	heat shock cognate 70 kDa protein-like%2C transcript variant X2	HSP70	2.80521	0.698323	1.52713	7.12681	2.0761	4.49566	7.8896	9.6459	9.188	145.385	54.6918	1.4104	0.0118151	0.038048	323.26	60.3137	2.42158	3.4e-08	9.99e-07	316.784	161.106	0.975027	0.0283062	0.119219	--	--	--	--	--	--	--	--
110912655	LOC110912655	NC_035447.1	136615894	136628762	-	2701	protein_coding	heat shock protein 90-6%2C mitochondrial-like%2C transcript variant X8	-	8.82454	8.95532	9.41484	7.01886	6.39697	6.67923	8.18821	9.66479	7.28833	284.938	394.93	-0.470714	0.011727	0.0378191	406.76	435.462	-0.0984482	0.63404	0.81677	398.756	315.693	0.336686	0.190338	0.431464	--	--	--	--	--	--	--	--
110905130	LOC110905130	NC_035446.1	173617825	173621103	+	2529	protein_coding	heat shock protein 83-like	HATPase_c	0.4772	0.412676	0.766107	6.67888	0.264621	0.884774	0.901134	1.982	1.81163	104.344	22.5139	2.21341	0.0114603	0.0370732	71.0502	24.8173	1.51753	0.00202389	0.0136587	69.8535	115.519	-0.726778	0.416178	0.673458	GO:0006457||GO:0006950||GO:0008150||GO:0009987||GO:0050896	protein folding||response to stress||biological_process||cellular process||response to stimulus			GO:0005524||GO:0051082||GO:0000166||GO:0003674||GO:0005488||GO:0008144||GO:0017076||GO:0030554||GO:0032553||GO:0032555||GO:0032559||GO:0035639||GO:0036094||GO:0043167||GO:0043168||GO:0097159||GO:0097367||GO:1901265||GO:1901363||GO:0005515	ATP binding||unfolded protein binding||nucleotide binding||molecular_function||binding||drug binding||purine nucleotide binding||adenyl nucleotide binding||ribonucleotide binding||purine ribonucleotide binding||adenyl ribonucleotide binding||purine ribonucleoside triphosphate binding||small molecule binding||ion binding||anion binding||organic cyclic compound binding||carbohydrate derivative bind…	--	--
110868421	LOC110868421	NC_035433.1	71047685	71048422	-	738	protein_coding	17.3 kDa class I heat shock protein-like	-	0.0817642	0.0831866	0.0820412	1.60052	0.247312	0.757992	0.421095	0.403484	1.15976	10.1007	0.980072	3.3679	0.0113813	0.0368682	8.70423	1.0807	3.01125	0.0218475	0.0893863	8.49562	11.1916	-0.398376	0.681823	0.856829	--	--	--	--	--	--	--	--
110899791	LOC110899791	NC_035445.1	171560342	171562668	+	1962	protein_coding	heat shock cognate 70 kDa protein-like	HSP70	0.184532	0.0938711	0.0925786	0.511725	0.43412	0.641512	0.923963	0.9865	1.20608	16.3251	3.91384	2.05744	0.0100215	0.0331489	36.5286	4.31669	3.08022	3.5e-06	6e-05	35.7454	18.0946	0.986298	0.0511742	0.182421	--	--	--	--	--	--	--	--
110868403	LOC110868403	NC_035433.1	70972773	70974149	-	966	protein_coding	17.3 kDa class I heat shock protein-like	-	0.624658	0.889735	0.438742	1.71186	2.96007	1.5201	1.01874	0.97613	0.312716	31.4635	10.1459	1.63548	0.00710189	0.0248119	13.3944	11.1906	0.258515	0.739248	0.879664	13.1279	34.8377	-1.41192	0.0336266	0.135638	--	--	--	--	--	--	--	--
110918978	LOC110918978	NC_035434.1	100909346	100912004	-	2387	protein_coding	heat shock cognate 70 kDa protein 2-like	HSP70	1.49149	1.54315	1.72482	12.7916	2.03901	1.9334	3.40669	7.83827	2.95292	210.921	61.0819	1.7888	0.00528151	0.0192153	203.818	67.3481	1.59756	0.000208822	0.00204098	201.086	233.489	-0.216417	0.76358	0.901281	--	--	--	--	--	--	--	--
110884052	LOC110884052	NC_035442.1	17064965	17067812	-	2251	protein_coding	heat shock cognate 70 kDa protein-like	HSP70	3.35084	2.61822	4.3574	2.30884	0.729742	1.05617	0.345145	0.551183	0	48.45	124.966	-1.36405	0.0033671	0.0130834	12.1875	137.766	-3.50052	4.3e-06	7.17e-05	12.0259	53.6685	-2.16103	0.0271694	0.115774	--	--	--	--	--	--	--	--
110909823	LOC110909823	NC_035447.1	1121578	1185405	+	3703	protein_coding	heat shock cognate 70 kDa protein-like%2C transcript variant X1	HSP70	0.537749	0.414473	0.588623	1.73844	1.23222	0.830864	1.18891	1.50105	1.21007	74.0696	30.6761	1.27424	0.00309829	0.0121992	86.478	33.8216	1.35394	0.000166315	0.00168797	84.8001	82.017	0.0449199	0.912295	0.967731	--	--	--	--	--	--	--	--
110895633	LOC110895633	NC_035444.1	115294105	115297990	-	1466	protein_coding	heat shock factor protein HSF24-like	HSF_DNA-bind	1.48179	2.72201	1.73462	6.12345	2.24099	10.255	5.2996	2.57283	4.3616	142.628	46.8117	1.60627	0.00225485	0.00927402	107.015	51.6223	1.052	0.0117487	0.0556373	104.182	158.233	-0.601514	0.269615	0.531493	GO:0006355||GO:0008152||GO:0006139||GO:0006351||GO:0006725||GO:0006807||GO:0008150||GO:0009058||GO:0009059||GO:0009889||GO:0009987||GO:0010467||GO:0010468||GO:0010556||GO:0016070||GO:0018130||GO:0019219||GO:0019222||GO:0019438||GO:0031323||GO:0031326||GO:0032774||GO:0034641||GO:0034645||GO:0034654||GO:0043170||GO:0044237||GO:0044238||GO:0044249||GO:0044260||GO:0044271||GO:0046483||GO:0050789||GO:…	regulation of transcription, DNA-templated||metabolic process||nucleobase-containing compound metabolic process||transcription, DNA-templated||cellular aromatic compound metabolic process||nitrogen compound metabolic process||biological_process||biosynthetic process||macromolecule biosynthetic process||regulation of biosynthetic process||cellular process||gene expression||regulation of gene expre…	GO:0005634||GO:0005622||GO:0005575||GO:0005623||GO:0043231||GO:0043226||GO:0043227||GO:0043229||GO:0044424||GO:0044464	nucleus||intracellular||cellular_component||cell||intracellular membrane-bounded organelle||organelle||membrane-bounded organelle||intracellular organelle||intracellular part||cell part	GO:0003700||GO:0043565||GO:0003674||GO:0140110||GO:0003676||GO:0003677||GO:0005488||GO:0097159||GO:1901363	DNA binding transcription factor activity||sequence-specific DNA binding||molecular_function||transcription regulator activity||nucleic acid binding||DNA binding||binding||organic cyclic compound binding||heterocyclic compound binding	--	--
110929398	LOC110929398	NC_035435.1	84162826	84168678	-	1101	protein_coding	17.9 kDa class II heat shock protein%2C transcript variant X2	-	0.274032	0.2788	0.164977	2.95027	0.773609	0.762123	1.50539	1.84811	1.46332	26.0074	4.24982	2.61769	0.00210517	0.00873843	31.7591	4.68737	2.7611	3.1e-05	0.000401334	31.1386	28.7962	0.107499	0.87325	0.950851	--	--	--	--	--	--	--	--
110921591	LOC110921591	NC_035449.1	188991910	189007180	-	975	protein_coding	small heat shock protein C4-like	-	3.34202	1.51118	1.67667	0.121147	0.374393	0.860612	0.265614	0.559911	0.258191	6.89902	34.2338	-2.33069	0.00189201	0.00797337	6.34788	37.7568	-2.57233	0.000131895	0.00138893	6.25542	7.65567	-0.281505	0.789912	0.915015	--	--	--	--	--	--	--	--
110904574	LOC110904574	NC_035446.1	158343898	158349499	-	3014	protein_coding	heat shock 70 kDa protein 15-like%2C transcript variant X1	HSP70	32.7937	28.2108	32.041	24.2977	18.5706	19.5112	20.8622	31.236	23.9709	987.367	1507.82	-0.610564	0.0015949	0.00686191	1373.34	1662.58	-0.275716	0.207903	0.433835	1348.32	1093.86	0.301575	0.282172	0.545919	--	--	--	--	--	--	--	--
110905129	LOC110905129	NC_035446.1	173594271	173597537	+	2517	protein_coding	heat shock protein 83-like	HATPase_c	0.479475	0.317081	0.24055	6.52301	0.676793	0.361153	0.699651	2.40551	1.50022	100.441	14.0369	2.84028	0.00132138	0.00581437	69.5463	15.4823	2.16759	0.000246245	0.00234531	68.626	111.155	-0.697128	0.442464	0.694525	GO:0006457||GO:0006950||GO:0008150||GO:0009987||GO:0050896	protein folding||response to stress||biological_process||cellular process||response to stimulus			GO:0005524||GO:0051082||GO:0000166||GO:0003674||GO:0005488||GO:0008144||GO:0017076||GO:0030554||GO:0032553||GO:0032555||GO:0032559||GO:0035639||GO:0036094||GO:0043167||GO:0043168||GO:0097159||GO:0097367||GO:1901265||GO:1901363||GO:0005515	ATP binding||unfolded protein binding||nucleotide binding||molecular_function||binding||drug binding||purine nucleotide binding||adenyl nucleotide binding||ribonucleotide binding||purine ribonucleotide binding||adenyl ribonucleotide binding||purine ribonucleoside triphosphate binding||small molecule binding||ion binding||anion binding||organic cyclic compound binding||carbohydrate derivative bind…	--	--
110910866	LOC110910866	NC_035447.1	25754173	25756640	+	878	protein_coding	15.4 kDa class V heat shock protein-like	-	44.6723	39.9955	45.3753	15.0675	30.7659	9.63656	37.7547	30.2406	54.0172	256.579	613.889	-1.25767	0.00114398	0.00513315	638.68	676.891	-0.0837425	0.739898	0.879982	623.505	283.967	1.13403	0.0119823	0.0632201	--	--	--	--	--	--	ath04141	Protein processing in endoplasmic reticulum
110885481	LOC110885481	NC_035442.1	146258747	146263209	-	2314	protein_coding	stromal 70 kDa heat shock-related protein%2C chloroplastic-like	HSP70	81.5425	78.0263	77.2922	48.4927	34.6787	60.255	38.3424	41.0711	35.3345	1739.06	2946.98	-0.761137	0.000975563	0.00446831	1589.36	3249.61	-1.03185	3.98e-11	2.25e-09	1556.6	1927.79	-0.308423	0.271633	0.53402	--	--	--	--	--	--	ath03040||ath04141||ath04144	Spliceosome||Protein processing in endoplasmic reticulum||Endocytosis
110904831	LOC110904831	NC_035446.1	165352639	165353400	+	762	protein_coding	17.3 kDa class I heat shock protein-like	-	123.772	161.536	113.068	91.3012	37.2059	35.3294	65.5251	108.831	76.6441	656.835	1632.29	-1.31282	0.00042391	0.00215258	1146.26	1800.09	-0.651073	0.0142598	0.0646126	1126.39	727.385	0.630536	0.148307	0.369775	--	--	--	--	--	--	--	--
110878680	LOC110878680	NC_035441.1	146741755	146744508	+	1363	protein_coding	heat shock factor protein HSF24-like	HSF_DNA-bind	126.926	155.303	121.981	453.364	170.688	358.037	194.487	206.852	109.56	7021.15	2962.39	1.24495	0.000165917	0.000926366	4177.67	3266.78	0.35482	0.206665	0.432388	4095.31	7781.57	-0.926103	0.0265915	0.114154	GO:0006355||GO:0008152||GO:0006139||GO:0006351||GO:0006725||GO:0006807||GO:0008150||GO:0009058||GO:0009059||GO:0009889||GO:0009987||GO:0010467||GO:0010468||GO:0010556||GO:0016070||GO:0018130||GO:0019219||GO:0019222||GO:0019438||GO:0031323||GO:0031326||GO:0032774||GO:0034641||GO:0034645||GO:0034654||GO:0043170||GO:0044237||GO:0044238||GO:0044249||GO:0044260||GO:0044271||GO:0046483||GO:0050789||GO:…	regulation of transcription, DNA-templated||metabolic process||nucleobase-containing compound metabolic process||transcription, DNA-templated||cellular aromatic compound metabolic process||nitrogen compound metabolic process||biological_process||biosynthetic process||macromolecule biosynthetic process||regulation of biosynthetic process||cellular process||gene expression||regulation of gene expre…	GO:0005634||GO:0005622||GO:0005575||GO:0005623||GO:0043231||GO:0043226||GO:0043227||GO:0043229||GO:0044424||GO:0044464	nucleus||intracellular||cellular_component||cell||intracellular membrane-bounded organelle||organelle||membrane-bounded organelle||intracellular organelle||intracellular part||cell part	GO:0003700||GO:0043565||GO:0003674||GO:0140110||GO:0003676||GO:0003677||GO:0005488||GO:0097159||GO:1901363	DNA binding transcription factor activity||sequence-specific DNA binding||molecular_function||transcription regulator activity||nucleic acid binding||DNA binding||binding||organic cyclic compound binding||heterocyclic compound binding	--	--
110914993	LOC110914993	NC_035448.1	169324985	169332410	-	2777	protein_coding	heat shock protein 90-5%2C chloroplastic-like	HATPase_c	59.3641	62.3644	61.1351	43.4276	29.335	33.3635	42.9353	52.8453	29.9147	1547.62	2730.37	-0.818887	6.55e-05	0.000401548	2093.82	3010.68	-0.52398	0.0342461	0.124384	2054.56	1714.59	0.260862	0.413387	0.671454	GO:0006457||GO:0006950||GO:0008150||GO:0009987||GO:0050896	protein folding||response to stress||biological_process||cellular process||response to stimulus			GO:0005524||GO:0051082||GO:0000166||GO:0003674||GO:0005488||GO:0008144||GO:0017076||GO:0030554||GO:0032553||GO:0032555||GO:0032559||GO:0035639||GO:0036094||GO:0043167||GO:0043168||GO:0097159||GO:0097367||GO:1901265||GO:1901363||GO:0005515	ATP binding||unfolded protein binding||nucleotide binding||molecular_function||binding||drug binding||purine nucleotide binding||adenyl nucleotide binding||ribonucleotide binding||purine ribonucleotide binding||adenyl ribonucleotide binding||purine ribonucleoside triphosphate binding||small molecule binding||ion binding||anion binding||organic cyclic compound binding||carbohydrate derivative bind…	--	--
110936274	LOC110936274	NC_035436.1	55551531	55552286	-	756	protein_coding	17.3 kDa class I heat shock protein-like	-	0.399087	0.0812059	0.480527	2.18737	2.01187	3.79222	3.22004	0.459523	3.66283	31.623	3.9046	3.01217	6.02e-05	0.000371914	32.9646	4.30377	2.93517	0.00203851	0.0137397	31.9354	35.064	-0.131566	0.857301	0.944083	--	--	--	--	--	--	--	--
110893823	LOC110893823	NC_035444.1	4529194	4532006	+	816	protein_coding	17.8 kDa class I heat shock protein-like	-	0	0	0	1.08564	0.820131	1.114	0	0	0.0617001	12.9257	0	6.16348	4.99e-05	0.00031424	NA	NA	NA	NA	NA	0.287977	14.3242	-5.49242	0.000242391	0.00271997	--	--	--	--	--	--	--	--
110873297	LOC110873297	NC_035440.1	99489820	99500091	+	2730	protein_coding	heat shock protein 90-5%2C chloroplastic-like	HATPase_c	8.55397	10.1645	11.1113	4.65117	1.40397	0.845244	7.43719	11.7072	3.26427	99.2928	437.835	-2.13796	3.3e-05	0.000216221	368.116	482.737	-0.39117	0.349081	0.595089	362.425	109.91	1.71953	0.00841678	0.0480167	GO:0006457||GO:0006950||GO:0008150||GO:0009987||GO:0050896	protein folding||response to stress||biological_process||cellular process||response to stimulus			GO:0005524||GO:0051082||GO:0000166||GO:0003674||GO:0005488||GO:0008144||GO:0017076||GO:0030554||GO:0032553||GO:0032555||GO:0032559||GO:0035639||GO:0036094||GO:0043167||GO:0043168||GO:0097159||GO:0097367||GO:1901265||GO:1901363||GO:0005515	ATP binding||unfolded protein binding||nucleotide binding||molecular_function||binding||drug binding||purine nucleotide binding||adenyl nucleotide binding||ribonucleotide binding||purine ribonucleotide binding||adenyl ribonucleotide binding||purine ribonucleoside triphosphate binding||small molecule binding||ion binding||anion binding||organic cyclic compound binding||carbohydrate derivative bind…	--	--
110889949	LOC110889949	NC_035443.1	56983622	56984945	-	896	protein_coding	21.7 kDa class VI heat shock protein	-	11.8529	2.67218	12.1633	2.43882	0.746905	0.624328	5.20259	12.4625	7.41723	17.9787	128.548	-2.83113	1.99e-05	0.000136991	134.846	141.706	-0.0716743	0.897642	0.9595	132.862	19.9054	2.73041	9.8e-06	0.000173685	--	--	--	--	--	--	--	--
110940194	LOC110940194	NC_035437.1	45183627	45188407	-	2335	protein_coding	heat shock cognate 70 kDa protein-like%2C transcript variant X1	-	5.45274	4.07525	4.22658	1.77051	0.495048	0.299464	0.177455	0.148779	0	31.572	172.688	-2.44444	1.22e-05	8.79e-05	4.58982	190.432	-5.38551	3.73e-23	1.39e-20	4.49744	34.9473	-2.96468	0.00478661	0.0310519	--	--	--	--	--	--	--	--
110868248	LOC110868248	NC_035433.1	69960716	69963129	+	1448	protein_coding	activator of 90 kDa heat shock protein ATPase homolog	-	92.5966	85.5583	90.6942	59.7932	41.3855	41.8196	48.1462	61.8643	43.2541	1087.84	2093.11	-0.943867	1.02e-05	7.46e-05	1329.91	2307.99	-0.795323	0.000106674	0.00115718	1304.74	1205.05	0.114432	0.695419	0.864663	GO:0006950||GO:0008150||GO:0050896	response to stress||biological_process||response to stimulus			GO:0001671||GO:0051087||GO:0003674||GO:0008047||GO:0030234||GO:0060589||GO:0060590||GO:0098772||GO:0005515||GO:0005488	ATPase activator activity||chaperone binding||molecular_function||enzyme activator activity||enzyme regulator activity||nucleoside-triphosphatase regulator activity||ATPase regulator activity||molecular function regulator||protein binding||binding	--	--
110891108	LOC110891108	NC_035443.1	148158506	148159476	+	856	protein_coding	22.0 kDa heat shock protein-like	-	0.704929	0.143439	0.353659	3.44971	1.84791	6.28996	5.86926	0.985613	7.41093	51.84	5.5323	3.22354	7.44e-06	5.58e-05	72.503	6.10115	3.56928	1.43e-05	0.000204516	70.2784	57.507	0.291899	0.682025	0.856952	--	--	--	--	--	--	--	--
110929584	LOC110929584	NC_035435.1	104999053	105004047	-	2763	protein_coding	heat shock protein 90-6%2C mitochondrial	HATPase_c	12.2082	12.9094	13.2137	7.01099	4.3818	3.89736	9.35417	14.2976	7.27056	222.117	569.438	-1.35661	7.05e-07	6.52e-06	512.871	627.882	-0.291937	0.311458	0.555205	504.173	246.005	1.03428	0.00801587	0.0462072	GO:0006457||GO:0006950||GO:0008150||GO:0009987||GO:0050896	protein folding||response to stress||biological_process||cellular process||response to stimulus			GO:0005524||GO:0051082||GO:0000166||GO:0003674||GO:0005488||GO:0008144||GO:0017076||GO:0030554||GO:0032553||GO:0032555||GO:0032559||GO:0035639||GO:0036094||GO:0043167||GO:0043168||GO:0097159||GO:0097367||GO:1901265||GO:1901363||GO:0005515	ATP binding||unfolded protein binding||nucleotide binding||molecular_function||binding||drug binding||purine nucleotide binding||adenyl nucleotide binding||ribonucleotide binding||purine ribonucleotide binding||adenyl ribonucleotide binding||purine ribonucleoside triphosphate binding||small molecule binding||ion binding||anion binding||organic cyclic compound binding||carbohydrate derivative bind…	ath04141||ath04626	Protein processing in endoplasmic reticulum||Plant-pathogen interaction
110940196	LOC110940196	NC_035437.1	45288107	45291695	+	2415	protein_coding	heat shock 70 kDa protein%2C mitochondrial	HSP70	17.2655	19.803	17.5998	10.0755	7.80954	6.48577	12.7396	14.6933	14.8227	309.386	709.87	-1.19686	3.33e-07	3.26e-06	610.292	782.771	-0.358944	0.04267	0.146514	597.766	342.665	0.801842	0.0037558	0.0256661	--	--	--	--	--	--	--	--
110864970	LOC110864970	NC_035438.1	24158364	24161666	-	1761	protein_coding	heat shock factor protein HSF8	HSF_DNA-bind	2.56993	3.06784	2.40673	0.670744	0.449122	0.238245	1.29413	1.57819	1.05784	12.5951	76.1724	-2.58246	5.27e-08	5.92e-07	41.4821	83.9998	-1.01808	0.00395061	0.0234735	40.6863	13.9434	1.53432	0.00902913	0.0508015	GO:0006355||GO:0008152||GO:0006139||GO:0006351||GO:0006725||GO:0006807||GO:0008150||GO:0009058||GO:0009059||GO:0009889||GO:0009987||GO:0010467||GO:0010468||GO:0010556||GO:0016070||GO:0018130||GO:0019219||GO:0019222||GO:0019438||GO:0031323||GO:0031326||GO:0032774||GO:0034641||GO:0034645||GO:0034654||GO:0043170||GO:0044237||GO:0044238||GO:0044249||GO:0044260||GO:0044271||GO:0046483||GO:0050789||GO:…	regulation of transcription, DNA-templated||metabolic process||nucleobase-containing compound metabolic process||transcription, DNA-templated||cellular aromatic compound metabolic process||nitrogen compound metabolic process||biological_process||biosynthetic process||macromolecule biosynthetic process||regulation of biosynthetic process||cellular process||gene expression||regulation of gene expre…	GO:0005634||GO:0005622||GO:0005575||GO:0005623||GO:0043231||GO:0043226||GO:0043227||GO:0043229||GO:0044424||GO:0044464	nucleus||intracellular||cellular_component||cell||intracellular membrane-bounded organelle||organelle||membrane-bounded organelle||intracellular organelle||intracellular part||cell part	GO:0003700||GO:0043565||GO:0003674||GO:0140110||GO:0003676||GO:0003677||GO:0005488||GO:0097159||GO:1901363	DNA binding transcription factor activity||sequence-specific DNA binding||molecular_function||transcription regulator activity||nucleic acid binding||DNA binding||binding||organic cyclic compound binding||heterocyclic compound binding	--	--
110918409	LOC110918409	NC_035448.1	107270484	107279004	-	2607	protein_coding	heat shock 70 kDa protein 16-like	HSP70	11.1101	10.385	11.4265	4.19099	5.7175	4.93523	5.92053	9.51832	8.90299	203.172	461.458	-1.18369	4.17e-08	4.77e-07	379.686	508.818	-0.422134	0.0849139	0.238839	372.681	225.083	0.727541	0.0208756	0.0952786	--	--	--	--	--	--	--	--
110929044	LOC110929044	NC_035435.1	52526345	52530670	+	2480	protein_coding	stromal 70 kDa heat shock-related protein%2C chloroplastic-like	HSP70	126.815	128.304	127.733	69.7754	49.6278	42.0112	48.8082	73.002	50.124	2104.51	5105.06	-1.27823	3.15e-08	3.69e-07	2555.67	5629.19	-1.13922	2.19e-07	5.17e-06	2509.91	2330.84	0.106645	0.738505	0.888765	--	--	--	--	--	--	--	--
110920671	LOC110920671	NC_035449.1	16535119	16538181	-	1754	protein_coding	heat shock factor protein HSF8-like	HSF_DNA-bind	12.2129	12.0403	12.5304	6.19548	5.37629	5.1427	5.99449	4.97983	5.45381	153.984	346.895	-1.17042	3.12e-08	3.66e-07	172.257	382.503	-1.15117	7.38e-09	2.53e-07	168.346	170.582	-0.0198889	0.940644	0.978563	GO:0006355||GO:0008152||GO:0006139||GO:0006351||GO:0006725||GO:0006807||GO:0008150||GO:0009058||GO:0009059||GO:0009889||GO:0009987||GO:0010467||GO:0010468||GO:0010556||GO:0016070||GO:0018130||GO:0019219||GO:0019222||GO:0019438||GO:0031323||GO:0031326||GO:0032774||GO:0034641||GO:0034645||GO:0034654||GO:0043170||GO:0044237||GO:0044238||GO:0044249||GO:0044260||GO:0044271||GO:0046483||GO:0050789||GO:…	regulation of transcription, DNA-templated||metabolic process||nucleobase-containing compound metabolic process||transcription, DNA-templated||cellular aromatic compound metabolic process||nitrogen compound metabolic process||biological_process||biosynthetic process||macromolecule biosynthetic process||regulation of biosynthetic process||cellular process||gene expression||regulation of gene expre…	GO:0005634||GO:0005622||GO:0005575||GO:0005623||GO:0043231||GO:0043226||GO:0043227||GO:0043229||GO:0044424||GO:0044464	nucleus||intracellular||cellular_component||cell||intracellular membrane-bounded organelle||organelle||membrane-bounded organelle||intracellular organelle||intracellular part||cell part	GO:0003700||GO:0043565||GO:0003674||GO:0140110||GO:0003676||GO:0003677||GO:0005488||GO:0097159||GO:1901363	DNA binding transcription factor activity||sequence-specific DNA binding||molecular_function||transcription regulator activity||nucleic acid binding||DNA binding||binding||organic cyclic compound binding||heterocyclic compound binding	--	--
110936435	LOC110936435	NC_035436.1	70028065	70031305	-	2143	protein_coding	heat shock cognate 70 kDa protein 2-like	HSP70	147.237	157.59	148.244	57.3504	20.4689	24.472	102.744	191.242	217.67	1152.73	5220.48	-2.17888	1.58e-09	2.28e-08	6552.17	5756.54	0.186788	0.510688	0.732661	6431.18	1276.74	2.33247	3.41e-07	8.77e-06	--	--	--	--	--	--	--	--
110939778	LOC110939778	NC_035437.1	12496425	12501933	+	2325	protein_coding	stromal 70 kDa heat shock-related protein%2C chloroplastic-like	HSP70	5.42429	5.94113	6.51037	2.28616	2.01488	1.89474	2.85149	5.1016	3.70296	75.6642	223.455	-1.56043	6.74e-10	1.03e-08	162.394	246.377	-0.601106	0.0396793	0.138843	159.632	83.8191	0.928202	0.0110565	0.0593408	--	--	--	--	--	--	--	--
110877876	LOC110877876	NC_035441.1	84522627	84528839	-	2407	protein_coding	stromal 70 kDa heat shock-related protein%2C chloroplastic	HSP70	162.525	184.609	160.811	76.3817	48.8328	63.5336	66.7069	74.4737	58.9651	2384.62	6573.87	-1.46294	1.14e-11	2.29e-10	2884.88	7249.09	-1.3293	8.5e-14	8.51e-12	2826.74	2642.25	0.0973282	0.718197	0.877587	--	--	--	--	--	--	--	--
110884797	LOC110884797	NC_035442.1	83705938	83709911	+	2320	protein_coding	heat shock 70 kDa protein%2C mitochondrial-like	HSP70	18.8048	23.7099	20.852	8.68066	6.7657	7.41444	9.3543	17.4983	10.8073	278.466	790.447	-1.50464	5.82e-13	1.36e-11	524.046	871.605	-0.733901	0.0105264	0.0509461	515.546	308.517	0.740443	0.0306618	0.126726	--	--	--	--	--	--	--	--
110894223	LOC110894223	NC_035444.1	19719979	19726653	-	2980	protein_coding	heat shock 70 kDa protein 14-like	HSP70	0.728963	0.721043	0.629845	6.61937	4.43021	7.01594	0.729993	0.999232	1.43608	282.272	33.326	3.08201	4.22e-23	2.6e-21	56.2873	36.7504	0.616051	0.143132	0.339873	55.1247	312.854	-2.50362	1.56e-11	1.02e-09	--	--	--	--	--	--	--	--
110904833	LOC110904833	NC_035446.1	165378900	165379741	-	842	protein_coding	17.8 kDa class I heat shock protein-like	-	31.5326	41.1222	32.5743	3.71749	2.52893	2.65747	10.3959	9.4306	15.8456	39.3823	476.412	-3.59261	6.4e-38	1.17e-35	179.114	525.353	-1.55195	1.02e-08	3.36e-07	174.991	43.6274	2.00196	1.17e-07	3.34e-06	--	--	--	--	--	--	--	--

## Sheet: histidine
ID	gene_name	gene_chr	gene_start	gene_end	gene_strand	gene_length	gene_biotype	gene_description	tf_family	L0a_count	L0b_count	L0c_count	L1a_count	L1b_count	L1c_count	L2a_count	L2b_count	L2c_count	L0a_fpkm	L0b_fpkm	L0c_fpkm	L1a_fpkm	L1b_fpkm	L1c_fpkm	L2a_fpkm	L2b_fpkm	L2c_fpkm	L1vsL0_L1	L1vsL0_L0	L1vsL0_log2FoldChange	L1vsL0_pvalue	L1vsL0_padj	L2vsL0_L2	L2vsL0_L0	L2vsL0_log2FoldChange	L2vsL0_pvalue	L2vsL0_padj	L2vsL1_L2	L2vsL1_L1	L2vsL1_log2FoldChange	L2vsL1_pvalue	L2vsL1_padj	biological_process	biological_process_description	cellular_component	cellular_component_description	molecular_function	molecular_function_description	pathway_id
110885545	LOC110885545	NC_035442.1	153544823	153548255	+	1606	protein_coding	lysine histidine transporter-like 8	Aa_trans	22	19	22	31	18	12	203	124	104	0.826602	0.726303	0.829403	1.13999	0.68188	0.522476	6.5469	3.83184	3.26035	19.8079	20.5708	-0.0489447	0.930916	0.962874	131.099	22.682	2.53027	1.65e-09	6.63e-08	127.846	21.9345	2.53596	1.93e-07	5.24e-06	--	--	--	--	--	--	--
110925801	LOC110925801	NC_035449.1	62128374	62132444	+	1679	protein_coding	lysine histidine transporter 1-like	Aa_trans	1758	1637	1651	1876	1341	2602	1201	1535	1358	63.1812	59.856	59.5367	65.9885	48.5913	108.365	37.0491	45.3721	40.7216	1958.76	1648.2	0.248814	0.390029	0.565196	1237.32	1817.46	-0.554663	0.000932633	0.00721126	1212.74	2172.11	-0.840665	0.0135766	0.0693917	--	--	--	--	--	--	--
110910204	LOC110910204	NC_035447.1	9127669	9129738	+	1247	protein_coding	sarcoplasmic reticulum histidine-rich calcium-binding protein-like%2C transcript variant X1	-	365	371	324	446	413	364	731	600	803	17.6622	18.2649	15.7314	21.123	20.1495	20.4111	30.3624	23.879	32.4209	403.823	346.372	0.221616	0.237694	0.399335	645.304	381.961	0.756614	0.000213579	0.00208027	630.209	447.401	0.494265	0.029968	0.124558	--	--	--	--	--	--	--
110926052	LOC110926052	NC_035449.1	62120759	62127818	+	1967	protein_coding	lysine histidine transporter 1-like%2C transcript variant X1	Aa_trans	1675	1430	1626	1575	1239	1013	2719	4762	2194	51.3842	44.6315	50.05	47.2893	38.322	36.0111	71.5963	120.148	56.1576	1256.8	1544.77	-0.297359	0.122233	0.246031	2928.56	1703.33	0.781816	0.0095259	0.0470972	2881.42	1392.21	1.04928	0.00314475	0.0222564	--	--	--	--	--	--	--
110895247	LOC110895247	NC_035444.1	81739100	81748902	+	4504	protein_coding	histidine kinase 2-like%2C transcript variant X1	Response_reg	432	451	445	375	354	318	305	369	363	5.78768	6.14735	5.98205	4.91722	4.78174	4.93696	3.50741	4.06592	4.05774	346.033	433.894	-0.326368	0.0666311	0.154973	313.315	478.44	-0.610528	0.00092285	0.00715246	306.902	383.387	-0.321062	0.166276	0.39732	GO:0000160||GO:0007165||GO:0035556||GO:0007154||GO:0008150||GO:0009987||GO:0023052||GO:0050789||GO:0050794||GO:0050896||GO:0051716||GO:0065007	phosphorelay signal transduction system||signal transduction||intracellular signal transduction||cell communication||biological_process||cellular process||signaling||regulation of biological process||regulation of cellular process||response to stimulus||cellular response to stimulus||biological regulation			GO:0000155||GO:0003674||GO:0003824||GO:0004672||GO:0004673||GO:0004871||GO:0038023||GO:0016301||GO:0016740||GO:0016772||GO:0016773||GO:0016775||GO:0060089||GO:0140096	phosphorelay sensor kinase activity||molecular_function||catalytic activity||protein kinase activity||protein histidine kinase activity||signal transducer activity||signaling receptor activity||kinase activity||transferase activity||transferase activity, transferring phosphorus-containing groups||phosphotransferase activity, alcohol group as acceptor||phosphotransferase activity, nitrogenous grou…	--
110894634	LOC110894634	NC_035444.1	41789021	41795211	+	3867	protein_coding	histidine kinase 4-like	Response_reg	103	181	125	139	152	452	57	62	93	1.60725	2.87352	1.95715	2.12289	2.39139	8.17326	0.76346	0.795699	1.21083	255.908	133.863	0.93366	0.0625236	0.147426	63.9075	147.616	-1.20686	0.000819027	0.00645656	62.495	284.019	-2.18267	6.61e-05	0.000906268	GO:0007165||GO:0000160||GO:0007154||GO:0008150||GO:0009987||GO:0023052||GO:0050789||GO:0050794||GO:0050896||GO:0051716||GO:0065007||GO:0035556	signal transduction||phosphorelay signal transduction system||cell communication||biological_process||cellular process||signaling||regulation of biological process||regulation of cellular process||response to stimulus||cellular response to stimulus||biological regulation||intracellular signal transduction			GO:0000155||GO:0003674||GO:0003824||GO:0004672||GO:0004673||GO:0004871||GO:0038023||GO:0016301||GO:0016740||GO:0016772||GO:0016773||GO:0016775||GO:0060089||GO:0140096	phosphorelay sensor kinase activity||molecular_function||catalytic activity||protein kinase activity||protein histidine kinase activity||signal transducer activity||signaling receptor activity||kinase activity||transferase activity||transferase activity, transferring phosphorus-containing groups||phosphotransferase activity, alcohol group as acceptor||phosphotransferase activity, nitrogenous grou…	--
110921498	LOC110921498	NC_035449.1	133485886	133499523	+	1780	protein_coding	lysine histidine transporter-like 8	Aa_trans	3	4	2	8	10	14	18	15	26	0.1017	0.137959	0.0680297	0.265434	0.341791	0.54997	0.523767	0.418218	0.73541	10.7821	2.9452	1.86837	0.048825	0.121658	17.8025	3.24848	2.45622	0.0033706	0.0206971	17.3797	11.9548	0.548571	0.419187	0.675627	--	--	--	--	--	--	--
110936199	LOC110936199	NC_035436.1	47605242	47608627	-	1821	protein_coding	lysine histidine transporter-like 8	Aa_trans	4	3	1	11	6	20	59	31	52	0.132547	0.10114	0.033249	0.356754	0.200457	0.767982	1.67814	0.844857	1.4377	12.6027	2.61422	2.26369	0.0273358	0.0761993	43.0324	2.88418	3.89973	2.67e-07	6.15e-06	41.9026	13.9831	1.595	0.0131855	0.0679762	--	--	--	--	--	--	--
110911195	LOC110911195	NC_035447.1	39108218	39112913	+	1840	protein_coding	lysine histidine transporter 1-like	Aa_trans	13	48	30	63	85	89	359	250	250	0.426329	1.60152	0.98717	2.02213	2.81049	3.38223	10.1056	6.74301	6.84066	79.2283	29.8296	1.40893	0.00543889	0.0197005	260.681	32.8915	2.9874	1.73e-11	1.05e-09	254.413	87.812	1.53706	7.04e-06	0.000129991	--	--	--	--	--	--	--
110894664	LOC110894664	NC_035444.1	43253314	43256967	+	1728	protein_coding	lysine histidine transporter-like 8	Aa_trans	0	0	1	6	9	21	25	33	30	0	0	0.0350384	0.205066	0.316869	0.84978	0.749345	0.947767	0.874085	12.3704	0.325271	5.13329	0.00113994	0.00511683	26.585	0.358057	6.10169	6.44e-06	0.000101522	26.0601	13.7268	0.93755	0.178663	0.415177	--	--	--	--	--	--	--
110865105	LOC110865105	NC_035438.1	29684682	29691343	-	2217	protein_coding	histidine kinase 5-like%2C transcript variant X2	-	0	0	0	7	11	10	42	4	31	0	0	0	0.186474	0.301862	0.315403	0.981226	0.0895418	0.703999	9.34401	0	5.69433	0.000512823	0.00254481	23.4015	0	6.87897	1.76e-05	0.000244584	22.6291	10.3549	1.13113	0.201673	0.447292	--	--	--	--	--	--	--
110885549	LOC110885549	NC_035442.1	154196099	154205314	-	1811	protein_coding	lysine histidine transporter-like 8	Aa_trans	42	67	47	176	205	74	32	66	60	1.39943	2.27126	1.57133	5.73959	6.88678	2.85722	0.915202	1.80866	1.66805	147.67	51.0458	1.53448	0.00021766	0.00118322	47.5934	56.2906	-0.240962	0.581147	0.783372	46.7667	163.464	-1.80678	0.000128098	0.00158369	--	--	--	--	--	--	--
novel.2146	-	NC_035441.1	132997530	132998761	-	1147	-	- && Q9FKS8.1 RecName: Full=Lysine histidine transporter 1 && -	-	15	20	13	55	63	51	42	42	32	0.789128	1.07047	0.686228	2.83195	3.34163	3.10912	1.89658	1.81726	1.40463	55.8959	15.7018	1.83248	3.2e-05	0.00021037	35.1589	17.3166	1.02195	0.0398077	0.139214	34.4154	61.9266	-0.848233	0.0334861	0.135236	--	--	--	--	--	--	--
110885381	LOC110885381	NC_035442.1	138417395	138422725	-	2202	protein_coding	lysine histidine transporter-like 8	Aa_trans	2	2	12	110	44	28	34	13	37	0.0548065	0.0557599	0.329953	2.95027	1.21567	0.889143	0.799737	0.292993	0.84598	58.6124	5.21285	3.49151	1e-05	7.32e-05	25.4147	5.74196	2.14446	0.0170899	0.0740547	24.7009	64.894	-1.39485	0.0280011	0.118189	--	--	--	--	--	--	--
110909037	LOC110909037	NC_035446.1	107008564	107014060	-	3904	protein_coding	histidine kinase 1%2C transcript variant X2	Response_reg	104	121	108	227	270	369	389	119	338	1.60747	1.90277	1.67495	3.43402	4.2076	6.60918	5.1609	1.51275	4.35896	291.291	108.843	1.41897	3.9e-06	3.12e-05	256.532	120.02	1.09581	0.0107975	0.0520115	249.039	322.953	-0.374205	0.425193	0.679766	GO:0000160||GO:0007165||GO:0035556||GO:0007154||GO:0008150||GO:0009987||GO:0023052||GO:0050789||GO:0050794||GO:0050896||GO:0051716||GO:0065007	phosphorelay signal transduction system||signal transduction||intracellular signal transduction||cell communication||biological_process||cellular process||signaling||regulation of biological process||regulation of cellular process||response to stimulus||cellular response to stimulus||biological regulation			GO:0000155||GO:0003674||GO:0003824||GO:0004672||GO:0004673||GO:0004871||GO:0038023||GO:0016301||GO:0016740||GO:0016772||GO:0016773||GO:0016775||GO:0060089||GO:0140096	phosphorelay sensor kinase activity||molecular_function||catalytic activity||protein kinase activity||protein histidine kinase activity||signal transducer activity||signaling receptor activity||kinase activity||transferase activity||transferase activity, transferring phosphorus-containing groups||phosphotransferase activity, alcohol group as acceptor||phosphotransferase activity, nitrogenous grou…	--
110915146	LOC110915146	NC_035448.1	172482449	172485527	+	1527	protein_coding	lysine histidine transporter-like 6	Aa_trans	14	8	16	93	47	115	323	111	175	0.553233	0.321633	0.634409	3.59692	1.87258	5.26611	10.9559	3.60757	5.76999	85.769	12.39	2.78857	1.57e-07	1.62e-06	185.388	13.6592	3.76126	4.1e-13	3.59e-11	180.049	95.1183	0.922278	0.0746292	0.236143	--	--	--	--	--	--	--
110871998	LOC110871998	NC_035440.1	15895088	15897883	+	1303	protein_coding	sarcoplasmic reticulum histidine-rich calcium-binding protein%2C transcript variant X2	-	4486	5603	4449	2510	2673	2128	10580	10609	11197	207.747	263.989	206.731	113.767	124.806	114.198	420.559	404.074	432.647	2413.64	4753.46	-0.977721	7.27e-08	7.97e-07	9794.38	5241.84	0.901894	1.71e-07	4.15e-06	9581.29	2673.92	1.84123	3.67e-23	1.13e-20	--	--	--	--	--	--	--
110894268	LOC110894268	NC_035444.1	21607121	21615438	+	4196	protein_coding	histidine kinase 3-like	Response_reg	458	393	521	989	912	941	723	811	832	6.58642	5.74998	7.5178	13.9203	13.2233	15.6814	8.92459	9.59217	9.98306	942.691	447.898	1.07334	3.49e-08	4.07e-07	715.056	493.828	0.534008	0.00500319	0.0283821	700.027	1044.63	-0.577323	0.00637035	0.0387068	GO:0000160||GO:0007165||GO:0035556||GO:0007154||GO:0008150||GO:0009987||GO:0023052||GO:0050789||GO:0050794||GO:0050896||GO:0051716||GO:0065007	phosphorelay signal transduction system||signal transduction||intracellular signal transduction||cell communication||biological_process||cellular process||signaling||regulation of biological process||regulation of cellular process||response to stimulus||cellular response to stimulus||biological regulation			GO:0000155||GO:0003674||GO:0003824||GO:0004672||GO:0004673||GO:0004871||GO:0038023||GO:0016301||GO:0016740||GO:0016772||GO:0016773||GO:0016775||GO:0060089||GO:0140096	phosphorelay sensor kinase activity||molecular_function||catalytic activity||protein kinase activity||protein histidine kinase activity||signal transducer activity||signaling receptor activity||kinase activity||transferase activity||transferase activity, transferring phosphorus-containing groups||phosphotransferase activity, alcohol group as acceptor||phosphotransferase activity, nitrogenous grou…	--
110936918	LOC110936918	NC_035436.1	117507853	117512038	-	1129	protein_coding	histidine-containing phosphotransfer protein 1-like	Hpt	722	628	659	326	318	312	556	370	544	38.5889	34.1488	35.3411	17.0534	17.1362	19.3238	25.5074	16.2644	24.2594	316.989	656.075	-1.05003	8e-09	1.04e-07	444.996	723.448	-0.701186	0.00238564	0.0155928	433.98	351.252	0.305549	0.252688	0.512355	GO:0000160||GO:0007165||GO:0035556||GO:0007154||GO:0008150||GO:0009987||GO:0023052||GO:0050789||GO:0050794||GO:0050896||GO:0051716||GO:0065007	phosphorelay signal transduction system||signal transduction||intracellular signal transduction||cell communication||biological_process||cellular process||signaling||regulation of biological process||regulation of cellular process||response to stimulus||cellular response to stimulus||biological regulation			GO:0004871||GO:0003674	signal transducer activity||molecular_function	--
110942132	LOC110942132	NC_035437.1	207588544	207595154	-	1641	protein_coding	histidine protein methyltransferase 1 homolog%2C transcript variant X3	-	128	226	100	966	768	733	904	1118	728	4.70675	8.45492	3.6896	34.766	28.473	31.2339	28.5329	33.8115	22.3357	813.874	148.707	2.45272	1.22e-14	3.42e-13	832.921	164.019	2.34461	9.65e-12	6.11e-10	816.804	901.729	-0.142877	0.599978	0.808553	--	--	--	--	--	--	--
110912234	LOC110912234	NC_035447.1	99271576	99275057	-	2095	protein_coding	lysine histidine transporter 1-like	Aa_trans	1443	1643	1416	5053	4323	3584	1091	1585	1465	41.5625	48.1463	40.923	142.446	125.54	119.623	26.9728	37.5471	35.207	4265.06	1471.51	1.53536	1.41e-18	5.96e-17	1250.02	1622.67	-0.376329	0.0650618	0.198148	1225.97	4724.81	-1.94639	3.96e-15	4.83e-13	--	--	--	--	--	--	--
[truncated: 1 more columns]

## Sheet: metallothionein
ID	gene_name	gene_chr	gene_start	gene_end	gene_strand	gene_length	gene_biotype	gene_description	tf_family	L0a_count	L0b_count	L0c_count	L1a_count	L1b_count	L1c_count	L2a_count	L2b_count	L2c_count	L0a_fpkm	L0b_fpkm	L0c_fpkm	L1a_fpkm	L1b_fpkm	L1c_fpkm	L2a_fpkm	L2b_fpkm	L2c_fpkm	L1vsL0_L1	L1vsL0_L0	L1vsL0_log2FoldChange	L1vsL0_pvalue	L1vsL0_padj	L2vsL0_L2	L2vsL0_L0	L2vsL0_log2FoldChange	L2vsL0_pvalue	L2vsL0_padj	L2vsL1_L2	L2vsL1_L1	L2vsL1_log2FoldChange	L2vsL1_pvalue	L2vsL1_padj	biological_process	biological_process_description	cellular_component	cellular_component_description	molecular_function	molecular_function_description	pathway_id
110929276	LOC110929276	NC_035435.1	72268378	72270553	+	551	protein_coding	metallothionein-like protein 1	-	17	4	16	34	43	47	38	11	38	1.86173	0.445675	1.75815	3.6443	4.74786	5.96454	3.57205	0.990769	3.47223	41.46	12.0426	1.78039	0.00328116	0.0128078	26.347	13.276	0.987625	0.199934	0.423145	25.5734	45.9533	-0.842483	0.15065	0.373389	--	--	--	--	--	--	--
110867513	LOC110867513	NC_035433.1	63827771	63828609	+	479	protein_coding	metallothionein-like protein type 2	-	4356	6774	4395	4073	1752	1106	11181	21549	4756	548.746	868.199	555.535	502.187	222.525	161.455	1209.01	2232.66	499.899	2234.84	5080.44	-1.18463	0.00286082	0.0113865	11372.3	5602.7	1.02132	0.0252961	0.0999106	11215.5	2474.4	2.18026	0.000128255	0.00158503	--	--	--	--	--	--	--
110891322	LOC110891322	NC_035443.1	158180529	158181673	-	634	protein_coding	metallothionein-like protein 1	-	31980	26061	31490	17778	17303	11928	77366	67062	36693	3043.75	2523.55	3007.27	1656.08	1660.4	1315.56	6320.43	5249.51	2913.87	15432.8	29228.5	-0.921352	9.89e-07	8.87e-06	55065	32228.1	0.772813	0.00898246	0.0450029	53868.7	17093.5	1.65599	9.15e-07	2.12e-05	--	--	--	--	--	--	--
[truncated: 1 more columns]

## Sheet: methionine
ID	gene_name	gene_chr	gene_start	gene_end	gene_strand	gene_length	gene_biotype	gene_description	tf_family	L0a_fpkm	L0b_fpkm	L0c_fpkm	L1a_fpkm	L1b_fpkm	L1c_fpkm	L2a_fpkm	L2b_fpkm	L2c_fpkm	L1vsL0_L1	L1vsL0_L0	L1vsL0_log2FoldChange	L1vsL0_pvalue	L1vsL0_padj	L2vsL0_L2	L2vsL0_L0	L2vsL0_log2FoldChange	L2vsL0_pvalue	L2vsL0_padj	L2vsL1_L2	L2vsL1_L1	L2vsL1_log2FoldChange	L2vsL1_pvalue	L2vsL1_padj	biological_process	biological_process_description	cellular_component	cellular_component_description	molecular_function	molecular_function_description	pathway_id	pathway
110878018	LOC110878018	NC_035441.1	102993376	102996467	-	2988	protein_coding	probable methionine--tRNA ligase%2C transcript variant X8	-	3.10999	2.32171	3.40422	5.27736	4.19438	5.99088	3.05083	2.93984	3.55531	242.265	141.944	0.770409	0.00443777	0.016587	170.414	156.498	0.122809	0.639087	0.81959	166.666	268.503	-0.687137	0.0127142	0.0662611	--	--	--	--	--	--	--	--
110912340	LOC110912340	NC_035447.1	105226754	105232376	-	2722	protein_coding	probable methionine--tRNA ligase	-	25.4935	25.0123	26.3361	20.5036	17.143	14.1288	23.614	31.3414	20.6605	740.754	1124.6	-0.601747	0.0037164	0.0142262	1233.82	1240.03	-0.00726445	0.973727	0.990642	1210.91	820.45	0.561238	0.0584895	0.200329	GO:0006418||GO:0008152||GO:0006082||GO:0006139||GO:0006399||GO:0006412||GO:0006518||GO:0006520||GO:0006725||GO:0006807||GO:0008150||GO:0009058||GO:0009059||GO:0009987||GO:0010467||GO:0016070||GO:0019538||GO:0019752||GO:0034641||GO:0034645||GO:0034660||GO:0043038||GO:0043039||GO:0043043||GO:0043170||GO:0043436||GO:0043603||GO:0043604||GO:0044237||GO:0044238||GO:0044249||GO:0044260||GO:0044267||GO:…	tRNA aminoacylation for protein translation||metabolic process||organic acid metabolic process||nucleobase-containing compound metabolic process||tRNA metabolic process||translation||peptide metabolic process||cellular amino acid metabolic process||cellular aromatic compound metabolic process||nitrogen compound metabolic process||biological_process||biosynthetic process||macromolecule biosyntheti…			GO:0000049||GO:0000166||GO:0004812||GO:0005524||GO:0003674||GO:0003676||GO:0003723||GO:0005488||GO:0097159||GO:1901363||GO:0036094||GO:1901265||GO:0003824||GO:0016874||GO:0016875||GO:0140098||GO:0140101||GO:0008144||GO:0017076||GO:0030554||GO:0032553||GO:0032555||GO:0032559||GO:0035639||GO:0043167||GO:0043168||GO:0097367	tRNA binding||nucleotide binding||aminoacyl-tRNA ligase activity||ATP binding||molecular_function||nucleic acid binding||RNA binding||binding||organic cyclic compound binding||heterocyclic compound binding||small molecule binding||nucleoside phosphate binding||catalytic activity||ligase activity||ligase activity, forming carbon-oxygen bonds||catalytic activity, acting on RNA||catalytic activity, …	--	--
110912922	LOC110912922	NC_035447.1	160450017	160452231	-	891	protein_coding	peptide methionine sulfoxide reductase B1%2C chloroplastic%2C transcript variant X1	-	268.186	290.698	266.785	361.314	384.22	395.534	184.74	212.718	164.829	5335.98	3955.56	0.431853	0.00318733	0.0124898	3000.51	4361.78	-0.539716	0.0024475	0.0159291	2940.8	5912.21	-1.00751	6.89e-06	0.000127644	GO:0055114||GO:0008152||GO:0008150	oxidation-reduction process||metabolic process||biological_process			GO:0033743||GO:0003674||GO:0003824||GO:0016491||GO:0016667||GO:0016671	peptide-methionine (R)-S-oxide reductase activity||molecular_function||catalytic activity||oxidoreductase activity||oxidoreductase activity, acting on a sulfur group of donors||oxidoreductase activity, acting on a sulfur group of donors, disulfide as acceptor	--	--
110921003	LOC110921003	NC_035449.1	202078670	202087842	+	1646	protein_coding	methionine aminopeptidase 1B%2C chloroplastic%2C transcript variant X2	Peptidase_M24	31.2341	35.5072	35.4597	23.8963	16.6327	22.5153	23.0653	25.96	17.3432	544.454	904.477	-0.732328	0.000550294	0.00270925	654.737	997.301	-0.607198	0.00663549	0.0354413	641.816	603.333	0.0891345	0.761614	0.900511	--	--	--	--	--	--	--	--
110895644	LOC110895644	NC_035444.1	116426305	116431728	-	1381	protein_coding	methionine aminopeptidase 1D%2C chloroplastic/mitochondrial%2C transcript variant X1	Peptidase_M24	125.884	117.849	123.329	81.2115	56.7418	74.178	50.4445	56.2768	36.7852	1537.27	2725.51	-0.82615	2.41e-05	0.000162479	1187.91	3005.32	-1.33916	7.62e-10	3.31e-08	1164.44	1703.45	-0.548887	0.0574214	0.197839	--	--	--	--	--	--	--	--
110936629	LOC110936629	NC_035436.1	85340627	85347449	+	3474	protein_coding	methionine S-methyltransferase-like	Aminotran_1_2	21.7815	14.0844	22.169	7.99014	6.95251	10.4666	16.1169	31.5143	16.7679	462.633	1083.94	-1.22896	2.78e-06	2.28e-05	1342.99	1195.09	0.16831	0.609298	0.801541	1322.2	512.799	1.36674	0.000192953	0.00223421	GO:0009058||GO:0008152||GO:0008150	biosynthetic process||metabolic process||biological_process			GO:0030170||GO:0003674||GO:0005488||GO:0008144||GO:0019842||GO:0036094||GO:0043167||GO:0043168||GO:0048037||GO:0050662||GO:0070279||GO:0097159||GO:1901363	pyridoxal phosphate binding||molecular_function||binding||drug binding||vitamin binding||small molecule binding||ion binding||anion binding||cofactor binding||coenzyme binding||vitamin B6 binding||organic cyclic compound binding||heterocyclic compound binding	--	--
110877764	LOC110877764	NC_035441.1	72135180	72150485	-	2213	protein_coding	methionine--tRNA ligase%2C chloroplastic/mitochondrial	-	39.0191	40.6966	41.9146	20.229	23.2579	25.8466	21.0175	18.4565	18.9286	804.861	1447.22	-0.846903	1.26e-06	1.11e-05	772.893	1595.76	-1.046	2.16e-11	1.28e-09	755.706	891.895	-0.238778	0.276946	0.540141	GO:0006418||GO:0008152||GO:0006082||GO:0006139||GO:0006399||GO:0006412||GO:0006518||GO:0006520||GO:0006725||GO:0006807||GO:0008150||GO:0009058||GO:0009059||GO:0009987||GO:0010467||GO:0016070||GO:0019538||GO:0019752||GO:0034641||GO:0034645||GO:0034660||GO:0043038||GO:0043039||GO:0043043||GO:0043170||GO:0043436||GO:0043603||GO:0043604||GO:0044237||GO:0044238||GO:0044249||GO:0044260||GO:0044267||GO:…	tRNA aminoacylation for protein translation||metabolic process||organic acid metabolic process||nucleobase-containing compound metabolic process||tRNA metabolic process||translation||peptide metabolic process||cellular amino acid metabolic process||cellular aromatic compound metabolic process||nitrogen compound metabolic process||biological_process||biosynthetic process||macromolecule biosyntheti…			GO:0000166||GO:0004812||GO:0005524||GO:0003674||GO:0005488||GO:0036094||GO:0097159||GO:1901265||GO:1901363||GO:0003824||GO:0016874||GO:0016875||GO:0140098||GO:0140101||GO:0008144||GO:0017076||GO:0030554||GO:0032553||GO:0032555||GO:0032559||GO:0035639||GO:0043167||GO:0043168||GO:0097367	nucleotide binding||aminoacyl-tRNA ligase activity||ATP binding||molecular_function||binding||small molecule binding||organic cyclic compound binding||nucleoside phosphate binding||heterocyclic compound binding||catalytic activity||ligase activity||ligase activity, forming carbon-oxygen bonds||catalytic activity, acting on RNA||catalytic activity, acting on a tRNA||drug binding||purine nucleotide…	ath00450||ath00970||ath01100	Selenocompound metabolism||Aminoacyl-tRNA biosynthesis||Metabolic pathways
110872783	LOC110872783	NC_035440.1	57762951	57765323	+	1138	protein_coding	peptide methionine sulfoxide reductase-like	PMSR	833.864	952.003	848.341	401.321	359.099	366.091	409.624	381.546	301.907	6731	16118.3	-1.25977	7.13e-16	2.29e-14	7448.53	17773.6	-1.25472	4.65e-11	2.6e-09	7289.23	7457.22	-0.0328943	0.886341	0.956951	GO:0055114||GO:0008152||GO:0008150	oxidation-reduction process||metabolic process||biological_process			GO:0008113||GO:0003674||GO:0003824||GO:0016491||GO:0016667||GO:0016671	peptide-methionine (S)-S-oxide reductase activity||molecular_function||catalytic activity||oxidoreductase activity||oxidoreductase activity, acting on a sulfur group of donors||oxidoreductase activity, acting on a sulfur group of donors, disulfide as acceptor	--	--

## Sheet: pectin
ID	gene_name	gene_chr	gene_start	gene_end	gene_strand	gene_length	gene_biotype	gene_description	tf_family	L0a_fpkm	L0b_fpkm	L0c_fpkm	L1a_fpkm	L1b_fpkm	L1c_fpkm	L2a_fpkm	L2b_fpkm	L2c_fpkm	L1vsL0_L1	L1vsL0_L0	L1vsL0_log2FoldChange	L1vsL0_pvalue	L1vsL0_padj	L2vsL0_L2	L2vsL0_L0	L2vsL0_log2FoldChange	L2vsL0_pvalue	L2vsL0_padj	L2vsL1_L2	L2vsL1_L1	L2vsL1_log2FoldChange	L2vsL1_pvalue	L2vsL1_padj	biological_process	biological_process_description	cellular_component	cellular_component_description	molecular_function	molecular_function_description	pathway_id	pathway
110930140	LOC110930140	NC_035435.1	133718476	133723194	+	1699	protein_coding	pectin acetylesterase 8-like	-	0.106548	0.036134	0	0.139044	0.465512	0.246939	1.15845	0.467367	0.800104	7.60381	1.30389	2.5426	0.0620097	0.1465	24.5967	1.43904	4.09362	9.9e-05	0.00108752	23.9186	8.42042	1.50611	0.0455022	0.16785					GO:0016787||GO:0003674||GO:0003824	hydrolase activity||molecular_function||catalytic activity	--	--
110877942	LOC110877942	NC_035441.1	93375488	93380542	+	1687	protein_coding	pectin acetylesterase 12-like	-	8.72759	11.5724	10.4799	6.82662	24.7034	48.537	13.0178	3.05949	17.3097	705.201	279.19	1.33638	0.00975912	0.0324318	334.536	307.846	0.120007	0.811212	0.917978	324.6	782.401	-1.26888	0.062929	0.210468					GO:0016787||GO:0003674||GO:0003824	hydrolase activity||molecular_function||catalytic activity	--	--
110890100	LOC110890100	NC_035443.1	68665995	68671187	+	1684	protein_coding	pectin acetylesterase 12-like	-	57.5828	84.0672	59.0723	76.4892	129.662	133.912	128.164	94.3649	176.903	3002.93	1817.53	0.724323	0.0085871	0.0291453	4009.48	2004.32	1.00034	0.000324232	0.00295649	3912.18	3327.82	0.233472	0.484648	0.728817					GO:0016787||GO:0003674||GO:0003824	hydrolase activity||molecular_function||catalytic activity	--	--
110930139	LOC110930139	NC_035435.1	133642431	133646981	+	1548	protein_coding	pectin acetylesterase 8-like%2C transcript variant X1	-	5.65219	8.44731	5.00642	10.9877	10.6114	11.6541	14.6216	7.98288	17.7256	270.138	159.038	0.764451	0.00513603	0.0187693	371.929	175.396	1.08463	0.00232863	0.0152828	362.262	299.322	0.275687	0.412451	0.671012					GO:0016787||GO:0003674||GO:0003824	hydrolase activity||molecular_function||catalytic activity	--	--
110922244	LOC110922244	NC_035449.1	12310605	12313880	+	1428	protein_coding	pectin acetylesterase 8-like	-	0.507075	0.257948	1.65358	5.74874	3.36573	1.42004	4.93283	6.22094	4.97126	79.2856	18.5616	2.09571	0.00319988	0.0125351	137.89	20.4492	2.75224	1.99e-06	3.66e-05	135.216	87.7566	0.620539	0.220737	0.471599					GO:0016787||GO:0003674||GO:0003824	hydrolase activity||molecular_function||catalytic activity	--	--
110942386	LOC110942386	NC_035437.1	216343312	216349780	+	2701	protein_coding	probable pectin methyltransferase QUA2	-	4.02131	2.84116	5.15575	10.1019	14.7986	8.41375	12.8864	7.75388	19.6841	473.226	174.512	1.43944	7.15e-06	5.39e-05	648.281	192.384	1.75256	2.35e-06	4.23e-05	631.659	524.015	0.269399	0.493659	0.735398					GO:0008168||GO:0003674||GO:0003824||GO:0016740||GO:0016741	methyltransferase activity||molecular_function||catalytic activity||transferase activity||transferase activity, transferring one-carbon groups	--	--
110930137	LOC110930137	NC_035435.1	133605140	133609607	+	1651	protein_coding	pectin acetylesterase 8-like%2C transcript variant X5	-	0.694426	0.446215	0.586761	1.21624	5.2695	6.52236	0.596063	0.180358	2.40911	112.379	15.3337	2.8717	1.81e-06	1.54e-05	31.0972	16.908	0.879785	0.308405	0.552091	30.2166	124.601	-2.04169	0.0146483	0.0734841					GO:0016787||GO:0003674||GO:0003824	hydrolase activity||molecular_function||catalytic activity	--	--
110912472	LOC110912472	NC_035447.1	116351368	116356561	+	3145	protein_coding	probable pectin methyltransferase QUA2%2C transcript variant X3	-	11.3393	15.2064	11.5125	27.492	27.2372	50.7371	11.7094	5.14432	10.7898	1735.95	643.588	1.43129	8.21e-07	7.48e-06	518.255	709.714	-0.453593	0.164997	0.373193	504.203	1924.89	-1.93246	8.46e-07	1.98e-05					GO:0008168||GO:0003674||GO:0003824||GO:0016740||GO:0016741	methyltransferase activity||molecular_function||catalytic activity||transferase activity||transferase activity, transferring one-carbon groups	--	--
110910608	LOC110910608	NC_035447.1	17749064	17754388	+	2735	protein_coding	pectin acetylesterase 8-like%2C transcript variant X10	-	27.9095	24.6914	25.5025	13.129	9.92107	9.56192	19.8468	19.8696	24.4465	468.601	1148.54	-1.29266	5.04e-10	7.85e-09	1048.33	1266.49	-0.272683	0.117012	0.296609	1025.46	519.086	0.981768	0.000101381	0.00130071					GO:0016787||GO:0003674||GO:0003824	hydrolase activity||molecular_function||catalytic activity	--	--
110869278	LOC110869278	NC_035439.1	102332429	102342585	+	1668	protein_coding	pectin acetylesterase 9-like	-	0.0723525	0.110417	0.362988	4.4967	5.58054	4.23405	0.217364	1.42816	1.05645	125.423	4.89257	4.67907	9.7e-18	3.75e-16	27.0135	5.39029	2.32496	0.0136671	0.0624849	26.6853	138.923	-2.3808	5.82e-05	0.00081339					GO:0016787||GO:0003674||GO:0003824	hydrolase activity||molecular_function||catalytic activity	--	--
110899341	LOC110899341	NC_035445.1	146116342	146120959	+	1605	protein_coding	pectin acetylesterase 8-like	-	23.4976	26.8517	28.9717	86.4727	142.943	160.282	99.9106	57.4825	77.9834	3278.58	684.488	2.25987	4.22e-18	1.7e-16	2256.28	754.7	1.57994	1.25e-10	6.43e-09	2199.22	3633.67	-0.724357	0.0271867	0.115806					GO:0016787||GO:0003674||GO:0003824	hydrolase activity||molecular_function||catalytic activity	--	--
110940919	LOC110940919	NC_035437.1	130399762	130404518	+	3113	protein_coding	probable pectin methyltransferase QUA2%2C transcript variant X2	-	18.4147	21.0818	20.4998	75.7542	70.4738	92.7463	19.3003	15.4481	21.4781	3900.92	1004.2	1.95769	6.25e-27	5.27e-25	1045.02	1107.27	-0.0834309	0.664247	0.835028	1020.64	4323.29	-2.08252	1.01e-18	1.89e-16					GO:0008168||GO:0003674||GO:0003824||GO:0016740||GO:0016741	methyltransferase activity||molecular_function||catalytic activity||transferase activity||transferase activity, transferring one-carbon groups	--	--
